# Supplementary material for: Experimental validation of RNA interference technologies for improved control of barber’s pole worm
Source: Vet Res. 2025 Oct 14;56:194. doi: 10.1186/s13567-025-01633-6 (PMC12522317; doi:10.1186/s13567-025-01633-6)
Supplement: Supplementary file 4 — Additional file 4: Primer sets used in this study. [file 13567_2025_1633_MOESM4_ESM.xlsx]

## Sheet: Sheet1
Additional file 4 Primer sets used in this study
Gene ID	Primers	Sequence (5′ to 3′)	Experiment
HCON_00141052	cyp13B1 F	CTTCTAGCTTTCATAAGCTATTACTACTGGCAAC	qPCR
	cyp13B1 R	TCGCAAAACCAACCCGACTGG	qPCR
HCON_00023990	cyp14A1 F	GAAACTATCAGAATTCCTGCTGACACACTG	qPCR
	cyp14A1 R	GGAATGCCATCTACCTCTAGGAATCGC	qPCR
HCON_00024000	cyp14A2 F	TGAAGATCCCTGCAGATACCCATGTAC	qPCR
	cyp14A2 R	CCTCCTTATTAGGTGTAACACCATCTTCCATA	qPCR
HCON_00024010	cyp14A3 F	GATCCTATCCCAGCTGACACCTTAGTC	qPCR
	cyp14A3 R	TTAGGTGTTACGCCATCGTCCATC	qPCR
HCON_00024020	cyp14A4 F	AGACACATTCATCGGTTCAGTTCCTG	qPCR
	cyp14A4 R	GTCCATGAGGAATCGTTCAGGCAT	qPCR
HCON_00038080	cyp22A1/daf-9 F	GGGAAAAAGAACATGTCTGGGTGAGAATC	qPCR
	cyp22A1/daf-9 R	TTCCTAGACTCCGTTGTAATGATGGGAG	qPCR
HCON_00042000	cyp23A1 F	CATGGGGTATTTTGATGATTGGCAAATGAAA	qPCR
	cyp23A1 R	TCAGATAGCGTCACTGTAGATCCTGAACA	qPCR
HCON_00117780	cyp25A1 F	GCCGAGAGTAAAACTTACTGGGTGAAAC	qPCR
	cyp25A1 R	TCCATATTCTGCAATCCACTTCTCATCCAG	qPCR
HCON_00038960	cyp31A1 F	GGTTCATAAATCAGGTTATGGGAATGGCT	qPCR
	cyp31A1 R	CATGATTCGAAAAAATAGTAGGCGATGCC	qPCR
HCON_00136335	cyp32A1 F	TTCACCTACCAAATGGAAGAATGGGGAC	qPCR
	cyp32A1 R	ATCTGAAACAATGTCGTACTGGTTCGG	qPCR
HCON_00134870	cyp32B1 F	CAGAGTTTACCTACTTCATGGAGGATATTTT	qPCR
	cyp32B1 R	CTTGTAGACGAGTATAGCCTTCTTGTGG	qPCR
HCON_00143950	cyp33A1 F	TCATCCCGAGCAATAACAATGGCG	qPCR
	cyp33A1 R	GCTATACGGTAGCGGAAACACCTCA	qPCR
HCON_00145170	cyp33B1 F	TGAGGAGTTCGCGCACCCATC	qPCR
	cyp33B1 R	GTCGAAAAATGAAAAGAAAGCGTCCCGA	qPCR
HCON_00133050	cyp33E1 F	CCGACGACATCTAACTGAAAATGGAACT	qPCR
	cyp33E1 R	CGAATTTCTTCACAGTTGATGGTCGTTCAT	qPCR
HCON_00022640	cyp34A1 F	GGAAATGGACGCTATGATGGAGGAC	qPCR
	cyp34A1 R	CAGTGGCTTCATCAGATTTGCGGT	qPCR
HCON_00022670	cyp34A2 F	TGCCTTGGAGAATCTCTAGCCCG	qPCR
	cyp34A2 R	AGATTTGGCTTTGTCCATTGGTGC	qPCR
HCON_00073880	cyp34A3 F	TGTGATCCCTTTTGGTCTGGGCA	qPCR
	cyp34A3 R	GATCCTCAGCCATATCGTAGCGG	qPCR
HCON_00073890	cyp34A4 F	TCGATATCCCCCAGGACCAT	qPCR
	cyp34A4 R	GGTCCCAGCCAGAACGTAAT	qPCR
HCON_00030320	cyp36A1 F	AATGGATTCTCCGTGGGAAAACGAG	qPCR
	cyp36A1 R	CGAAAAGTGGATATCAACAGCTCGAGTTTC	qPCR
HCON_00045460	cyp37B1 F	GGTTGCTCAATAATGATCACGCCTG	qPCR
	cyp37B1 R	GGAATGTAGGCGTATGGATGTCTCTTCTG	qPCR
HCON_00145460	cyp42A1 F	GCAGGCACAAGGATTGGCGTAC	qPCR
	cyp42A1 R	GCTGACAGAAAACTGTACTGCATCGTC	qPCR
HCON_00084620	cyp43A1 F	GGTCCAAGGCAATGTGTTGGTATGC	qPCR
	cyp43A1 R	GGTGTCCCTCATGGTCATCTCAATCT	qPCR
HCON_00044070	cyp44A1 F	AGTGAGGCACACCCTTTCGAAGAA	qPCR
	cyp44A1 R	CCTTGTTCTACCTTGACGATTGGTCC	qPCR
HCON_00038080	cyp22A1/daf-9 F	ATGAGTTCTTCAGAAAAGGGTTCGTC	PCR
	cyp22A1/daf-9 R	TCAGACAGCAACCGATGGTTTTC	PCR
HCON_00038080	cyp22A1/daf9-L4440-F	tcaagcttatcgataccgCATCATCCAAGATTTCGTGTTAGGC	RNAi
	cyp22A1/daf9-L4440-R	ccgggccccccctcgaggTGGCTGCTCGTCTCCGAACACCTGG	RNAi
HCON_00022050	bli-5 F	GGGCAGTCAAACATCAAGCA	qPCR
	bli-5 R	TGGAGGTCCAACTTGACCAG	qPCR
HCON_00028715	bli-4 F	GAATGCGGGTTAGGGGTGAA	qPCR
	bli-4 R	GTAATCTCGTTTCGTGCGCC	qPCR
HCON_00083430	dpy-18A F	CCAACAAAGCATGATGCCCTA	qPCR
	dpy-18A R	CTCGCTCGTGAATCCATTTGT	qPCR
	dpy-18B F	TCCCAACAAAGCATGATGCCC	qPCR
	dpy-18B R	TCGCTCGTGAATCCATTTGTTC	qPCR
	dpy-18F F	CCGCTGAAGAACTACAAACACA	qPCR
	dpy-18F R	CTGGCTCCGAATGATAGATAAGC	qPCR
HCON_00116420	phy-2B F	CGATTTTGCAAGAAAGGAGGAA	qPCR
	phy-2B R	TCCTCCTAGTTCAGGCTTTGTC	qPCR
	phy-2C F	TACTTCAGAAGACTTACAGGTGGC	qPCR
	phy-2C R	ATACAGGACGGTCGCAAGTCT	qPCR
	phy-2E F	ACATGAGGTGATCGCTCGAATAAA	qPCR
	phy-2E R	GAAGGCGTTCTTTTCCTCCTTTC	qPCR
HCON_00189960	pdi-2A F	AACAGCTTGCTCCTACCTGG	qPCR
	pdi-2A R	CGTCCTCAACCTCGTTAGCA	qPCR
	pdi-2B F	AACAGCTTGCTCCTACCTGG	qPCR
	pdi-2B R	ACGTCCTCAACCTCGTTAGC	qPCR
	pdi-2E F	CTTCGAACAAGTTGCCCGTG	qPCR
	pdi-2E R	TTCACGTCCTCAACCTCGTT	qPCR
HCON_00150740	sec-23A F	TTATGCATCGGAGGGTGGAG	qPCR
	sec-23A R	AAGACTCGTCGGCATAGCTC	qPCR
	sec-23B F	TAATCCTTATGCATCGGAGGGT	qPCR
	sec-23B R	TCCTAAAATGAAGACTCGTCGG	qPCR
	dpy-31A F	AGGAAGGATTCAGGTGAACAGC	qPCR
HCON_00094450	dpy-31A R	ACTCTCCAATGAACTGCATCTCC	qPCR
	dpy-31B F	GTGTGATCGATGTAGATGCCC	qPCR
	dpy-31B R	CATGAGCACTCTTGACCTTCTT	qPCR
	dpy-31C F	CCCGTGAATTCAAAGAAGGTCAA	qPCR
	dpy-31C R	GTAGCAGCAGTACCTCATTCC	qPCR
HCON_00068120	bli-3.1A F	ACGGCACCATAACGTCAAGT	qPCR
	bli-3.1A R	TCTCGCAAATGTACAGCATGG	qPCR
	bli-3.1B F	GGACCACCATGCTGTACATTTG	qPCR
	bli-3.1B R	AAGAAGGCGTCGAAGTTAGGAC	qPCR
HCON_00068230	bli-3.2A F	CTGCTCGGTTCGCCTAAATTC	qPCR
	bli-3.2A R	GAAAATCGAAAGATGAGGGCCG	qPCR
	bli-3.2B F	ATGTGTTTGCACTGCCTCGTT	qPCR
	bli-3.2B R	TTCCAGAATTTAGGCGAACCGA	qPCR
HCON_00061020	mlt-7A F	GTGAGGGTGTATTCAAATCGAGC	qPCR
	mlt-7A R	AACCAAGATCCGTACTGCCAAA	qPCR
	mlt-7B F	AAACGTTTGGACTTCTCCGGT	qPCR
	mlt-7B R	GAACCAAGATCCGTACTGCCA	qPCR
HCON_00022050	bli-5 siRNA ss	CAAACAUCAAGCAAAGAAAUG	RNAi
	bli-5 siRNA as	UUUCUUUGCUUGAUGUUUGAC	RNAi
HCON_00028715	bli-4 siRNA ss	CUUACUUGUAUAUAUGCAAUA	RNAi
	bli-4 siRNA as	UUGCAUAUAUACAAGUAAGCG	RNAi
	Bt-Cry1AC snRNA ss	UCAAAGUAUCCAACUUCUCUG	RNAi
	Bt-Cry1AC snRNA as	GAGAAGUUGGAUACUUUGAAG	RNAi
HCON_00022050	L4440-bli-5F	TGGGTACCCAACAATCTGCTCAGTCCTC	RNAi
	L4440-bli-5R	TCAAGCTTACAATAACTTTCACACTGTA	RNAi
HCON_00083600	HCON_00083600-F	ATGGTGGAGGAGAAGTCTGACACGT	Molecular cloning
	HCON_00083600-R	GTCATGACTTTGCAGCTTCTTTTTTC	Molecular cloning
	HCON_00083600-F	CGGAATTCATGGTGGAGGAGAAGTCTGACACGT	Prokaryotic expression
	HCON_00083600-R	CCAAGCTTGTCATGACTTTGCAGCTTCTTTTTTC	Prokaryotic expression
	HCON_00083600-F	CGGAATTCATGGTGGAGGAGAAGTCTGACACGT	Eukaryotic espression
	HCON_00083600-R	CGGGATCCTCATGACTTTGCAGCTTCTTTTTTC	Eukaryotic espression
	HCON_00083600-F	CCCCGGGTTGGGTCGCTACGAAA	RNAi
	HCON_00083600-R	GGGGTACCCCTTCAGCTGTGTCCACCA	RNAi
	HCON_00083600 qF	TTTCCCGAGGACAATTCGCA	qPCR
	HCON_00083600 qR	CAGCGTTGTCCTTGATGCAG	qPCR
Note:	Restriction sites are underlined.
