# Supplementary material for: Experimental validation of RNA interference technologies for improved control of barber’s pole worm
Source: Vet Res. 2025 Oct 14;56:194. doi: 10.1186/s13567-025-01633-6 (PMC12522317; doi:10.1186/s13567-025-01633-6)
Supplement: Supplementary file 5 — Additional file 5: Curated nomenclature of cyp genes in Haemonchus contortus. [file 13567_2025_1633_MOESM5_ESM.xlsx]

## Sheet: Sheet1
Additional file 5 Curated nomenclature of cyp genes in Haemonchus contortus.
	Gene ID	Name	Accession Numbers	Resequencing methods	Coding Sequence
	HCON_00141052	cyp-13B1	BankIt2908146	Single-molecule DNA sequencing	>cyp-13B1 ATGCTTTTGCTTATCATCGCTGTGTCGTCACTTCTAGCTTTCATAAGCTATTACTACTGGCAACTCGATTACTGGAAGCGGCGAGGAATTCCGGGTCCCCGAGGAATGATTTTTCTGGGAAACATGTATGAGCTGACAGATATATCTAAACCAGTCGGGTTGGTTTTGCGAGAGTGGACCAAAACTTACGGCAAGGTTTACGGTATCCAAGAGGGATTGCGACGGACGATTGTCGTCAGCGATATTGAGATGATCCGCGAACTTTTCATAAAAAAGTTTGATTATTTCTACGGTCGAAAGAGTGGCATCATTGGAGGTGATGTGGAGAAAGATTCTCGAGTTCATGTCTTTGAAGCACAAGGTGTACGATGGAAACGCCTCAGAGCGAT…
	HCON_00023990	cyp-14A1	BankIt2908146	Single-molecule DNA sequencing	>cyp-14A1[organism=Haemonchus contortus] ATGATTCTCTTCTGGCTAATTCCTTACTCAGTAGCTATTATATATCTTTTGGTTTGGCTGTACTATGAGAAAGTCGAGAACTATCCAAAAGGACCACGTCCTTATCCAATTGTTGGGAATCTGCTTACGCTGAATATTAGCAAACTCAGTAAGGAAATTGAGAAATATTCCAAAATATACGGTGGTATTTTTACTATTTGGCTGCCTAAGCCGCATGTGGTTATAGCTGGCTACGAACATGCCAAAGAAGCATTCTCAAAGAATGGCGACGATTACGCTTGTCGATGTGAGACTTTCCCTGAGACCATATTTCAGAATGCCACGACTCGCGGAGTAATTTACTCTCAGGGTTACAAAT…
	HCON_00024000	cyp-14A2	BankIt2908146	Single-molecule DNA sequencing	>cyp-14A2[organism=Haemonchus contortus] ATGTTTCTTCTTTCAGTATTACTTCTTTTAACTACTGCTCTAGCCATCTACATATGGCGATTTTATGAAAACATTAAGCAATATCCTAAAGGACCACGTCCATACCCATTTGTTGGAAACCTGTTATCGTTGAACTTCACCAGAATTCATGAGGAATTCGCTAGATGCACCAAGGAGTACGGTAACATATTCACTGTTTATCTGCCTAAGCCTCATGTAGTTATCACGGATTTCGATGGTGTCAAAGAAGCATTTGTGAAGAAAGGTGATGACTTCCTTGGGCGTTCCGGTATTTTTCCCGACACCATATTTCAAAATGTAGAGAACGGCGGAGTGATTTTTTCGCAGGGGGAGAACT…
	HCON_00024010	cyp-14A3	BankIt2908146	Single-molecule DNA sequencing+5'RACE+Genome Walking	>cyp-14A3[organism=Haemonchus contortus] ATGTTTCTTCTTTCAGTATTACTTCTTTTAACTACTGCTCTAGCCATCTACATATGGCGA TTTTATGAAAACATTAAGCAATATCCTAAAGGACCACGTCCATACCCATTTGTTGGAAAC CTGTTATCGTTGAACTTCACCAGAATTCATGAGGAATTCGCTAGATGCACCAAGGAGTAC GGTAACATATTCACTGTTTATCTGCCTAAGCCTCATGTAGTTATCACGGATTTCGATGGT GTCAAAGAAGCATTTGTGAAGAAAGGTGATGACTTCCTTGGGCGTTCCGGTATTTTTCCC GACACCATATTTCAAAATGTAGAGAACGGCGGAGTGATTTTTTCGCAGGGGGA…
	HCON_00024020	cyp-14A4	BankIt2908146	Single-molecule DNA sequencing+5'RACE+Genome Walking	>cyp-14A4[organism=Haemonchus contortus] ATGTTCCCTGCCCTGATTCTGTTCCTATTCTCTGTTATCGTCTACTACATATGGCTATTCTATGCGAATGTAAAACGATATCCTAAAGGACCTACGCCTCTACCGGTTGTCGGTAATCTACTTTCGATCGACTTACGGAAGCTACACAAGTACTTTGAGCAAATATCAAAAGATTACGGTGACGTCTTCACTGTCTGGCTTCCAAAGCCATATGTGGTCATCATGAATTACGACTCCATCAAAGAGGCTTTTGCAAAAAGAGGAGACGATTTTGCTGGTCGATCTGGCCTGTTTCCTGACACTCTTTTCCAAAGCATGCATAATGGAGGTATCGTTTTCTCCCAGGGAGATCTCTGGA…
	HCON_00038080	cyp-22A1	BankIt2908146	Single-molecule DNA sequencing	>cyp-22A1/daf-9[organism=Haemonchus contortus] ATGAGTTCTTCAGAAAAGGGTTCGTCACCTGAGGAAAAAGAACTCAAGGATGTCGCATGGATTTGCGGATTGTTCGCTGTGTTGTTCGCCTTACTGATAAGGTACTTCTCTGTGACTACGTTTATATTGCCTCCAATAGCAGCCTTCGTATTCCATCAGTTCTATTGGAGGAGACGAAATCTTCCACCTGGACCAGTTCCTCTCCCACTGATTGGGAATACCCTATCGATCGACATGAGAAATCCAGCGAAAACGTTCAGTTCATGGCATGCCCTCTATGGGCCAATCTACACTGTATGGCTACCACATCCGATGATAGTTATGGCGAGCCACGAAGTGCTCAAGGAAGCGC…
	HCON_00042000	cyp-23A1	BankIt2908146	Single-molecule DNA sequencing	>cyp-23A1[organism=Haemonchus contortus] ATGAGCATAGAAACAGTCAAACAAATGCAAACAATTTCACTATTGTTATGTATCTATATCGCCTATGAGTTGTTCTACAAACGGCGACGACTTCCTCCTGGCCCCACACCTTGGCTGGTGGCCGGTAACATGCCGTCATTCCTTTTCGCCTCTTCGATCGACGATCTGTTCCAGTCATGGAAGAAACGTTATGGTGGCGTTTTTACTGTTTGGATTGGACCTATCCCATTAGTGATGGTCGGAGACTTACCATCGATAAAGAAGTATTTCATACAGAATGCCGAAATCTTCAGTAATCGATGGCGGAATCATGTTACTGACACTTTCATGGGTGGAGCAAACGGTGTCGTTCAGATAG…
	HCON_00117780	cyp-25A1	BankIt2908146	Single-molecule DNA sequencing	>cyp-25A1[organism=Haemonchus contortus] ATGTCGAATAAAATTGTGTGTGGTAAAATAAAAAATATACCCGGAGAAACCGGAATTCTTGTCGTCCTTTTATTCTGTGTAATCGCTAAAGTCTTCTCGCTGTTAGTCGCCGTTTGCATCTCCGTCGTGCTTGCTGGCTTACTTATTCGTCACCTAGCCGAGAGTAAAACTTACTGGGTGAAACGAGGCATTCCTGGCCCAAAGCCGAGTATTTTCACCGGGAACACCATCGATTATGAGGACGGATTGCATAAACTGGATGAGAAGTGGATTGCAGAATATGGAAATACCTACGGCATGTTCCTCATGTCTTCGCCAGAACTGGTCTCCTCTAACCTCGATATCCTACGACAAGTGC…
	HCON_00038960	cyp-31A1	BankIt2908146	Single-molecule DNA sequencing	>cyp-31A1[organism=Haemonchus contortus] ATGGGATTACTCTCTGCGTTCCTTTTTGTAACTGTAGTCACGTCTATAGTTTACTTCATTGCTAAGCATTTGCAGTTGAGAAACCAGTTGAAGGGAATCAACTGTCCACGTTCATATCCTTTAATCGGTCATGGGTTGCTCAAAAAGCCGGATATGGAAGGGTTCATAAATCAGGTTATGGGAATGGCTCAAATGTATCCTGATTCACCACGAATGGTTCTATTCTGGCTCGGACCGGTGCCAGTGGTGATGTTGTATTCTGCACGACTCGTTGAAAAAATTCTTAATTGTAGCCAACACCTGAACAAAGGCATCGCCTACTATTTTTTCGAATCATGGCTAGGGCAGGGAATAATTA…
	HCON_00136335	cyp-32A1	BankIt2908146	Single-molecule DNA sequencing	>cyp-32A1[organism=Haemonchus contortus] ATGGCCGTAATTGTCCTGGCAGTGGCTATCGCCTTTATTCTCTATCTAGTAATTTCATTCCATCGCCAGTTCATATTTCTATGGAAGCTGAATCGTAGATGTAACGTGGCATTGACGAAGATACCAGGACCGCCATGCCTTCCAATCATTGGAGCCGCTCATAAGTTCAAAATGAACAGTGTTGAGTTCACCTACCAAATGGAAGAATGGGGACGGCAATATCTTCTGAATGAGCACACCTACAATGGTTTAATAAAGCTGTGGGTGGGACCGGTGCCATTGGTGTTCGTTGGAATGCAAGAATCGATCAGGCCAATACTCGAAAGCAACACGAATATTTCGAAACCGAACCAGTACG…
	HCON_00134870	cyp-32B1	BankIt2908146	Single-molecule DNA sequencing+5'RACE+Genome Walking	>cyp-32B1[organism=Haemonchus contortus] ATGGGGCTGATAGCCTTAGCCATCGCTTCCATAGCGATCTCTCATCTACTGATGTGGATTCCATCACTGATTCGATGGCTCATGCACAGAGTACGAGTTATTCAAGCAGTTGATCGTTTACCTGGACCTCCAGCTTTACCTTTGGTCGGATGTGCTCACAAATTCAGCTTTGACAACTATAAGTTTACCTACTTCATGGAGGATATTTTTGAGAAGTTTTCTGACGGTCTCAACGGTAACGGAATGTTTCGAATGTGGATCGGTCCATTTCCAGTTGTCTGTATTTGTAGAGCGGATGCAGCTAAGGTGATTCTGGAAAGTAGCAAAGAGATCTCAAAACCACAAGAAGGCTATACTC…
	HCON_00143950	cyp-33A1	BankIt2908146	Single-molecule DNA sequencing+5'RACE+Genome Walking	>cyp-33A1[organism=Haemonchus contortus] ATGATACAGCTCATCATTGCTGTTTTGATTCCATTCATTTTTTATCATTTCTACTGGAAGAGAAGGAACCTCCCACCAGGACCAACTCCTCTGCCTGTGATTGGTAATCTCCATACAATCGCCGCTCACGAGCCCGGATATGAGGCCTTTGAAATGTGGCGGAAACAGTACGGTCCAGTTTACACTTACTGGCTGGGAATGGCACCGTTTGTTATGGTGAGTGACTACAAGACACTGAAAGAGACTTTCGTCAAGGATGGTGACGCATATATTGGAAAATATCATTTCGAAGAAACTACGAAAGAATATCGAGGAGGTGAATATGGTGTCGTGGAGACCGACGGAGACATGTGGCGCG…
	HCON_00145170	cyp-33B1	BankIt2908146	Single-molecule DNA sequencing+5'RACE+Genome Walking	>cyp-33B1[organism=Haemonchus contortus] ATGATTTACTTCTTTGCTGTTCTACTTCTGTTTCTGTTCTACCACTTCTACTGGAAACGACGAAAATTCCCACCGGGTCCAACACCCCTTCCTCTACTAGGCAACCTTCACACAGTTCTTGCACATGAGCCAGGATATGATGCGTTTGAGATGTGGCGGAAAAGATATGGCCCAGTATACACGTACTGGATCGGTATGATGCCGTTTGTTGTTGTAGCAGACTACAAAACAATGAAAGAGACTTTTGTCAAGGATGGCGACGCTTACGCTGGAAAATTCACTATTGACGAAGTCACAAACGATTATCGAGGAGGAAGATACGGTGTGTTAGACTCTGTTGGAGATATGTGGCGCGATC…
	HCON_00133050	cyp-33E1	BankIt2908146	Single-molecule DNA sequencing+5'RACE+Genome Walking	>cyp-33E1[organism=Haemonchus contortus] ATGCTGTTACTTCTTATTGCCGTTCTCTCAGCTCTCTTTATATTCTATCATATCTACTGGAAACGAAGAAATCTGCCACCTGGCCCTATTCCTCTACCGTTCATCGGTAACCTCCACACTTTATACTTCTACGAACCTGGTTATGAGGCGTTTCGTCTGTGGAAGGAAAAATATGGCCGATGCTTCACGTTCTGGTTGGCCGATCGACCTGCTATAGTGGTAGCTGACTATGAGCTAATGAAGCAGACGTTAGTCAAGGATGGTGCTGCCTACAGTGGGCGTCAGAGTACACCACTTGATAAGATCGTGAGAGGTGGTGATTACGGTATAATTGGAACAAGTGGTGAGCTATGGCAAC…
	HCON_00022640	cyp-34A1	BankIt2908146	Single-molecule DNA sequencing	>cyp-34A1[organism=Haemonchus contortus] ATGTTTGTCATTGTTATTCTTCTTGGTTTTGTCACCTACTTTTTCCTCAGGTTATGGATTAAGAGAAGAAAATTACCACCAGGGCCTTTCCCGTTGCCTCTCCTCGGCAACGTGCATCAAATTGGTTACAAACTATTAATCGAAAAGAAGACTTTCGTCGATGCACTTCGAGATTGGGCGGAGGAATACGGTCCCGTCCATACTTTTTGGTTTGGACCTCTGCCAACTGTTAACATCTGTAACTACTCTACAGCTGTTGATGCGATGGTAAAACAGGGTTCAAACTTCGCCAGTCGAACTATTCCTTATCTTTTCAATTTGATGAGAAAGGGACGTGGAATCGTCGTTACCAATGGAC…
	HCON_00022670	cyp-34A2	BankIt2908146	Single-molecule DNA sequencing	>cyp-34A2[organism=Haemonchus contortus] ATGATTTTCCTTACAATTTTGCTGTTACTAATCGGCTATGCACTTCTGAGGATGTGGTTGACTCGAAAATCTCTACCACCCGGTCCAATCCCGATTCCTTTCGTTGGGAACCTCCATCAATTGGCGTATAAGATTATGGTCGAAAAGAAAGACTTTGCTGGTTCCATGAGAGATTTCGTGAAGGATTACGGTAGCGTGCATACATTTTGGTTTGGACCCGTTGCTACAGTACAGATTTGTGATTATCCAAGTGCAGTTGAAGCTATGATAAAAAATGGCTCCGCTTTTGTGAATAGAGCTTTGCCGTTTCTGTTTGAGACCTCACGAGGCGGCCGGGGAATCTTGGCCTCCAAGGATT…
	HCON_00073880	cyp-34A3	BankIt2908146	Single-molecule DNA sequencing	>cyp-34A3[organism=Haemonchus contortus] ATGTGGGTGATTGTCATTGTACTTCTCATAGTCACAATTCTTGCAATGGAATGGATAAGGAAAGTCCGTCAATATCCACCAGGTCCATTCCCATTGCCTCTGATCGGAAACATTCATAACATCATGTTGGCAAAACTGCAAATGAAAGGAATCATTGATCTCATGAAAGTGTGGCAGAAGGAGTACGGAAATGTAATCACTATATGGTTGGGACCAATACCATCTGTTCATCTACTGGACTTCGAGACAGCAAAGCAGGAAATGCTTTCAAATGGTGCTGCTTATACTGATCGGTTCGTACCATATATGCTGGACGTGAGAAGAGAGGGAAGAGGTACAGCATTCTCGAACGGCGAGT…
	HCON_00073890	cyp-34A4	BankIt2908146	Single-molecule DNA sequencing	>cyp-34A4[organism=Haemonchus contortus] ATGTTTGTATTATTGGCTGTAATTTTCATACTGTATTGCCTCTATAAAAAATGGACACACCATATTGCTCGATATCCCCCAGGACCATTTTCTTTGCCACTAATTGGAAATCTTCACCAAATACAACTTGGAAAAATCAAATATGGAGGAATCGTTGAGCTGATGAGAGTTTGGCAGAAGGAGTACGGTAATGTCATTACGTTCTGGCTGGGACCAACACCTACAGTTCACATATTGGATTTCGATATAGCGAAGGAAGAAATGATCGTCAACGGTGCTGCTTATGCGGATCGATACACACCCTATGTTCTCGATGTAAAACGAGAGGGACGAGGGACTATTTTCTCAAGCGGCGACT…
	HCON_00030320	cyp-36A1	BankIt2908146	Single-molecule DNA sequencing	>cyp-36A1[organism=Haemonchus contortus] ATGAGCTACATTGAGATTCTCTTGGCAGTTGCCCTGATATTATTCGTTCTTTGCTACAACATCAATCGTCTGCTTGGATTACCACCGGGTCCGACACCATGGCCACTGATTGGCAATACCTTCCAATTGCCAATGTCCGGAATTGACGAACGTCTTCGTGAACTGCGAAAACAGTACGGCGATGTGTTCACGCTGTGGCTACCGTATCCTACAGTAATCATCAATGGTCATGAGGCCTTGAAAAGAACGGTGATCAGGGATGGAGAGTCCTACGCTGGCCGACCCGACACCTATGTGATGATCCTTCTTGTAGAGGGGAACTATGGTCTTATTTTTGAAGAAAATGATTGGTATCGAA…
	HCON_00045460	Hc-cyp-37B1	BankIt2908146	Single-molecule DNA sequencing	>cyp-37B1[organism=Haemonchus contortus] ATGGCATTGGCACCTATTATAATCGGAGCAGCAGTTGTTGCAGTGCTATACTACTGGAAA CAAATTTACGTTGCCATTCGAGAAAGAATGCGATTAATTAAGCACGTCGATCAGATTGCA GGGCCATACTCGATCCCATTATTAGGAACTACATGGATGTTCAAGTGGAATATAGCAGGA CTGGCCATGCAACTCAGAGACTGGGGTCTTTACTACGCTGATCAAGGACATGGTTTAGTA CGTATATGGCTAGCGACGAGACCGCTGGTGATCTGCATCAGACCAGAGACGGCCAAGCTT ATTCTTGAGCGAATGGACACAATAACGAAAGGAGTGGAATACGATATACTTAC…
	HCON_00145460	Hc-cyp-42A1	BankIt2908146	Single-molecule DNA sequencing	>cyp-42A1[organism=Haemonchus contortus] ATGGGGCTCGTTGCGATTGCCCTTGCCATATCTGTTTTCACATGGATAACGAATTTCATC TACAAAAAGGCAAAATACATATTTGACCGAATTGCGGTCTTTCAAGGACCGGTCGCGCTC CCTTTCATCGGAAATTTGCATCAATTCCACTTCACTCCTGAAGAATTCTTCGAGCAGGCA CAAGGATTGGCGTACATGTTGCGAAAGAACCGCGACAGGATGACAAGAGTGTGGTTTGGA CCGCTGCCATACGTTCTCATATATGGACCAGAAGAATGCGAAGCTGTGCTTGGCAGCAGC AAAATGCTGAATAAGACGATGCAGTACAGTTTTCTGTCAGCTTGGATCGGTGA…
	HCON_00084620	Hc-cyp-43A1	BankIt2908146	Single-molecule DNA sequencing	>cyp-43A1[organism=Haemonchus contortus] ATGCAGGGTGGACTTCCCACAGTTGTATGCAGCGATGTTGATGTTGTCCAAGGAATCGCACAGAAGCACTATGATAGCTTCCATGCAAAGATTCCAAATCCACTGGACCCGGACCCGGTCTTGGATGAGCACGTGCACATGTTTGCCTCCAGAGGGGAACGATGGAAGAGAATGCGCACTATCACCAGTGAAGCAATGTCCACGAAGAATATGAAACAGCTTTACCCCATTGTTGAGGAATCGGTCGTCAGCTTCCTCAACTATCTAGAACGACTTCCCATCGAACAAGGAGTCGATTCTCACAAGCTGTTCCAAAACCATACAAGTGATGTACTTGCACGATGTGCTTTCGGACAAG…
	HCON_00044070	Hc-cyp-44A1	BankIt2908146	Single-molecule DNA sequencing	>cyp-44A1[organism=Haemonchus contortus] ATGAAGCGAAGTGTGGCTGTGGCCGCTTCAAATGCAAAGTCGGTGCTCAATTGTCCGATCAGCGCTTCCGCAGCGATTGCAGTACAGGAGAGTGAGGCACACCCTTTCGAAGAAATCCCAGGTCCAAACCTTTTCAAGCGCCATTTTGGTAGAGACCGAACAGTATTCAGAAGTAAACGATCTATAGCAAACTATTTCCAATGGCTCGTCGATTTACATAAACGATACGGACCAATCGTCAAGGTAGAACAAGGGTTTGGTCGAGGTGCCGTCGTGCACGTTTTTGATCCAGAAGATGCTCGACGAGTGTTTGCTTCGGATGGCCGTCAACCGTTTATTGTGCCTCTACAGGAAACAA…
