# Supplementary material for: Experimental validation of RNA interference technologies for improved control of barber’s pole worm
Source: Vet Res. 2025 Oct 14;56:194. doi: 10.1186/s13567-025-01633-6 (PMC12522317; doi:10.1186/s13567-025-01633-6)
Supplement: Supplementary file 6 — Additional file 6: Integrated prediction of cytochrome P450s in major parasitic nematodes. [file 13567_2025_1633_MOESM6_ESM.xlsx]

## Sheet: Sheet1
Additional file 6 Integrated prediction of cytochrome P450s in major parasitic nematodes
Species	Gene ID	Length	InterProScan				Compara				Orthogroup	blastp				Integrated hit
			start	end	pvalue	Pfam	hit	orthology	Target id%	Query id%		best hit	identity	evalue	bit score
Acanthocheilonema viteae	nAv.1.0.1.g04620	679	198	657	1.7e-74	Cytochrome P450	cyp-13A8	1-to-1	22.8277	30.4519	#N/A	cyp-13A8	33.925	1.81e-85	271	cyp-13A8
Acanthocheilonema viteae	nAv.1.0.1.g02053	361	130	354	1e-59	Cytochrome P450	cyp-23A1	1-to-1	54.2936	36.7041	#N/A	cyp-23A1	55.932	3.76e-84	258	cyp-23A1
Acanthocheilonema viteae	nAv.1.0.1.g02066	131	3	105	3.5e-33	Cytochrome P450	cyp-42A1	1-to-many	61.0687	15.6556	#N/A	#N/A	#N/A	#N/A	#N/A
Acanthocheilonema viteae	nAv.1.0.1.g02067	184	2	157	3.4e-58	Cytochrome P450	cyp-42A1	1-to-many	68.4783	24.6575	#N/A	cyp-42A1	68.852	2.24e-97	284	cyp-42A1
Acanthocheilonema viteae	nAv.1.0.1.g02068	#N/A	#N/A	#N/A	#N/A	#N/A	cyp-42A1	1-to-many	67.2131	8.02348	#N/A	#N/A	#N/A	#N/A	#N/A
Acanthocheilonema viteae	nAv.1.0.1.g06236	139	12	135	1.1e-40	Cytochrome P450	#N/A	#N/A	#N/A	#N/A	#N/A	#N/A	#N/A	#N/A	#N/A
Acanthocheilonema viteae	nAv.1.0.1.g06237	89	2	79	4e-24	Cytochrome P450	#N/A	#N/A	#N/A	#N/A	#N/A	#N/A	#N/A	#N/A	#N/A
Acanthocheilonema viteae	nAv.1.0.1.g07692	137	2	136	9.8e-11	Cytochrome P450	cyp-42A1	1-to-many	60.5839	16.2427	#N/A	#N/A	#N/A	#N/A	#N/A
Acanthocheilonema viteae	nAv.1.0.1.g09527	345	1	341	8e-78	Cytochrome P450	#N/A	#N/A	#N/A	#N/A	#N/A	#N/A	#N/A	#N/A	#N/A
Acanthocheilonema viteae	nAv.1.0.1.g09422	704	256	694	1.2e-88	Cytochrome P450	#N/A	#N/A	#N/A	#N/A	#N/A	cyp-32B1	37.744	1.13e-101	314	cyp-32B1
Acanthocheilonema viteae	nAv.1.0.1.g00121	756	284	742	3.2e-101	Cytochrome P450	#N/A	#N/A	#N/A	#N/A	#N/A	daf-9	35.193	2.24e-95	301	daf-9
Ancylostoma caninum	ANCCAN_04884	281	16	267	2.5e-63	Cytochrome P450	cyp-13A11, cyp-13A12	1-to-many	46.9751	25.5319	CYP-13A1, CYP-13A2, CYP-13A3, CYP-13A4, CYP-13A5, CYP-13A6, CYP-13A7, CYP-13A8, CYP-13A10, CYP-13A11, CYP-13A12, CYP-13B1, CYP-13B2, CYP-25A1, CYP-25A2, CYP-25A3, CYP-25A4, CYP-25A6, CYP-43A1	cyp-13A2	52.091	9.32e-94	279	cyp-13A
Ancylostoma caninum	ANCCAN_04883	213	27	192	2.2e-22	Cytochrome P450	cyp-13B1, cyp-13B2	1-to-many	36.1502	15.098	CYP-13A1, CYP-13A2, CYP-13A3, CYP-13A4, CYP-13A5, CYP-13A6, CYP-13A7, CYP-13A8, CYP-13A10, CYP-13A11, CYP-13A12, CYP-13B1, CYP-13B2, CYP-25A1, CYP-25A2, CYP-25A3, CYP-25A4, CYP-25A6, CYP-43A1	#N/A	#N/A	#N/A	#N/A	cyp-13B
Ancylostoma caninum	ANCCAN_09750	533	57	506	3.5e-87	Cytochrome P450	cyp-25A1, cyp-25A2, cyp-25A3, cyp-25A4, cyp-25A6	1-to-many	27.955	29.6813	CYP-13A1, CYP-13A2, CYP-13A3, CYP-13A4, CYP-13A5, CYP-13A6, CYP-13A7, CYP-13A8, CYP-13A10, CYP-13A11, CYP-13A12, CYP-13B1, CYP-13B2, CYP-25A1, CYP-25A2, CYP-25A3, CYP-25A4, CYP-25A6, CYP-43A1	cyp-25A1	32.193	1.14e-73	235	cyp-25A1
Ancylostoma caninum	ANCCAN_01257	234	48	199	2.3e-13	Cytochrome P450	cyp-43A1	1-to-many	32.906	14.6388	CYP-13A1, CYP-13A2, CYP-13A3, CYP-13A4, CYP-13A5, CYP-13A6, CYP-13A7, CYP-13A8, CYP-13A10, CYP-13A11, CYP-13A12, CYP-13B1, CYP-13B2, CYP-25A1, CYP-25A2, CYP-25A3, CYP-25A4, CYP-25A6, CYP-43A1	#N/A	#N/A	#N/A	#N/A	cyp-43A1
Ancylostoma caninum	ANCCAN_01256	248	36	236	1.9e-49	Cytochrome P450	cyp-43A1	1-to-many	40.7258	19.2015	CYP-13A1, CYP-13A2, CYP-13A3, CYP-13A4, CYP-13A5, CYP-13A6, CYP-13A7, CYP-13A8, CYP-13A10, CYP-13A11, CYP-13A12, CYP-13B1, CYP-13B2, CYP-25A1, CYP-25A2, CYP-25A3, CYP-25A4, CYP-25A6, CYP-43A1	cyp-43A1	49.741	5.46e-69	214	cyp-43A1
Ancylostoma caninum	ANCCAN_28289	200	47	196	4.9e-48	Cytochrome P450	cyp-32A1	1-to-1	52.5	19.8488	CYP-29A2, CYP-29A3, CYP-29A4, CYP-31A2, CYP-31A3, CYP-31A5, CYP-32A1, CYP-32B1, CYP-37A1, CYP-37B1, CYP-42A1	#N/A	#N/A	#N/A	#N/A	cyp-32A1
Ancylostoma caninum	ANCCAN_13467	500	41	490	1.9e-111	Cytochrome P450	cyp-37B1	1-to-1	52.8	51.8664	CYP-29A2, CYP-29A3, CYP-29A4, CYP-31A2, CYP-31A3, CYP-31A5, CYP-32A1, CYP-32B1, CYP-37A1, CYP-37B1, CYP-42A1	cyp-37A1	54.348	0	586	cyp-37
Ancylostoma caninum	ANCCAN_25484	184	2	170	2e-66	Cytochrome P450	cyp-42A1	1-to-many	74.4565	26.8102	CYP-29A2, CYP-29A3, CYP-29A4, CYP-31A2, CYP-31A3, CYP-31A5, CYP-32A1, CYP-32B1, CYP-37A1, CYP-37B1, CYP-42A1	#N/A	#N/A	#N/A	#N/A	cyp-42A1
Ancylostoma caninum	ANCCAN_08768	#N/A	#N/A	#N/A	#N/A	#N/A	cyp-42A1	1-to-many	60.7143	9.98043	CYP-29A2, CYP-29A3, CYP-29A4, CYP-31A2, CYP-31A3, CYP-31A5, CYP-32A1, CYP-32B1, CYP-37A1, CYP-37B1, CYP-42A1	#N/A	#N/A	#N/A	#N/A	cyp-42A1
Ancylostoma caninum	ANCCAN_07696	242	125	236	1.4e-15	Cytochrome P450	#N/A	#N/A	#N/A	#N/A	CYP-29A2, CYP-29A3, CYP-29A4, CYP-31A2, CYP-31A3, CYP-31A5, CYP-32A1, CYP-32B1, CYP-37A1, CYP-37B1, CYP-42A1	#N/A	#N/A	#N/A	#N/A
Ancylostoma caninum	ANCCAN_07697	105	3	101	4.2e-10	Cytochrome P450	#N/A	#N/A	#N/A	#N/A	CYP-29A2, CYP-29A3, CYP-29A4, CYP-31A2, CYP-31A3, CYP-31A5, CYP-32A1, CYP-32B1, CYP-37A1, CYP-37B1, CYP-42A1	#N/A	#N/A	#N/A	#N/A
Ancylostoma caninum	ANCCAN_19595	306	8	293	5.5e-67	Cytochrome P450	#N/A	#N/A	#N/A	#N/A	CYP-29A2, CYP-29A3, CYP-29A4, CYP-31A2, CYP-31A3, CYP-31A5, CYP-32A1, CYP-32B1, CYP-37A1, CYP-37B1, CYP-42A1	#N/A	#N/A	#N/A	#N/A
Ancylostoma caninum	ANCCAN_19596	183	41	163	1.6e-17	Cytochrome P450	#N/A	#N/A	#N/A	#N/A	CYP-29A2, CYP-29A3, CYP-29A4, CYP-31A2, CYP-31A3, CYP-31A5, CYP-32A1, CYP-32B1, CYP-37A1, CYP-37B1, CYP-42A1	#N/A	#N/A	#N/A	#N/A
Ancylostoma caninum	ANCCAN_22295	306	8	293	3.3e-68	Cytochrome P450	#N/A	#N/A	#N/A	#N/A	CYP-29A2, CYP-29A3, CYP-29A4, CYP-31A2, CYP-31A3, CYP-31A5, CYP-32A1, CYP-32B1, CYP-37A1, CYP-37B1, CYP-42A1	#N/A	#N/A	#N/A	#N/A
Ancylostoma caninum	ANCCAN_28991	118	16	98	5.7e-15	Cytochrome P450	#N/A	#N/A	#N/A	#N/A	CYP-29A2, CYP-29A3, CYP-29A4, CYP-31A2, CYP-31A3, CYP-31A5, CYP-32A1, CYP-32B1, CYP-37A1, CYP-37B1, CYP-42A1	#N/A	#N/A	#N/A	#N/A
Ancylostoma caninum	ANCCAN_25217	466	150	456	4.3e-66	Cytochrome P450	cyp-44A1	1-to-many	55.3648	52.7607	CYP-44A1	#N/A	#N/A	#N/A	#N/A	cyp-44A1
Ancylostoma caninum	ANCCAN_17968	489	62	479	1.6e-73	Cytochrome P450	cyp-44A1	1-to-many	54.1922	54.1922	CYP-44A1	cyp-44A1	53.861	0	542	cyp-44A1
Ancylostoma caninum	ANCCAN_00700	91	28	88	1.1e-09	Cytochrome P450	cyp-14A1, cyp-14A2, cyp-14A3, cyp-14A4, cyp-14A5	Many-to-many	38.4615	7.12831	DAF-9, DACH-1, CYP-14A1, CYP-14A2, CYP-14A3, CYP-14A4, CYP-14A5, CYP-23A1, CYP-33A1, CYP-33B1, CYP-33C1, CYP-33C2, CYP-33C3, CYP-33C4, CYP-33C5, CYP-33C6, CYP-33C7, CYP-33C8, CYP-33C9, CYP-33C11, CYP-33C12, CYP-33D1, CYP-33D3, CYP-33E1, CYP-33E2, CYP-33E3, CYP-34A1, CYP-34A2, CYP-34A5, CYP-34A6, CYP-34A7, CYP-34A8, CYP-34A9, CYP-34A10, CYP-35A1, CYP-35A2, CYP-35A3, CYP-35A4, CYP-35A5, CYP-35B1, C…	#N/A	#N/A	#N/A	#N/A
Ancylostoma caninum	ANCCAN_00701	429	24	418	6.3e-78	Cytochrome P450	cyp-14A1, cyp-14A2, cyp-14A3, cyp-14A4, cyp-14A5	Many-to-many	36.5967	31.9756	DAF-9, DACH-1, CYP-14A1, CYP-14A2, CYP-14A3, CYP-14A4, CYP-14A5, CYP-23A1, CYP-33A1, CYP-33B1, CYP-33C1, CYP-33C2, CYP-33C3, CYP-33C4, CYP-33C5, CYP-33C6, CYP-33C7, CYP-33C8, CYP-33C9, CYP-33C11, CYP-33C12, CYP-33D1, CYP-33D3, CYP-33E1, CYP-33E2, CYP-33E3, CYP-34A1, CYP-34A2, CYP-34A5, CYP-34A6, CYP-34A7, CYP-34A8, CYP-34A9, CYP-34A10, CYP-35A1, CYP-35A2, CYP-35A3, CYP-35A4, CYP-35A5, CYP-35B1, C…	#N/A	#N/A	#N/A	#N/A
Ancylostoma caninum	ANCCAN_00702	1032	58	483	3.5e-86	Cytochrome P450	cyp-14A1, cyp-14A2, cyp-14A3, cyp-14A4, cyp-14A5	Many-to-many	18.0233	37.8819	DAF-9, DACH-1, CYP-14A1, CYP-14A2, CYP-14A3, CYP-14A4, CYP-14A5, CYP-23A1, CYP-33A1, CYP-33B1, CYP-33C1, CYP-33C2, CYP-33C3, CYP-33C4, CYP-33C5, CYP-33C6, CYP-33C7, CYP-33C8, CYP-33C9, CYP-33C11, CYP-33C12, CYP-33D1, CYP-33D3, CYP-33E1, CYP-33E2, CYP-33E3, CYP-34A1, CYP-34A2, CYP-34A5, CYP-34A6, CYP-34A7, CYP-34A8, CYP-34A9, CYP-34A10, CYP-35A1, CYP-35A2, CYP-35A3, CYP-35A4, CYP-35A5, CYP-35B1, C…	#N/A	#N/A	#N/A	#N/A
Ancylostoma caninum	ANCCAN_00703	497	28	475	4.8e-90	Cytochrome P450	cyp-14A1, cyp-14A2, cyp-14A3, cyp-14A4, cyp-14A5	Many-to-many	37.6258	38.0855	DAF-9, DACH-1, CYP-14A1, CYP-14A2, CYP-14A3, CYP-14A4, CYP-14A5, CYP-23A1, CYP-33A1, CYP-33B1, CYP-33C1, CYP-33C2, CYP-33C3, CYP-33C4, CYP-33C5, CYP-33C6, CYP-33C7, CYP-33C8, CYP-33C9, CYP-33C11, CYP-33C12, CYP-33D1, CYP-33D3, CYP-33E1, CYP-33E2, CYP-33E3, CYP-34A1, CYP-34A2, CYP-34A5, CYP-34A6, CYP-34A7, CYP-34A8, CYP-34A9, CYP-34A10, CYP-35A1, CYP-35A2, CYP-35A3, CYP-35A4, CYP-35A5, CYP-35B1, C…	cyp-14A5	42.181	2.62e-139	404	cyp-14A5
Ancylostoma caninum	ANCCAN_24949	520	47	505	6.5e-98	Cytochrome P450	cyp-23A1	1-to-many	56.7308	55.2434	DAF-9, DACH-1, CYP-14A1, CYP-14A2, CYP-14A3, CYP-14A4, CYP-14A5, CYP-23A1, CYP-33A1, CYP-33B1, CYP-33C1, CYP-33C2, CYP-33C3, CYP-33C4, CYP-33C5, CYP-33C6, CYP-33C7, CYP-33C8, CYP-33C9, CYP-33C11, CYP-33C12, CYP-33D1, CYP-33D3, CYP-33E1, CYP-33E2, CYP-33E3, CYP-34A1, CYP-34A2, CYP-34A5, CYP-34A6, CYP-34A7, CYP-34A8, CYP-34A9, CYP-34A10, CYP-35A1, CYP-35A2, CYP-35A3, CYP-35A4, CYP-35A5, CYP-35B1, C…	#N/A	#N/A	#N/A	#N/A	cyp-23A1
Ancylostoma caninum	ANCCAN_18739	511	38	495	9.1e-96	Cytochrome P450	cyp-23A1	1-to-many	56.7515	54.3071	DAF-9, DACH-1, CYP-14A1, CYP-14A2, CYP-14A3, CYP-14A4, CYP-14A5, CYP-23A1, CYP-33A1, CYP-33B1, CYP-33C1, CYP-33C2, CYP-33C3, CYP-33C4, CYP-33C5, CYP-33C6, CYP-33C7, CYP-33C8, CYP-33C9, CYP-33C11, CYP-33C12, CYP-33D1, CYP-33D3, CYP-33E1, CYP-33E2, CYP-33E3, CYP-34A1, CYP-34A2, CYP-34A5, CYP-34A6, CYP-34A7, CYP-34A8, CYP-34A9, CYP-34A10, CYP-35A1, CYP-35A2, CYP-35A3, CYP-35A4, CYP-35A5, CYP-35B1, C…	cyp-23A1	58.218	0	607	cyp-23A1
Ancylostoma caninum	ANCCAN_10044	95	2	77	1.1e-22	Cytochrome P450	cyp-33A1	1-to-1	42.1053	8.13008	DAF-9, DACH-1, CYP-14A1, CYP-14A2, CYP-14A3, CYP-14A4, CYP-14A5, CYP-23A1, CYP-33A1, CYP-33B1, CYP-33C1, CYP-33C2, CYP-33C3, CYP-33C4, CYP-33C5, CYP-33C6, CYP-33C7, CYP-33C8, CYP-33C9, CYP-33C11, CYP-33C12, CYP-33D1, CYP-33D3, CYP-33E1, CYP-33E2, CYP-33E3, CYP-34A1, CYP-34A2, CYP-34A5, CYP-34A6, CYP-34A7, CYP-34A8, CYP-34A9, CYP-34A10, CYP-35A1, CYP-35A2, CYP-35A3, CYP-35A4, CYP-35A5, CYP-35B1, C…	#N/A	#N/A	#N/A	#N/A	cyp-33A1
Ancylostoma caninum	ANCCAN_14608	124	1	121	1.8e-29	Cytochrome P450	cyp-33B1	1-to-1	33.0645	8.26613	DAF-9, DACH-1, CYP-14A1, CYP-14A2, CYP-14A3, CYP-14A4, CYP-14A5, CYP-23A1, CYP-33A1, CYP-33B1, CYP-33C1, CYP-33C2, CYP-33C3, CYP-33C4, CYP-33C5, CYP-33C6, CYP-33C7, CYP-33C8, CYP-33C9, CYP-33C11, CYP-33C12, CYP-33D1, CYP-33D3, CYP-33E1, CYP-33E2, CYP-33E3, CYP-34A1, CYP-34A2, CYP-34A5, CYP-34A6, CYP-34A7, CYP-34A8, CYP-34A9, CYP-34A10, CYP-35A1, CYP-35A2, CYP-35A3, CYP-35A4, CYP-35A5, CYP-35B1, C…	cyp-34A4	42.149	1.69e-31	108	cyp-33B1
Ancylostoma caninum	ANCCAN_10045	305	2	291	3e-49	Cytochrome P450	cyp-33E1, cyp-33E2, cyp-33E3	1-to-many	48.1967	29.7571	DAF-9, DACH-1, CYP-14A1, CYP-14A2, CYP-14A3, CYP-14A4, CYP-14A5, CYP-23A1, CYP-33A1, CYP-33B1, CYP-33C1, CYP-33C2, CYP-33C3, CYP-33C4, CYP-33C5, CYP-33C6, CYP-33C7, CYP-33C8, CYP-33C9, CYP-33C11, CYP-33C12, CYP-33D1, CYP-33D3, CYP-33E1, CYP-33E2, CYP-33E3, CYP-34A1, CYP-34A2, CYP-34A5, CYP-34A6, CYP-34A7, CYP-34A8, CYP-34A9, CYP-34A10, CYP-35A1, CYP-35A2, CYP-35A3, CYP-35A4, CYP-35A5, CYP-35B1, C…	#N/A	#N/A	#N/A	#N/A	cyp-33E
Ancylostoma caninum	ANCCAN_14604	119	26	106	1.2e-12	Cytochrome P450	cyp-35A1, cyp-35A2, cyp-35A3, cyp-35A4, cyp-35A5, cyp-35B1, cyp-35B2, cyp-35B3, cyp-35C1, cyp-35C2	Many-to-many	38.6555	9.31174	DAF-9, DACH-1, CYP-14A1, CYP-14A2, CYP-14A3, CYP-14A4, CYP-14A5, CYP-23A1, CYP-33A1, CYP-33B1, CYP-33C1, CYP-33C2, CYP-33C3, CYP-33C4, CYP-33C5, CYP-33C6, CYP-33C7, CYP-33C8, CYP-33C9, CYP-33C11, CYP-33C12, CYP-33D1, CYP-33D3, CYP-33E1, CYP-33E2, CYP-33E3, CYP-34A1, CYP-34A2, CYP-34A5, CYP-34A6, CYP-34A7, CYP-34A8, CYP-34A9, CYP-34A10, CYP-35A1, CYP-35A2, CYP-35A3, CYP-35A4, CYP-35A5, CYP-35B1, C…	#N/A	#N/A	#N/A	#N/A
Ancylostoma caninum	ANCCAN_26101	109	26	102	2e-11	Cytochrome P450	cyp-35A1, cyp-35A2, cyp-35A3, cyp-35A4, cyp-35A5, cyp-35B1, cyp-35B2, cyp-35B3, cyp-35C1, cyp-35C2	Many-to-many	43.1193	9.51417	DAF-9, DACH-1, CYP-14A1, CYP-14A2, CYP-14A3, CYP-14A4, CYP-14A5, CYP-23A1, CYP-33A1, CYP-33B1, CYP-33C1, CYP-33C2, CYP-33C3, CYP-33C4, CYP-33C5, CYP-33C6, CYP-33C7, CYP-33C8, CYP-33C9, CYP-33C11, CYP-33C12, CYP-33D1, CYP-33D3, CYP-33E1, CYP-33E2, CYP-33E3, CYP-34A1, CYP-34A2, CYP-34A5, CYP-34A6, CYP-34A7, CYP-34A8, CYP-34A9, CYP-34A10, CYP-35A1, CYP-35A2, CYP-35A3, CYP-35A4, CYP-35A5, CYP-35B1, C…	#N/A	#N/A	#N/A	#N/A
Ancylostoma caninum	ANCCAN_03548	286	28	273	3.7e-28	Cytochrome P450	cyp-36A1	1-to-many	44.7552	25.9635	DAF-9, DACH-1, CYP-14A1, CYP-14A2, CYP-14A3, CYP-14A4, CYP-14A5, CYP-23A1, CYP-33A1, CYP-33B1, CYP-33C1, CYP-33C2, CYP-33C3, CYP-33C4, CYP-33C5, CYP-33C6, CYP-33C7, CYP-33C8, CYP-33C9, CYP-33C11, CYP-33C12, CYP-33D1, CYP-33D3, CYP-33E1, CYP-33E2, CYP-33E3, CYP-34A1, CYP-34A2, CYP-34A5, CYP-34A6, CYP-34A7, CYP-34A8, CYP-34A9, CYP-34A10, CYP-35A1, CYP-35A2, CYP-35A3, CYP-35A4, CYP-35A5, CYP-35B1, C…	#N/A	#N/A	#N/A	#N/A
Ancylostoma caninum	ANCCAN_03549	223	6	213	2e-48	Cytochrome P450	cyp-36A1	1-to-many	56.0538	25.355	DAF-9, DACH-1, CYP-14A1, CYP-14A2, CYP-14A3, CYP-14A4, CYP-14A5, CYP-23A1, CYP-33A1, CYP-33B1, CYP-33C1, CYP-33C2, CYP-33C3, CYP-33C4, CYP-33C5, CYP-33C6, CYP-33C7, CYP-33C8, CYP-33C9, CYP-33C11, CYP-33C12, CYP-33D1, CYP-33D3, CYP-33E1, CYP-33E2, CYP-33E3, CYP-34A1, CYP-34A2, CYP-34A5, CYP-34A6, CYP-34A7, CYP-34A8, CYP-34A9, CYP-34A10, CYP-35A1, CYP-35A2, CYP-35A3, CYP-35A4, CYP-35A5, CYP-35B1, C…	#N/A	#N/A	#N/A	#N/A
Ancylostoma caninum	ANCCAN_03547	497	28	485	1.9e-87	Cytochrome P450	cyp-36A1	1-to-many	48.8934	49.2901	DAF-9, DACH-1, CYP-14A1, CYP-14A2, CYP-14A3, CYP-14A4, CYP-14A5, CYP-23A1, CYP-33A1, CYP-33B1, CYP-33C1, CYP-33C2, CYP-33C3, CYP-33C4, CYP-33C5, CYP-33C6, CYP-33C7, CYP-33C8, CYP-33C9, CYP-33C11, CYP-33C12, CYP-33D1, CYP-33D3, CYP-33E1, CYP-33E2, CYP-33E3, CYP-34A1, CYP-34A2, CYP-34A5, CYP-34A6, CYP-34A7, CYP-34A8, CYP-34A9, CYP-34A10, CYP-35A1, CYP-35A2, CYP-35A3, CYP-35A4, CYP-35A5, CYP-35B1, C…	cyp-36A1	49.493	0	528	cyp-36A1
Ancylostoma caninum	ANCCAN_01339	304	2	301	8e-69	Cytochrome P450	#N/A	#N/A	#N/A	#N/A	DAF-9, DACH-1, CYP-14A1, CYP-14A2, CYP-14A3, CYP-14A4, CYP-14A5, CYP-23A1, CYP-33A1, CYP-33B1, CYP-33C1, CYP-33C2, CYP-33C3, CYP-33C4, CYP-33C5, CYP-33C6, CYP-33C7, CYP-33C8, CYP-33C9, CYP-33C11, CYP-33C12, CYP-33D1, CYP-33D3, CYP-33E1, CYP-33E2, CYP-33E3, CYP-34A1, CYP-34A2, CYP-34A5, CYP-34A6, CYP-34A7, CYP-34A8, CYP-34A9, CYP-34A10, CYP-35A1, CYP-35A2, CYP-35A3, CYP-35A4, CYP-35A5, CYP-35B1, C…	#N/A	#N/A	#N/A	#N/A
Ancylostoma caninum	ANCCAN_05081	293	26	286	8.8e-30	Cytochrome P450	#N/A	#N/A	#N/A	#N/A	DAF-9, DACH-1, CYP-14A1, CYP-14A2, CYP-14A3, CYP-14A4, CYP-14A5, CYP-23A1, CYP-33A1, CYP-33B1, CYP-33C1, CYP-33C2, CYP-33C3, CYP-33C4, CYP-33C5, CYP-33C6, CYP-33C7, CYP-33C8, CYP-33C9, CYP-33C11, CYP-33C12, CYP-33D1, CYP-33D3, CYP-33E1, CYP-33E2, CYP-33E3, CYP-34A1, CYP-34A2, CYP-34A5, CYP-34A6, CYP-34A7, CYP-34A8, CYP-34A9, CYP-34A10, CYP-35A1, CYP-35A2, CYP-35A3, CYP-35A4, CYP-35A5, CYP-35B1, C…	#N/A	#N/A	#N/A	#N/A
Ancylostoma caninum	ANCCAN_05082	178	2	174	2.4e-41	Cytochrome P450	#N/A	#N/A	#N/A	#N/A	DAF-9, DACH-1, CYP-14A1, CYP-14A2, CYP-14A3, CYP-14A4, CYP-14A5, CYP-23A1, CYP-33A1, CYP-33B1, CYP-33C1, CYP-33C2, CYP-33C3, CYP-33C4, CYP-33C5, CYP-33C6, CYP-33C7, CYP-33C8, CYP-33C9, CYP-33C11, CYP-33C12, CYP-33D1, CYP-33D3, CYP-33E1, CYP-33E2, CYP-33E3, CYP-34A1, CYP-34A2, CYP-34A5, CYP-34A6, CYP-34A7, CYP-34A8, CYP-34A9, CYP-34A10, CYP-35A1, CYP-35A2, CYP-35A3, CYP-35A4, CYP-35A5, CYP-35B1, C…	#N/A	#N/A	#N/A	#N/A
Ancylostoma caninum	ANCCAN_11608	217	10	204	1.5e-64	Cytochrome P450	#N/A	#N/A	#N/A	#N/A	DAF-9, DACH-1, CYP-14A1, CYP-14A2, CYP-14A3, CYP-14A4, CYP-14A5, CYP-23A1, CYP-33A1, CYP-33B1, CYP-33C1, CYP-33C2, CYP-33C3, CYP-33C4, CYP-33C5, CYP-33C6, CYP-33C7, CYP-33C8, CYP-33C9, CYP-33C11, CYP-33C12, CYP-33D1, CYP-33D3, CYP-33E1, CYP-33E2, CYP-33E3, CYP-34A1, CYP-34A2, CYP-34A5, CYP-34A6, CYP-34A7, CYP-34A8, CYP-34A9, CYP-34A10, CYP-35A1, CYP-35A2, CYP-35A3, CYP-35A4, CYP-35A5, CYP-35B1, C…	#N/A	#N/A	#N/A	#N/A
Ancylostoma caninum	ANCCAN_14603	219	3	215	9.5e-52	Cytochrome P450	#N/A	#N/A	#N/A	#N/A	DAF-9, DACH-1, CYP-14A1, CYP-14A2, CYP-14A3, CYP-14A4, CYP-14A5, CYP-23A1, CYP-33A1, CYP-33B1, CYP-33C1, CYP-33C2, CYP-33C3, CYP-33C4, CYP-33C5, CYP-33C6, CYP-33C7, CYP-33C8, CYP-33C9, CYP-33C11, CYP-33C12, CYP-33D1, CYP-33D3, CYP-33E1, CYP-33E2, CYP-33E3, CYP-34A1, CYP-34A2, CYP-34A5, CYP-34A6, CYP-34A7, CYP-34A8, CYP-34A9, CYP-34A10, CYP-35A1, CYP-35A2, CYP-35A3, CYP-35A4, CYP-35A5, CYP-35B1, C…	#N/A	#N/A	#N/A	#N/A
Ancylostoma caninum	ANCCAN_14605	429	34	425	3.8e-71	Cytochrome P450	#N/A	#N/A	#N/A	#N/A	DAF-9, DACH-1, CYP-14A1, CYP-14A2, CYP-14A3, CYP-14A4, CYP-14A5, CYP-23A1, CYP-33A1, CYP-33B1, CYP-33C1, CYP-33C2, CYP-33C3, CYP-33C4, CYP-33C5, CYP-33C6, CYP-33C7, CYP-33C8, CYP-33C9, CYP-33C11, CYP-33C12, CYP-33D1, CYP-33D3, CYP-33E1, CYP-33E2, CYP-33E3, CYP-34A1, CYP-34A2, CYP-34A5, CYP-34A6, CYP-34A7, CYP-34A8, CYP-34A9, CYP-34A10, CYP-35A1, CYP-35A2, CYP-35A3, CYP-35A4, CYP-35A5, CYP-35B1, C…	#N/A	#N/A	#N/A	#N/A
Ancylostoma caninum	ANCCAN_14606	468	152	462	7.5e-58	Cytochrome P450	#N/A	#N/A	#N/A	#N/A	DAF-9, DACH-1, CYP-14A1, CYP-14A2, CYP-14A3, CYP-14A4, CYP-14A5, CYP-23A1, CYP-33A1, CYP-33B1, CYP-33C1, CYP-33C2, CYP-33C3, CYP-33C4, CYP-33C5, CYP-33C6, CYP-33C7, CYP-33C8, CYP-33C9, CYP-33C11, CYP-33C12, CYP-33D1, CYP-33D3, CYP-33E1, CYP-33E2, CYP-33E3, CYP-34A1, CYP-34A2, CYP-34A5, CYP-34A6, CYP-34A7, CYP-34A8, CYP-34A9, CYP-34A10, CYP-35A1, CYP-35A2, CYP-35A3, CYP-35A4, CYP-35A5, CYP-35B1, C…	#N/A	#N/A	#N/A	#N/A
Ancylostoma caninum	ANCCAN_14607	338	26	330	4.9e-43	Cytochrome P450	#N/A	#N/A	#N/A	#N/A	DAF-9, DACH-1, CYP-14A1, CYP-14A2, CYP-14A3, CYP-14A4, CYP-14A5, CYP-23A1, CYP-33A1, CYP-33B1, CYP-33C1, CYP-33C2, CYP-33C3, CYP-33C4, CYP-33C5, CYP-33C6, CYP-33C7, CYP-33C8, CYP-33C9, CYP-33C11, CYP-33C12, CYP-33D1, CYP-33D3, CYP-33E1, CYP-33E2, CYP-33E3, CYP-34A1, CYP-34A2, CYP-34A5, CYP-34A6, CYP-34A7, CYP-34A8, CYP-34A9, CYP-34A10, CYP-35A1, CYP-35A2, CYP-35A3, CYP-35A4, CYP-35A5, CYP-35B1, C…	#N/A	#N/A	#N/A	#N/A
Ancylostoma caninum	ANCCAN_16365	146	25	143	6.4e-20	Cytochrome P450	#N/A	#N/A	#N/A	#N/A	DAF-9, DACH-1, CYP-14A1, CYP-14A2, CYP-14A3, CYP-14A4, CYP-14A5, CYP-23A1, CYP-33A1, CYP-33B1, CYP-33C1, CYP-33C2, CYP-33C3, CYP-33C4, CYP-33C5, CYP-33C6, CYP-33C7, CYP-33C8, CYP-33C9, CYP-33C11, CYP-33C12, CYP-33D1, CYP-33D3, CYP-33E1, CYP-33E2, CYP-33E3, CYP-34A1, CYP-34A2, CYP-34A5, CYP-34A6, CYP-34A7, CYP-34A8, CYP-34A9, CYP-34A10, CYP-35A1, CYP-35A2, CYP-35A3, CYP-35A4, CYP-35A5, CYP-35B1, C…	#N/A	#N/A	#N/A	#N/A
Ancylostoma caninum	ANCCAN_19172	183	2	182	7.9e-18	Cytochrome P450	#N/A	#N/A	#N/A	#N/A	DAF-9, DACH-1, CYP-14A1, CYP-14A2, CYP-14A3, CYP-14A4, CYP-14A5, CYP-23A1, CYP-33A1, CYP-33B1, CYP-33C1, CYP-33C2, CYP-33C3, CYP-33C4, CYP-33C5, CYP-33C6, CYP-33C7, CYP-33C8, CYP-33C9, CYP-33C11, CYP-33C12, CYP-33D1, CYP-33D3, CYP-33E1, CYP-33E2, CYP-33E3, CYP-34A1, CYP-34A2, CYP-34A5, CYP-34A6, CYP-34A7, CYP-34A8, CYP-34A9, CYP-34A10, CYP-35A1, CYP-35A2, CYP-35A3, CYP-35A4, CYP-35A5, CYP-35B1, C…	#N/A	#N/A	#N/A	#N/A
Ancylostoma caninum	ANCCAN_19173	372	26	365	1.9e-55	Cytochrome P450	#N/A	#N/A	#N/A	#N/A	DAF-9, DACH-1, CYP-14A1, CYP-14A2, CYP-14A3, CYP-14A4, CYP-14A5, CYP-23A1, CYP-33A1, CYP-33B1, CYP-33C1, CYP-33C2, CYP-33C3, CYP-33C4, CYP-33C5, CYP-33C6, CYP-33C7, CYP-33C8, CYP-33C9, CYP-33C11, CYP-33C12, CYP-33D1, CYP-33D3, CYP-33E1, CYP-33E2, CYP-33E3, CYP-34A1, CYP-34A2, CYP-34A5, CYP-34A6, CYP-34A7, CYP-34A8, CYP-34A9, CYP-34A10, CYP-35A1, CYP-35A2, CYP-35A3, CYP-35A4, CYP-35A5, CYP-35B1, C…	#N/A	#N/A	#N/A	#N/A
Ancylostoma caninum	ANCCAN_20927	295	26	288	1.8e-31	Cytochrome P450	#N/A	#N/A	#N/A	#N/A	DAF-9, DACH-1, CYP-14A1, CYP-14A2, CYP-14A3, CYP-14A4, CYP-14A5, CYP-23A1, CYP-33A1, CYP-33B1, CYP-33C1, CYP-33C2, CYP-33C3, CYP-33C4, CYP-33C5, CYP-33C6, CYP-33C7, CYP-33C8, CYP-33C9, CYP-33C11, CYP-33C12, CYP-33D1, CYP-33D3, CYP-33E1, CYP-33E2, CYP-33E3, CYP-34A1, CYP-34A2, CYP-34A5, CYP-34A6, CYP-34A7, CYP-34A8, CYP-34A9, CYP-34A10, CYP-35A1, CYP-35A2, CYP-35A3, CYP-35A4, CYP-35A5, CYP-35B1, C…	#N/A	#N/A	#N/A	#N/A
Ancylostoma caninum	ANCCAN_22105	498	29	463	4.3e-81	Cytochrome P450	#N/A	#N/A	#N/A	#N/A	DAF-9, DACH-1, CYP-14A1, CYP-14A2, CYP-14A3, CYP-14A4, CYP-14A5, CYP-23A1, CYP-33A1, CYP-33B1, CYP-33C1, CYP-33C2, CYP-33C3, CYP-33C4, CYP-33C5, CYP-33C6, CYP-33C7, CYP-33C8, CYP-33C9, CYP-33C11, CYP-33C12, CYP-33D1, CYP-33D3, CYP-33E1, CYP-33E2, CYP-33E3, CYP-34A1, CYP-34A2, CYP-34A5, CYP-34A6, CYP-34A7, CYP-34A8, CYP-34A9, CYP-34A10, CYP-35A1, CYP-35A2, CYP-35A3, CYP-35A4, CYP-35A5, CYP-35B1, C…	#N/A	#N/A	#N/A	#N/A
Ancylostoma caninum	ANCCAN_24008	372	26	146	9e-16	Cytochrome P450	#N/A	#N/A	#N/A	#N/A	DAF-9, DACH-1, CYP-14A1, CYP-14A2, CYP-14A3, CYP-14A4, CYP-14A5, CYP-23A1, CYP-33A1, CYP-33B1, CYP-33C1, CYP-33C2, CYP-33C3, CYP-33C4, CYP-33C5, CYP-33C6, CYP-33C7, CYP-33C8, CYP-33C9, CYP-33C11, CYP-33C12, CYP-33D1, CYP-33D3, CYP-33E1, CYP-33E2, CYP-33E3, CYP-34A1, CYP-34A2, CYP-34A5, CYP-34A6, CYP-34A7, CYP-34A8, CYP-34A9, CYP-34A10, CYP-35A1, CYP-35A2, CYP-35A3, CYP-35A4, CYP-35A5, CYP-35B1, C…	#N/A	#N/A	#N/A	#N/A
Ancylostoma caninum	ANCCAN_24009	61	1	58	5.2e-09	Cytochrome P450	#N/A	#N/A	#N/A	#N/A	DAF-9, DACH-1, CYP-14A1, CYP-14A2, CYP-14A3, CYP-14A4, CYP-14A5, CYP-23A1, CYP-33A1, CYP-33B1, CYP-33C1, CYP-33C2, CYP-33C3, CYP-33C4, CYP-33C5, CYP-33C6, CYP-33C7, CYP-33C8, CYP-33C9, CYP-33C11, CYP-33C12, CYP-33D1, CYP-33D3, CYP-33E1, CYP-33E2, CYP-33E3, CYP-34A1, CYP-34A2, CYP-34A5, CYP-34A6, CYP-34A7, CYP-34A8, CYP-34A9, CYP-34A10, CYP-35A1, CYP-35A2, CYP-35A3, CYP-35A4, CYP-35A5, CYP-35B1, C…	#N/A	#N/A	#N/A	#N/A
Ancylostoma caninum	ANCCAN_24010	132	70	130	8.5e-12	Cytochrome P450	#N/A	#N/A	#N/A	#N/A	DAF-9, DACH-1, CYP-14A1, CYP-14A2, CYP-14A3, CYP-14A4, CYP-14A5, CYP-23A1, CYP-33A1, CYP-33B1, CYP-33C1, CYP-33C2, CYP-33C3, CYP-33C4, CYP-33C5, CYP-33C6, CYP-33C7, CYP-33C8, CYP-33C9, CYP-33C11, CYP-33C12, CYP-33D1, CYP-33D3, CYP-33E1, CYP-33E2, CYP-33E3, CYP-34A1, CYP-34A2, CYP-34A5, CYP-34A6, CYP-34A7, CYP-34A8, CYP-34A9, CYP-34A10, CYP-35A1, CYP-35A2, CYP-35A3, CYP-35A4, CYP-35A5, CYP-35B1, C…	#N/A	#N/A	#N/A	#N/A
Ancylostoma caninum	ANCCAN_24012	356	272	350	4.6e-12	Cytochrome P450	#N/A	#N/A	#N/A	#N/A	DAF-9, DACH-1, CYP-14A1, CYP-14A2, CYP-14A3, CYP-14A4, CYP-14A5, CYP-23A1, CYP-33A1, CYP-33B1, CYP-33C1, CYP-33C2, CYP-33C3, CYP-33C4, CYP-33C5, CYP-33C6, CYP-33C7, CYP-33C8, CYP-33C9, CYP-33C11, CYP-33C12, CYP-33D1, CYP-33D3, CYP-33E1, CYP-33E2, CYP-33E3, CYP-34A1, CYP-34A2, CYP-34A5, CYP-34A6, CYP-34A7, CYP-34A8, CYP-34A9, CYP-34A10, CYP-35A1, CYP-35A2, CYP-35A3, CYP-35A4, CYP-35A5, CYP-35B1, C…	#N/A	#N/A	#N/A	#N/A
Ancylostoma caninum	ANCCAN_24013	294	5	290	2.5e-54	Cytochrome P450	#N/A	#N/A	#N/A	#N/A	DAF-9, DACH-1, CYP-14A1, CYP-14A2, CYP-14A3, CYP-14A4, CYP-14A5, CYP-23A1, CYP-33A1, CYP-33B1, CYP-33C1, CYP-33C2, CYP-33C3, CYP-33C4, CYP-33C5, CYP-33C6, CYP-33C7, CYP-33C8, CYP-33C9, CYP-33C11, CYP-33C12, CYP-33D1, CYP-33D3, CYP-33E1, CYP-33E2, CYP-33E3, CYP-34A1, CYP-34A2, CYP-34A5, CYP-34A6, CYP-34A7, CYP-34A8, CYP-34A9, CYP-34A10, CYP-35A1, CYP-35A2, CYP-35A3, CYP-35A4, CYP-35A5, CYP-35B1, C…	#N/A	#N/A	#N/A	#N/A
Ancylostoma caninum	ANCCAN_24663	471	5	432	3.9e-80	Cytochrome P450	#N/A	#N/A	#N/A	#N/A	DAF-9, DACH-1, CYP-14A1, CYP-14A2, CYP-14A3, CYP-14A4, CYP-14A5, CYP-23A1, CYP-33A1, CYP-33B1, CYP-33C1, CYP-33C2, CYP-33C3, CYP-33C4, CYP-33C5, CYP-33C6, CYP-33C7, CYP-33C8, CYP-33C9, CYP-33C11, CYP-33C12, CYP-33D1, CYP-33D3, CYP-33E1, CYP-33E2, CYP-33E3, CYP-34A1, CYP-34A2, CYP-34A5, CYP-34A6, CYP-34A7, CYP-34A8, CYP-34A9, CYP-34A10, CYP-35A1, CYP-35A2, CYP-35A3, CYP-35A4, CYP-35A5, CYP-35B1, C…	#N/A	#N/A	#N/A	#N/A
Ancylostoma caninum	ANCCAN_24664	205	26	196	6.3e-26	Cytochrome P450	#N/A	#N/A	#N/A	#N/A	DAF-9, DACH-1, CYP-14A1, CYP-14A2, CYP-14A3, CYP-14A4, CYP-14A5, CYP-23A1, CYP-33A1, CYP-33B1, CYP-33C1, CYP-33C2, CYP-33C3, CYP-33C4, CYP-33C5, CYP-33C6, CYP-33C7, CYP-33C8, CYP-33C9, CYP-33C11, CYP-33C12, CYP-33D1, CYP-33D3, CYP-33E1, CYP-33E2, CYP-33E3, CYP-34A1, CYP-34A2, CYP-34A5, CYP-34A6, CYP-34A7, CYP-34A8, CYP-34A9, CYP-34A10, CYP-35A1, CYP-35A2, CYP-35A3, CYP-35A4, CYP-35A5, CYP-35B1, C…	#N/A	#N/A	#N/A	#N/A
Ancylostoma caninum	ANCCAN_26102	177	3	175	5e-45	Cytochrome P450	#N/A	#N/A	#N/A	#N/A	DAF-9, DACH-1, CYP-14A1, CYP-14A2, CYP-14A3, CYP-14A4, CYP-14A5, CYP-23A1, CYP-33A1, CYP-33B1, CYP-33C1, CYP-33C2, CYP-33C3, CYP-33C4, CYP-33C5, CYP-33C6, CYP-33C7, CYP-33C8, CYP-33C9, CYP-33C11, CYP-33C12, CYP-33D1, CYP-33D3, CYP-33E1, CYP-33E2, CYP-33E3, CYP-34A1, CYP-34A2, CYP-34A5, CYP-34A6, CYP-34A7, CYP-34A8, CYP-34A9, CYP-34A10, CYP-35A1, CYP-35A2, CYP-35A3, CYP-35A4, CYP-35A5, CYP-35B1, C…	#N/A	#N/A	#N/A	#N/A
Ancylostoma caninum	ANCCAN_29199	92	2	77	4.1e-08	Cytochrome P450	#N/A	#N/A	#N/A	#N/A	DAF-9, DACH-1, CYP-14A1, CYP-14A2, CYP-14A3, CYP-14A4, CYP-14A5, CYP-23A1, CYP-33A1, CYP-33B1, CYP-33C1, CYP-33C2, CYP-33C3, CYP-33C4, CYP-33C5, CYP-33C6, CYP-33C7, CYP-33C8, CYP-33C9, CYP-33C11, CYP-33C12, CYP-33D1, CYP-33D3, CYP-33E1, CYP-33E2, CYP-33E3, CYP-34A1, CYP-34A2, CYP-34A5, CYP-34A6, CYP-34A7, CYP-34A8, CYP-34A9, CYP-34A10, CYP-35A1, CYP-35A2, CYP-35A3, CYP-35A4, CYP-35A5, CYP-35B1, C…	#N/A	#N/A	#N/A	#N/A
Ancylostoma caninum	ANCCAN_29224	101	2	65	3.2e-13	Cytochrome P450	#N/A	#N/A	#N/A	#N/A	DAF-9, DACH-1, CYP-14A1, CYP-14A2, CYP-14A3, CYP-14A4, CYP-14A5, CYP-23A1, CYP-33A1, CYP-33B1, CYP-33C1, CYP-33C2, CYP-33C3, CYP-33C4, CYP-33C5, CYP-33C6, CYP-33C7, CYP-33C8, CYP-33C9, CYP-33C11, CYP-33C12, CYP-33D1, CYP-33D3, CYP-33E1, CYP-33E2, CYP-33E3, CYP-34A1, CYP-34A2, CYP-34A5, CYP-34A6, CYP-34A7, CYP-34A8, CYP-34A9, CYP-34A10, CYP-35A1, CYP-35A2, CYP-35A3, CYP-35A4, CYP-35A5, CYP-35B1, C…	#N/A	#N/A	#N/A	#N/A
Ancylostoma caninum	ANCCAN_29444	152	4	142	5.1e-13	Cytochrome P450	#N/A	#N/A	#N/A	#N/A	DAF-9, DACH-1, CYP-14A1, CYP-14A2, CYP-14A3, CYP-14A4, CYP-14A5, CYP-23A1, CYP-33A1, CYP-33B1, CYP-33C1, CYP-33C2, CYP-33C3, CYP-33C4, CYP-33C5, CYP-33C6, CYP-33C7, CYP-33C8, CYP-33C9, CYP-33C11, CYP-33C12, CYP-33D1, CYP-33D3, CYP-33E1, CYP-33E2, CYP-33E3, CYP-34A1, CYP-34A2, CYP-34A5, CYP-34A6, CYP-34A7, CYP-34A8, CYP-34A9, CYP-34A10, CYP-35A1, CYP-35A2, CYP-35A3, CYP-35A4, CYP-35A5, CYP-35B1, C…	#N/A	#N/A	#N/A	#N/A
Ancylostoma caninum	ANCCAN_29776	93	2	88	1.1e-15	Cytochrome P450	#N/A	#N/A	#N/A	#N/A	DAF-9, DACH-1, CYP-14A1, CYP-14A2, CYP-14A3, CYP-14A4, CYP-14A5, CYP-23A1, CYP-33A1, CYP-33B1, CYP-33C1, CYP-33C2, CYP-33C3, CYP-33C4, CYP-33C5, CYP-33C6, CYP-33C7, CYP-33C8, CYP-33C9, CYP-33C11, CYP-33C12, CYP-33D1, CYP-33D3, CYP-33E1, CYP-33E2, CYP-33E3, CYP-34A1, CYP-34A2, CYP-34A5, CYP-34A6, CYP-34A7, CYP-34A8, CYP-34A9, CYP-34A10, CYP-35A1, CYP-35A2, CYP-35A3, CYP-35A4, CYP-35A5, CYP-35B1, C…	#N/A	#N/A	#N/A	#N/A
Ancylostoma caninum	ANCCAN_14056	495	25	484	1e-104	Cytochrome P450	#N/A	#N/A	#N/A	#N/A	DAF-9, DACH-1, CYP-14A1, CYP-14A2, CYP-14A3, CYP-14A4, CYP-14A5, CYP-23A1, CYP-33A1, CYP-33B1, CYP-33C1, CYP-33C2, CYP-33C3, CYP-33C4, CYP-33C5, CYP-33C6, CYP-33C7, CYP-33C8, CYP-33C9, CYP-33C11, CYP-33C12, CYP-33D1, CYP-33D3, CYP-33E1, CYP-33E2, CYP-33E3, CYP-34A1, CYP-34A2, CYP-34A5, CYP-34A6, CYP-34A7, CYP-34A8, CYP-34A9, CYP-34A10, CYP-35A1, CYP-35A2, CYP-35A3, CYP-35A4, CYP-35A5, CYP-35B1, C…	cyp-33C9	51.245	0	518	cyp-33C9
Ancylostoma caninum	ANCCAN_16364	346	2	335	7.9e-77	Cytochrome P450	#N/A	#N/A	#N/A	#N/A	DAF-9, DACH-1, CYP-14A1, CYP-14A2, CYP-14A3, CYP-14A4, CYP-14A5, CYP-23A1, CYP-33A1, CYP-33B1, CYP-33C1, CYP-33C2, CYP-33C3, CYP-33C4, CYP-33C5, CYP-33C6, CYP-33C7, CYP-33C8, CYP-33C9, CYP-33C11, CYP-33C12, CYP-33D1, CYP-33D3, CYP-33E1, CYP-33E2, CYP-33E3, CYP-34A1, CYP-34A2, CYP-34A5, CYP-34A6, CYP-34A7, CYP-34A8, CYP-34A9, CYP-34A10, CYP-35A1, CYP-35A2, CYP-35A3, CYP-35A4, CYP-35A5, CYP-35B1, C…	cyp-33C9	50.448	4.72e-121	351	cyp-33C9
Ancylostoma caninum	ANCCAN_14609	480	7	475	1.1e-89	Cytochrome P450	#N/A	#N/A	#N/A	#N/A	DAF-9, DACH-1, CYP-14A1, CYP-14A2, CYP-14A3, CYP-14A4, CYP-14A5, CYP-23A1, CYP-33A1, CYP-33B1, CYP-33C1, CYP-33C2, CYP-33C3, CYP-33C4, CYP-33C5, CYP-33C6, CYP-33C7, CYP-33C8, CYP-33C9, CYP-33C11, CYP-33C12, CYP-33D1, CYP-33D3, CYP-33E1, CYP-33E2, CYP-33E3, CYP-34A1, CYP-34A2, CYP-34A5, CYP-34A6, CYP-34A7, CYP-34A8, CYP-34A9, CYP-34A10, CYP-35A1, CYP-35A2, CYP-35A3, CYP-35A4, CYP-35A5, CYP-35B1, C…	cyp-34A5	42.405	3.07e-142	410	cyp-34A5
Ancylostoma caninum	ANCCAN_20940	504	29	499	2.9e-86	Cytochrome P450	#N/A	#N/A	#N/A	#N/A	DAF-9, DACH-1, CYP-14A1, CYP-14A2, CYP-14A3, CYP-14A4, CYP-14A5, CYP-23A1, CYP-33A1, CYP-33B1, CYP-33C1, CYP-33C2, CYP-33C3, CYP-33C4, CYP-33C5, CYP-33C6, CYP-33C7, CYP-33C8, CYP-33C9, CYP-33C11, CYP-33C12, CYP-33D1, CYP-33D3, CYP-33E1, CYP-33E2, CYP-33E3, CYP-34A1, CYP-34A2, CYP-34A5, CYP-34A6, CYP-34A7, CYP-34A8, CYP-34A9, CYP-34A10, CYP-35A1, CYP-35A2, CYP-35A3, CYP-35A4, CYP-35A5, CYP-35B1, C…	cyp-34A9	42.245	4.55e-143	414	cyp-34A9
Ancylostoma caninum	ANCCAN_25018	454	3	441	1.7e-102	Cytochrome P450	#N/A	#N/A	#N/A	#N/A	DAF-9, DACH-1, CYP-14A1, CYP-14A2, CYP-14A3, CYP-14A4, CYP-14A5, CYP-23A1, CYP-33A1, CYP-33B1, CYP-33C1, CYP-33C2, CYP-33C3, CYP-33C4, CYP-33C5, CYP-33C6, CYP-33C7, CYP-33C8, CYP-33C9, CYP-33C11, CYP-33C12, CYP-33D1, CYP-33D3, CYP-33E1, CYP-33E2, CYP-33E3, CYP-34A1, CYP-34A2, CYP-34A5, CYP-34A6, CYP-34A7, CYP-34A8, CYP-34A9, CYP-34A10, CYP-35A1, CYP-35A2, CYP-35A3, CYP-35A4, CYP-35A5, CYP-35B1, C…	daf-9	39.421	8.06e-112	334	daf-9
Ancylostoma ceylanicum	Acey_s0575.g198	120	2	106	1.1e-24	Cytochrome P450	cyp-13A1, cyp-13A10	Many-to-many	45.8333	10.5973	CYP-13A1, CYP-13A2, CYP-13A3, CYP-13A4, CYP-13A5, CYP-13A6, CYP-13A7, CYP-13A8, CYP-13A10, CYP-13A11, CYP-13A12, CYP-13B1, CYP-13B2, CYP-25A1, CYP-25A2, CYP-25A3, CYP-25A4, CYP-25A6, CYP-43A1	#N/A	#N/A	#N/A	#N/A	cyp-13A1, cyp-13A10
Ancylostoma ceylanicum	maker-ANCCEYDFT_Contig1169-pred_gff_fgenesh-gene-0.0	146	1	132	8.1e-35	Cytochrome P450	cyp-13A1, cyp-13A10	Many-to-many	47.9452	13.4875	CYP-13A1, CYP-13A2, CYP-13A3, CYP-13A4, CYP-13A5, CYP-13A6, CYP-13A7, CYP-13A8, CYP-13A10, CYP-13A11, CYP-13A12, CYP-13B1, CYP-13B2, CYP-25A1, CYP-25A2, CYP-25A3, CYP-25A4, CYP-25A6, CYP-43A1	#N/A	#N/A	#N/A	#N/A	cyp-13A1, cyp-13A10
Ancylostoma ceylanicum	maker-ANCCEYDFT_Contig46-augustus-gene-0.18	120	9	110	2.4e-27	Cytochrome P450	cyp-13A1, cyp-13A10	Many-to-many	33.3333	7.70713	CYP-13A1, CYP-13A2, CYP-13A3, CYP-13A4, CYP-13A5, CYP-13A6, CYP-13A7, CYP-13A8, CYP-13A10, CYP-13A11, CYP-13A12, CYP-13B1, CYP-13B2, CYP-25A1, CYP-25A2, CYP-25A3, CYP-25A4, CYP-25A6, CYP-43A1	#N/A	#N/A	#N/A	#N/A	cyp-13A1, cyp-13A10
Ancylostoma ceylanicum	maker-ANCCEYDFT_Contig527-pred_gff_snap-gene-0.25	267	84	218	1.7e-19	Cytochrome P450	cyp-13A11, cyp-13A12	1-to-many	34.4569	17.795	CYP-13A1, CYP-13A2, CYP-13A3, CYP-13A4, CYP-13A5, CYP-13A6, CYP-13A7, CYP-13A8, CYP-13A10, CYP-13A11, CYP-13A12, CYP-13B1, CYP-13B2, CYP-25A1, CYP-25A2, CYP-25A3, CYP-25A4, CYP-25A6, CYP-43A1	#N/A	#N/A	#N/A	#N/A	cyp-13A11, cyp-13A12
Ancylostoma ceylanicum	Acey_s0575.g199	451	32	387	3.8e-57	Cytochrome P450	cyp-13B1, cyp-13B2	1-to-many	30.2	29.6078	CYP-13A1, CYP-13A2, CYP-13A3, CYP-13A4, CYP-13A5, CYP-13A6, CYP-13A7, CYP-13A8, CYP-13A10, CYP-13A11, CYP-13A12, CYP-13B1, CYP-13B2, CYP-25A1, CYP-25A2, CYP-25A3, CYP-25A4, CYP-25A6, CYP-43A1	cyp-13B2	43.928	1.26e-117	347	cyp-13B2
Ancylostoma ceylanicum	Acey_s0052.g2239	537	57	511	4.1e-87	Cytochrome P450	cyp-25A1, cyp-25A2, cyp-25A3, cyp-25A4, cyp-25A6	1-to-many	28.1192	30.0797	CYP-13A1, CYP-13A2, CYP-13A3, CYP-13A4, CYP-13A5, CYP-13A6, CYP-13A7, CYP-13A8, CYP-13A10, CYP-13A11, CYP-13A12, CYP-13B1, CYP-13B2, CYP-25A1, CYP-25A2, CYP-25A3, CYP-25A4, CYP-25A6, CYP-43A1	cyp-25A1	32.934	3.56e-75	239	cyp-25A1
Ancylostoma ceylanicum	Acey_s0704.g1676	308	86	287	8.5e-51	Cytochrome P450	cyp-43A1	1-to-1	36.5931	22.0532	CYP-13A1, CYP-13A2, CYP-13A3, CYP-13A4, CYP-13A5, CYP-13A6, CYP-13A7, CYP-13A8, CYP-13A10, CYP-13A11, CYP-13A12, CYP-13B1, CYP-13B2, CYP-25A1, CYP-25A2, CYP-25A3, CYP-25A4, CYP-25A6, CYP-43A1	cyp-43A1	48.879	1.81e-73	228	cyp-43A1
Ancylostoma ceylanicum	Acey_s0704.g1675.t2	204	73	186	1.9e-09	Cytochrome P450	#N/A	#N/A	#N/A	#N/A	CYP-13A1, CYP-13A2, CYP-13A3, CYP-13A4, CYP-13A5, CYP-13A6, CYP-13A7, CYP-13A8, CYP-13A10, CYP-13A11, CYP-13A12, CYP-13B1, CYP-13B2, CYP-25A1, CYP-25A2, CYP-25A3, CYP-25A4, CYP-25A6, CYP-43A1	#N/A	#N/A	#N/A	#N/A
Ancylostoma ceylanicum	Acey_s0044.g1000	315	42	307	6.5e-76	Cytochrome P450	cyp-32A1	1-to-1	54.9206	32.7032	CYP-29A2, CYP-29A3, CYP-29A4, CYP-31A2, CYP-31A3, CYP-31A5, CYP-32A1, CYP-32B1, CYP-37A1, CYP-37B1, CYP-42A1	#N/A	#N/A	#N/A	#N/A	cyp-32A1
Ancylostoma ceylanicum	maker-ANCCEYDFT_Contig244-pred_gff_snap-gene-0.16	275	6	247	5.3e-73	Cytochrome P450	cyp-32A1	1-to-1	52.7273	27.4102	CYP-29A2, CYP-29A3, CYP-29A4, CYP-31A2, CYP-31A3, CYP-31A5, CYP-32A1, CYP-32B1, CYP-37A1, CYP-37B1, CYP-42A1	#N/A	#N/A	#N/A	#N/A	cyp-32A1
Ancylostoma ceylanicum	maker-ANCCEYDFT_Contig66-pred_gff_snap-gene-1.16	#N/A	#N/A	#N/A	#N/A	#N/A	cyp-37A1	1-to-1	42.7746	14.5669	CYP-29A2, CYP-29A3, CYP-29A4, CYP-31A2, CYP-31A3, CYP-31A5, CYP-32A1, CYP-32B1, CYP-37A1, CYP-37B1, CYP-42A1	#N/A	#N/A	#N/A	#N/A	cyp-37A1
Ancylostoma ceylanicum	Acey_s0130.g1552	440	40	413	5.9e-81	Cytochrome P450	cyp-37A1	1-to-1	51.3636	44.4882	CYP-29A2, CYP-29A3, CYP-29A4, CYP-31A2, CYP-31A3, CYP-31A5, CYP-32A1, CYP-32B1, CYP-37A1, CYP-37B1, CYP-42A1	cyp-37A1	54.177	1.04e-169	479	cyp-37A1
Ancylostoma ceylanicum	maker-ANCCEYDFT_Contig66-pred_gff_snap-gene-1.27	236	3	226	2e-82	Cytochrome P450	cyp-37B1	1-to-1	59.322	27.5049	CYP-29A2, CYP-29A3, CYP-29A4, CYP-31A2, CYP-31A3, CYP-31A5, CYP-32A1, CYP-32B1, CYP-37A1, CYP-37B1, CYP-42A1	#N/A	#N/A	#N/A	#N/A	cyp-37B1
Ancylostoma ceylanicum	maker-ANCCEYDFT_Contig342-pred_gff_fgenesh-gene-1.0	320	102	210	2.4e-42	Cytochrome P450	cyp-42A1	1-to-1	60	37.5734	CYP-29A2, CYP-29A3, CYP-29A4, CYP-31A2, CYP-31A3, CYP-31A5, CYP-32A1, CYP-32B1, CYP-37A1, CYP-37B1, CYP-42A1	#N/A	#N/A	#N/A	#N/A	cyp-42A1
Ancylostoma ceylanicum	Acey_s0051.g2112	301	12	265	4.7e-81	Cytochrome P450	cyp-42A1	1-to-1	72.093	42.4658	CYP-29A2, CYP-29A3, CYP-29A4, CYP-31A2, CYP-31A3, CYP-31A5, CYP-32A1, CYP-32B1, CYP-37A1, CYP-37B1, CYP-42A1	cyp-42A1	73.064	4.62e-173	482	cyp-42A1
Ancylostoma ceylanicum	Acey_s0044.g999.t2	288	74	183	3.7e-15	Cytochrome P450	#N/A	#N/A	#N/A	#N/A	CYP-29A2, CYP-29A3, CYP-29A4, CYP-31A2, CYP-31A3, CYP-31A5, CYP-32A1, CYP-32B1, CYP-37A1, CYP-37B1, CYP-42A1	#N/A	#N/A	#N/A	#N/A
Ancylostoma ceylanicum	Acey_s0269.g827.t1	505	41	492	3.8e-100	Cytochrome P450	#N/A	#N/A	#N/A	#N/A	CYP-29A2, CYP-29A3, CYP-29A4, CYP-31A2, CYP-31A3, CYP-31A5, CYP-32A1, CYP-32B1, CYP-37A1, CYP-37B1, CYP-42A1	cyp-37B1	43.137	9.12e-149	429	cyp-37B1
Ancylostoma ceylanicum	maker-ANCCEYDFT_Contig15-pred_gff_snap-gene-8.23	401	206	394	2.4e-50	Cytochrome P450	cyp-44A1	1-to-1	52.1197	42.7403	CYP-44A1	#N/A	#N/A	#N/A	#N/A	cyp-44A1
Ancylostoma ceylanicum	Acey_s0065.g3618	570	194	560	2.4e-76	Cytochrome P450	cyp-44A1	1-to-1	47.7193	55.6237	CYP-44A1	cyp-44A1	54.58	0	556	cyp-44A1
Ancylostoma ceylanicum	Acey_s0011.g1361	522	28	464	7.8e-93	Cytochrome P450	cyp-14A1, cyp-14A2, cyp-14A3, cyp-14A4, cyp-14A5	Many-to-many	35.4406	37.6782	DAF-9, DACH-1, CYP-14A1, CYP-14A2, CYP-14A3, CYP-14A4, CYP-14A5, CYP-23A1, CYP-33A1, CYP-33B1, CYP-33C1, CYP-33C2, CYP-33C3, CYP-33C4, CYP-33C5, CYP-33C6, CYP-33C7, CYP-33C8, CYP-33C9, CYP-33C11, CYP-33C12, CYP-33D1, CYP-33D3, CYP-33E1, CYP-33E2, CYP-33E3, CYP-34A1, CYP-34A2, CYP-34A5, CYP-34A6, CYP-34A7, CYP-34A8, CYP-34A9, CYP-34A10, CYP-35A1, CYP-35A2, CYP-35A3, CYP-35A4, CYP-35A5, CYP-35B1, C…	#N/A	#N/A	#N/A	#N/A	cyp-14A1, cyp-14A2, cyp-14A3, cyp-14A4, cyp-14A5
Ancylostoma ceylanicum	Acey_s0011.g1362	228	14	215	1.7e-60	Cytochrome P450	cyp-14A1, cyp-14A2, cyp-14A3, cyp-14A4, cyp-14A5	Many-to-many	37.2807	17.3116	DAF-9, DACH-1, CYP-14A1, CYP-14A2, CYP-14A3, CYP-14A4, CYP-14A5, CYP-23A1, CYP-33A1, CYP-33B1, CYP-33C1, CYP-33C2, CYP-33C3, CYP-33C4, CYP-33C5, CYP-33C6, CYP-33C7, CYP-33C8, CYP-33C9, CYP-33C11, CYP-33C12, CYP-33D1, CYP-33D3, CYP-33E1, CYP-33E2, CYP-33E3, CYP-34A1, CYP-34A2, CYP-34A5, CYP-34A6, CYP-34A7, CYP-34A8, CYP-34A9, CYP-34A10, CYP-35A1, CYP-35A2, CYP-35A3, CYP-35A4, CYP-35A5, CYP-35B1, C…	#N/A	#N/A	#N/A	#N/A	cyp-14A1, cyp-14A2, cyp-14A3, cyp-14A4, cyp-14A6
Ancylostoma ceylanicum	Acey_s0019.g3865	258	28	229	1.1e-30	Cytochrome P450	cyp-14A1, cyp-14A2, cyp-14A3, cyp-14A4, cyp-14A5	Many-to-many	37.2093	19.5519	DAF-9, DACH-1, CYP-14A1, CYP-14A2, CYP-14A3, CYP-14A4, CYP-14A5, CYP-23A1, CYP-33A1, CYP-33B1, CYP-33C1, CYP-33C2, CYP-33C3, CYP-33C4, CYP-33C5, CYP-33C6, CYP-33C7, CYP-33C8, CYP-33C9, CYP-33C11, CYP-33C12, CYP-33D1, CYP-33D3, CYP-33E1, CYP-33E2, CYP-33E3, CYP-34A1, CYP-34A2, CYP-34A5, CYP-34A6, CYP-34A7, CYP-34A8, CYP-34A9, CYP-34A10, CYP-35A1, CYP-35A2, CYP-35A3, CYP-35A4, CYP-35A5, CYP-35B1, C…	#N/A	#N/A	#N/A	#N/A	cyp-14A1, cyp-14A2, cyp-14A3, cyp-14A4, cyp-14A7
Ancylostoma ceylanicum	Acey_s0019.g3867	317	64	307	1.4e-60	Cytochrome P450	cyp-14A1, cyp-14A2, cyp-14A3, cyp-14A4, cyp-14A5	Many-to-many	31.5457	20.3666	DAF-9, DACH-1, CYP-14A1, CYP-14A2, CYP-14A3, CYP-14A4, CYP-14A5, CYP-23A1, CYP-33A1, CYP-33B1, CYP-33C1, CYP-33C2, CYP-33C3, CYP-33C4, CYP-33C5, CYP-33C6, CYP-33C7, CYP-33C8, CYP-33C9, CYP-33C11, CYP-33C12, CYP-33D1, CYP-33D3, CYP-33E1, CYP-33E2, CYP-33E3, CYP-34A1, CYP-34A2, CYP-34A5, CYP-34A6, CYP-34A7, CYP-34A8, CYP-34A9, CYP-34A10, CYP-35A1, CYP-35A2, CYP-35A3, CYP-35A4, CYP-35A5, CYP-35B1, C…	#N/A	#N/A	#N/A	#N/A	cyp-14A1, cyp-14A2, cyp-14A3, cyp-14A4, cyp-14A8
Ancylostoma ceylanicum	Acey_s0019.g3869	497	28	482	3e-89	Cytochrome P450	cyp-14A1, cyp-14A2, cyp-14A3, cyp-14A4, cyp-14A5	Many-to-many	38.0282	38.4929	DAF-9, DACH-1, CYP-14A1, CYP-14A2, CYP-14A3, CYP-14A4, CYP-14A5, CYP-23A1, CYP-33A1, CYP-33B1, CYP-33C1, CYP-33C2, CYP-33C3, CYP-33C4, CYP-33C5, CYP-33C6, CYP-33C7, CYP-33C8, CYP-33C9, CYP-33C11, CYP-33C12, CYP-33D1, CYP-33D3, CYP-33E1, CYP-33E2, CYP-33E3, CYP-34A1, CYP-34A2, CYP-34A5, CYP-34A6, CYP-34A7, CYP-34A8, CYP-34A9, CYP-34A10, CYP-35A1, CYP-35A2, CYP-35A3, CYP-35A4, CYP-35A5, CYP-35B1, C…	#N/A	#N/A	#N/A	#N/A	cyp-14A1, cyp-14A2, cyp-14A3, cyp-14A4, cyp-14A9
Ancylostoma ceylanicum	Acey_s0019.g3871	256	28	95	7.8e-11	Cytochrome P450	cyp-14A1, cyp-14A2, cyp-14A3, cyp-14A4, cyp-14A5	Many-to-many	32.8125	17.1079	DAF-9, DACH-1, CYP-14A1, CYP-14A2, CYP-14A3, CYP-14A4, CYP-14A5, CYP-23A1, CYP-33A1, CYP-33B1, CYP-33C1, CYP-33C2, CYP-33C3, CYP-33C4, CYP-33C5, CYP-33C6, CYP-33C7, CYP-33C8, CYP-33C9, CYP-33C11, CYP-33C12, CYP-33D1, CYP-33D3, CYP-33E1, CYP-33E2, CYP-33E3, CYP-34A1, CYP-34A2, CYP-34A5, CYP-34A6, CYP-34A7, CYP-34A8, CYP-34A9, CYP-34A10, CYP-35A1, CYP-35A2, CYP-35A3, CYP-35A4, CYP-35A5, CYP-35B1, C…	#N/A	#N/A	#N/A	#N/A	cyp-14A1, cyp-14A2, cyp-14A3, cyp-14A4, cyp-14A10
Ancylostoma ceylanicum	maker-ANCCEYDFT_Contig68-pred_gff_fgenesh-gene-3.6	450	237	432	5.1e-60	Cytochrome P450	cyp-14A1, cyp-14A2, cyp-14A3, cyp-14A4, cyp-14A5	Many-to-many	38.4444	35.2342	DAF-9, DACH-1, CYP-14A1, CYP-14A2, CYP-14A3, CYP-14A4, CYP-14A5, CYP-23A1, CYP-33A1, CYP-33B1, CYP-33C1, CYP-33C2, CYP-33C3, CYP-33C4, CYP-33C5, CYP-33C6, CYP-33C7, CYP-33C8, CYP-33C9, CYP-33C11, CYP-33C12, CYP-33D1, CYP-33D3, CYP-33E1, CYP-33E2, CYP-33E3, CYP-34A1, CYP-34A2, CYP-34A5, CYP-34A6, CYP-34A7, CYP-34A8, CYP-34A9, CYP-34A10, CYP-35A1, CYP-35A2, CYP-35A3, CYP-35A4, CYP-35A5, CYP-35B1, C…	#N/A	#N/A	#N/A	#N/A	cyp-14A1, cyp-14A2, cyp-14A3, cyp-14A4, cyp-14A11
Ancylostoma ceylanicum	maker-ANCCEYDFT_Contig68-pred_gff_snap-gene-3.13	402	157	392	2.1e-59	Cytochrome P450	cyp-14A1, cyp-14A2, cyp-14A3, cyp-14A4, cyp-14A5	Many-to-many	38.5572	31.5682	DAF-9, DACH-1, CYP-14A1, CYP-14A2, CYP-14A3, CYP-14A4, CYP-14A5, CYP-23A1, CYP-33A1, CYP-33B1, CYP-33C1, CYP-33C2, CYP-33C3, CYP-33C4, CYP-33C5, CYP-33C6, CYP-33C7, CYP-33C8, CYP-33C9, CYP-33C11, CYP-33C12, CYP-33D1, CYP-33D3, CYP-33E1, CYP-33E2, CYP-33E3, CYP-34A1, CYP-34A2, CYP-34A5, CYP-34A6, CYP-34A7, CYP-34A8, CYP-34A9, CYP-34A10, CYP-35A1, CYP-35A2, CYP-35A3, CYP-35A4, CYP-35A5, CYP-35B1, C…	#N/A	#N/A	#N/A	#N/A	cyp-14A1, cyp-14A2, cyp-14A3, cyp-14A4, cyp-14A12
Ancylostoma ceylanicum	maker-ANCCEYDFT_Contig68-pred_gff_snap-gene-3.14	479	28	469	2.2e-91	Cytochrome P450	cyp-14A1, cyp-14A2, cyp-14A3, cyp-14A4, cyp-14A5	Many-to-many	37.9958	37.0672	DAF-9, DACH-1, CYP-14A1, CYP-14A2, CYP-14A3, CYP-14A4, CYP-14A5, CYP-23A1, CYP-33A1, CYP-33B1, CYP-33C1, CYP-33C2, CYP-33C3, CYP-33C4, CYP-33C5, CYP-33C6, CYP-33C7, CYP-33C8, CYP-33C9, CYP-33C11, CYP-33C12, CYP-33D1, CYP-33D3, CYP-33E1, CYP-33E2, CYP-33E3, CYP-34A1, CYP-34A2, CYP-34A5, CYP-34A6, CYP-34A7, CYP-34A8, CYP-34A9, CYP-34A10, CYP-35A1, CYP-35A2, CYP-35A3, CYP-35A4, CYP-35A5, CYP-35B1, C…	#N/A	#N/A	#N/A	#N/A	cyp-14A1, cyp-14A2, cyp-14A3, cyp-14A4, cyp-14A13
Ancylostoma ceylanicum	maker-ANCCEYDFT_Contig68-pred_gff_snap-gene-3.25	490	158	475	3.6e-58	Cytochrome P450	cyp-14A1, cyp-14A2, cyp-14A3, cyp-14A4, cyp-14A5	Many-to-many	34.2857	34.2159	DAF-9, DACH-1, CYP-14A1, CYP-14A2, CYP-14A3, CYP-14A4, CYP-14A5, CYP-23A1, CYP-33A1, CYP-33B1, CYP-33C1, CYP-33C2, CYP-33C3, CYP-33C4, CYP-33C5, CYP-33C6, CYP-33C7, CYP-33C8, CYP-33C9, CYP-33C11, CYP-33C12, CYP-33D1, CYP-33D3, CYP-33E1, CYP-33E2, CYP-33E3, CYP-34A1, CYP-34A2, CYP-34A5, CYP-34A6, CYP-34A7, CYP-34A8, CYP-34A9, CYP-34A10, CYP-35A1, CYP-35A2, CYP-35A3, CYP-35A4, CYP-35A5, CYP-35B1, C…	#N/A	#N/A	#N/A	#N/A	cyp-14A1, cyp-14A2, cyp-14A3, cyp-14A4, cyp-14A14
Ancylostoma ceylanicum	Acey_s0019.g3868	494	28	484	3.8e-101	Cytochrome P450	cyp-14A1, cyp-14A2, cyp-14A3, cyp-14A4, cyp-14A5	Many-to-many	37.8543	38.0855	DAF-9, DACH-1, CYP-14A1, CYP-14A2, CYP-14A3, CYP-14A4, CYP-14A5, CYP-23A1, CYP-33A1, CYP-33B1, CYP-33C1, CYP-33C2, CYP-33C3, CYP-33C4, CYP-33C5, CYP-33C6, CYP-33C7, CYP-33C8, CYP-33C9, CYP-33C11, CYP-33C12, CYP-33D1, CYP-33D3, CYP-33E1, CYP-33E2, CYP-33E3, CYP-34A1, CYP-34A2, CYP-34A5, CYP-34A6, CYP-34A7, CYP-34A8, CYP-34A9, CYP-34A10, CYP-35A1, CYP-35A2, CYP-35A3, CYP-35A4, CYP-35A5, CYP-35B1, C…	cyp-14A5	43.32	1.65e-147	424	cyp-14A5
Ancylostoma ceylanicum	maker-ANCCEYDFT_Contig4-pred_gff_snap-gene-10.10	247	33	232	7.3e-66	Cytochrome P450	cyp-23A1	1-to-many	54.6559	25.2809	DAF-9, DACH-1, CYP-14A1, CYP-14A2, CYP-14A3, CYP-14A4, CYP-14A5, CYP-23A1, CYP-33A1, CYP-33B1, CYP-33C1, CYP-33C2, CYP-33C3, CYP-33C4, CYP-33C5, CYP-33C6, CYP-33C7, CYP-33C8, CYP-33C9, CYP-33C11, CYP-33C12, CYP-33D1, CYP-33D3, CYP-33E1, CYP-33E2, CYP-33E3, CYP-34A1, CYP-34A2, CYP-34A5, CYP-34A6, CYP-34A7, CYP-34A8, CYP-34A9, CYP-34A10, CYP-35A1, CYP-35A2, CYP-35A3, CYP-35A4, CYP-35A5, CYP-35B1, C…	#N/A	#N/A	#N/A	#N/A	cyp-23A1
Ancylostoma ceylanicum	Acey_s0024.g951	625	152	610	2.7e-96	Cytochrome P450	cyp-23A1	1-to-1	47.36	55.4307	DAF-9, DACH-1, CYP-14A1, CYP-14A2, CYP-14A3, CYP-14A4, CYP-14A5, CYP-23A1, CYP-33A1, CYP-33B1, CYP-33C1, CYP-33C2, CYP-33C3, CYP-33C4, CYP-33C5, CYP-33C6, CYP-33C7, CYP-33C8, CYP-33C9, CYP-33C11, CYP-33C12, CYP-33D1, CYP-33D3, CYP-33E1, CYP-33E2, CYP-33E3, CYP-34A1, CYP-34A2, CYP-34A5, CYP-34A6, CYP-34A7, CYP-34A8, CYP-34A9, CYP-34A10, CYP-35A1, CYP-35A2, CYP-35A3, CYP-35A4, CYP-35A5, CYP-35B1, C…	cyp-23A1	59.562	0	620	cyp-23A1
Ancylostoma ceylanicum	maker-ANCCEYDFT_Contig224-pred_gff_snap-gene-0.7	472	142	461	3.1e-75	Cytochrome P450	cyp-33A1	1-to-1	45.9746	44.1057	DAF-9, DACH-1, CYP-14A1, CYP-14A2, CYP-14A3, CYP-14A4, CYP-14A5, CYP-23A1, CYP-33A1, CYP-33B1, CYP-33C1, CYP-33C2, CYP-33C3, CYP-33C4, CYP-33C5, CYP-33C6, CYP-33C7, CYP-33C8, CYP-33C9, CYP-33C11, CYP-33C12, CYP-33D1, CYP-33D3, CYP-33E1, CYP-33E2, CYP-33E3, CYP-34A1, CYP-34A2, CYP-34A5, CYP-34A6, CYP-34A7, CYP-34A8, CYP-34A9, CYP-34A10, CYP-35A1, CYP-35A2, CYP-35A3, CYP-35A4, CYP-35A5, CYP-35B1, C…	#N/A	#N/A	#N/A	#N/A	cyp-33A1
Ancylostoma ceylanicum	Acey_s0188.g1135	495	25	483	7.6e-104	Cytochrome P450	cyp-33A1	1-to-1	45.6566	45.935	DAF-9, DACH-1, CYP-14A1, CYP-14A2, CYP-14A3, CYP-14A4, CYP-14A5, CYP-23A1, CYP-33A1, CYP-33B1, CYP-33C1, CYP-33C2, CYP-33C3, CYP-33C4, CYP-33C5, CYP-33C6, CYP-33C7, CYP-33C8, CYP-33C9, CYP-33C11, CYP-33C12, CYP-33D1, CYP-33D3, CYP-33E1, CYP-33E2, CYP-33E3, CYP-34A1, CYP-34A2, CYP-34A5, CYP-34A6, CYP-34A7, CYP-34A8, CYP-34A9, CYP-34A10, CYP-35A1, CYP-35A2, CYP-35A3, CYP-35A4, CYP-35A5, CYP-35B1, C…	cyp-33C9	50.622	0	514
Ancylostoma ceylanicum	maker-ANCCEYDFT_Contig492-pred_gff_fgenesh-gene-0.4	138	2	91	1.4e-31	Cytochrome P450	cyp-33B1	1-to-1	26.087	7.25806	DAF-9, DACH-1, CYP-14A1, CYP-14A2, CYP-14A3, CYP-14A4, CYP-14A5, CYP-23A1, CYP-33A1, CYP-33B1, CYP-33C1, CYP-33C2, CYP-33C3, CYP-33C4, CYP-33C5, CYP-33C6, CYP-33C7, CYP-33C8, CYP-33C9, CYP-33C11, CYP-33C12, CYP-33D1, CYP-33D3, CYP-33E1, CYP-33E2, CYP-33E3, CYP-34A1, CYP-34A2, CYP-34A5, CYP-34A6, CYP-34A7, CYP-34A8, CYP-34A9, CYP-34A10, CYP-35A1, CYP-35A2, CYP-35A3, CYP-35A4, CYP-35A5, CYP-35B1, C…	#N/A	#N/A	#N/A	#N/A	cyp-33B1
Ancylostoma ceylanicum	maker-ANCCEYDFT_Contig23-pred_gff_snap-gene-1.11	579	115	561	2.6e-102	Cytochrome P450	cyp-33E1, cyp-33E2, cyp-33E3	1-to-many	41.2781	48.3806	DAF-9, DACH-1, CYP-14A1, CYP-14A2, CYP-14A3, CYP-14A4, CYP-14A5, CYP-23A1, CYP-33A1, CYP-33B1, CYP-33C1, CYP-33C2, CYP-33C3, CYP-33C4, CYP-33C5, CYP-33C6, CYP-33C7, CYP-33C8, CYP-33C9, CYP-33C11, CYP-33C12, CYP-33D1, CYP-33D3, CYP-33E1, CYP-33E2, CYP-33E3, CYP-34A1, CYP-34A2, CYP-34A5, CYP-34A6, CYP-34A7, CYP-34A8, CYP-34A9, CYP-34A10, CYP-35A1, CYP-35A2, CYP-35A3, CYP-35A4, CYP-35A5, CYP-35B1, C…	#N/A	#N/A	#N/A	#N/A	cyp-33E1, cyp-33E2, cyp-33E3
Ancylostoma ceylanicum	Acey_s0045.g1245	493	26	475	2.9e-104	Cytochrome P450	cyp-33E1, cyp-33E2, cyp-33E3	1-to-many	51.3185	51.2146	DAF-9, DACH-1, CYP-14A1, CYP-14A2, CYP-14A3, CYP-14A4, CYP-14A5, CYP-23A1, CYP-33A1, CYP-33B1, CYP-33C1, CYP-33C2, CYP-33C3, CYP-33C4, CYP-33C5, CYP-33C6, CYP-33C7, CYP-33C8, CYP-33C9, CYP-33C11, CYP-33C12, CYP-33D1, CYP-33D3, CYP-33E1, CYP-33E2, CYP-33E3, CYP-34A1, CYP-34A2, CYP-34A5, CYP-34A6, CYP-34A7, CYP-34A8, CYP-34A9, CYP-34A10, CYP-35A1, CYP-35A2, CYP-35A3, CYP-35A4, CYP-35A5, CYP-35B1, C…	cyp-33E2	51.111	2.24e-176	498	cyp-33E2
Ancylostoma ceylanicum	Acey_s0006.g2794	202	1	124	3.5e-34	Cytochrome P450	cyp-34A5, cyp-34A6, cyp-34A7, cyp-34A8, cyp-34A9, cyp-34A10, cyp-35A1, cyp-35A2, cyp-35A3, cyp-35A4, cyp-35A5, cyp-35B1, cyp-35B2, cyp-35B3, cyp-35C1, cyp-35D1	Many-to-many	31.6832	12.8257	DAF-9, DACH-1, CYP-14A1, CYP-14A2, CYP-14A3, CYP-14A4, CYP-14A5, CYP-23A1, CYP-33A1, CYP-33B1, CYP-33C1, CYP-33C2, CYP-33C3, CYP-33C4, CYP-33C5, CYP-33C6, CYP-33C7, CYP-33C8, CYP-33C9, CYP-33C11, CYP-33C12, CYP-33D1, CYP-33D3, CYP-33E1, CYP-33E2, CYP-33E3, CYP-34A1, CYP-34A2, CYP-34A5, CYP-34A6, CYP-34A7, CYP-34A8, CYP-34A9, CYP-34A10, CYP-35A1, CYP-35A2, CYP-35A3, CYP-35A4, CYP-35A5, CYP-35B1, C…	#N/A	#N/A	#N/A	#N/A	cyp-34A5, cyp-34A6, cyp-34A7, cyp-34A8, cyp-34A9, cyp-34A10, cyp-35A1, cyp-35A2, cyp-35A3, cyp-35A4, cyp-35A5, cyp-35B1, cyp-35B2, cyp-35B3, cyp-35C1, cyp-35D1
Ancylostoma ceylanicum	Acey_s0006.g2797	385	26	347	1.8e-38	Cytochrome P450	cyp-34A5, cyp-34A6, cyp-34A7, cyp-34A8, cyp-34A9, cyp-34A10, cyp-35A1, cyp-35A2, cyp-35A3, cyp-35A4, cyp-35A5, cyp-35B1, cyp-35B2, cyp-35B3, cyp-35C1, cyp-35D1	Many-to-many	31.4286	24.2485	DAF-9, DACH-1, CYP-14A1, CYP-14A2, CYP-14A3, CYP-14A4, CYP-14A5, CYP-23A1, CYP-33A1, CYP-33B1, CYP-33C1, CYP-33C2, CYP-33C3, CYP-33C4, CYP-33C5, CYP-33C6, CYP-33C7, CYP-33C8, CYP-33C9, CYP-33C11, CYP-33C12, CYP-33D1, CYP-33D3, CYP-33E1, CYP-33E2, CYP-33E3, CYP-34A1, CYP-34A2, CYP-34A5, CYP-34A6, CYP-34A7, CYP-34A8, CYP-34A9, CYP-34A10, CYP-35A1, CYP-35A2, CYP-35A3, CYP-35A4, CYP-35A5, CYP-35B1, C…	#N/A	#N/A	#N/A	#N/A	cyp-34A5, cyp-34A6, cyp-34A7, cyp-34A8, cyp-34A9, cyp-34A10, cyp-35A1, cyp-35A2, cyp-35A3, cyp-35A4, cyp-35A5, cyp-35B1, cyp-35B2, cyp-35B3, cyp-35C1, cyp-35D2
Ancylostoma ceylanicum	Acey_s0006.g2798	124	2	118	1.9e-25	Cytochrome P450	cyp-34A5, cyp-34A6, cyp-34A7, cyp-34A8, cyp-34A9, cyp-34A10, cyp-35A1, cyp-35A2, cyp-35A3, cyp-35A4, cyp-35A5, cyp-35B1, cyp-35B2, cyp-35B3, cyp-35C1, cyp-35D1	Many-to-many	40.3226	10.02	DAF-9, DACH-1, CYP-14A1, CYP-14A2, CYP-14A3, CYP-14A4, CYP-14A5, CYP-23A1, CYP-33A1, CYP-33B1, CYP-33C1, CYP-33C2, CYP-33C3, CYP-33C4, CYP-33C5, CYP-33C6, CYP-33C7, CYP-33C8, CYP-33C9, CYP-33C11, CYP-33C12, CYP-33D1, CYP-33D3, CYP-33E1, CYP-33E2, CYP-33E3, CYP-34A1, CYP-34A2, CYP-34A5, CYP-34A6, CYP-34A7, CYP-34A8, CYP-34A9, CYP-34A10, CYP-35A1, CYP-35A2, CYP-35A3, CYP-35A4, CYP-35A5, CYP-35B1, C…	#N/A	#N/A	#N/A	#N/A	cyp-34A5, cyp-34A6, cyp-34A7, cyp-34A8, cyp-34A9, cyp-34A10, cyp-35A1, cyp-35A2, cyp-35A3, cyp-35A4, cyp-35A5, cyp-35B1, cyp-35B2, cyp-35B3, cyp-35C1, cyp-35D3
Ancylostoma ceylanicum	Acey_s0006.g2799	373	26	364	1.4e-56	Cytochrome P450	cyp-34A5, cyp-34A6, cyp-34A7, cyp-34A8, cyp-34A9, cyp-34A10, cyp-35A1, cyp-35A2, cyp-35A3, cyp-35A4, cyp-35A5, cyp-35B1, cyp-35B2, cyp-35B3, cyp-35C1, cyp-35D1	Many-to-many	34.3164	25.6513	DAF-9, DACH-1, CYP-14A1, CYP-14A2, CYP-14A3, CYP-14A4, CYP-14A5, CYP-23A1, CYP-33A1, CYP-33B1, CYP-33C1, CYP-33C2, CYP-33C3, CYP-33C4, CYP-33C5, CYP-33C6, CYP-33C7, CYP-33C8, CYP-33C9, CYP-33C11, CYP-33C12, CYP-33D1, CYP-33D3, CYP-33E1, CYP-33E2, CYP-33E3, CYP-34A1, CYP-34A2, CYP-34A5, CYP-34A6, CYP-34A7, CYP-34A8, CYP-34A9, CYP-34A10, CYP-35A1, CYP-35A2, CYP-35A3, CYP-35A4, CYP-35A5, CYP-35B1, C…	#N/A	#N/A	#N/A	#N/A	cyp-34A5, cyp-34A6, cyp-34A7, cyp-34A8, cyp-34A9, cyp-34A10, cyp-35A1, cyp-35A2, cyp-35A3, cyp-35A4, cyp-35A5, cyp-35B1, cyp-35B2, cyp-35B3, cyp-35C1, cyp-35D4
Ancylostoma ceylanicum	Acey_s0054.g2467	498	26	477	4.1e-86	Cytochrome P450	cyp-34A5, cyp-34A6, cyp-34A7, cyp-34A8, cyp-34A9, cyp-34A10, cyp-35A1, cyp-35A2, cyp-35A3, cyp-35A4, cyp-35A5, cyp-35B1, cyp-35B2, cyp-35B3, cyp-35C1, cyp-35D1	Many-to-many	37.1486	37.0742	DAF-9, DACH-1, CYP-14A1, CYP-14A2, CYP-14A3, CYP-14A4, CYP-14A5, CYP-23A1, CYP-33A1, CYP-33B1, CYP-33C1, CYP-33C2, CYP-33C3, CYP-33C4, CYP-33C5, CYP-33C6, CYP-33C7, CYP-33C8, CYP-33C9, CYP-33C11, CYP-33C12, CYP-33D1, CYP-33D3, CYP-33E1, CYP-33E2, CYP-33E3, CYP-34A1, CYP-34A2, CYP-34A5, CYP-34A6, CYP-34A7, CYP-34A8, CYP-34A9, CYP-34A10, CYP-35A1, CYP-35A2, CYP-35A3, CYP-35A4, CYP-35A5, CYP-35B1, C…	#N/A	#N/A	#N/A	#N/A	cyp-34A5, cyp-34A6, cyp-34A7, cyp-34A8, cyp-34A9, cyp-34A10, cyp-35A1, cyp-35A2, cyp-35A3, cyp-35A4, cyp-35A5, cyp-35B1, cyp-35B2, cyp-35B3, cyp-35C1, cyp-35D5
Ancylostoma ceylanicum	Acey_s0054.g2469	508	35	503	1.6e-88	Cytochrome P450	cyp-34A5, cyp-34A6, cyp-34A7, cyp-34A8, cyp-34A9, cyp-34A10, cyp-35A1, cyp-35A2, cyp-35A3, cyp-35A4, cyp-35A5, cyp-35B1, cyp-35B2, cyp-35B3, cyp-35C1, cyp-35D1	Many-to-many	37.0079	37.6754	DAF-9, DACH-1, CYP-14A1, CYP-14A2, CYP-14A3, CYP-14A4, CYP-14A5, CYP-23A1, CYP-33A1, CYP-33B1, CYP-33C1, CYP-33C2, CYP-33C3, CYP-33C4, CYP-33C5, CYP-33C6, CYP-33C7, CYP-33C8, CYP-33C9, CYP-33C11, CYP-33C12, CYP-33D1, CYP-33D3, CYP-33E1, CYP-33E2, CYP-33E3, CYP-34A1, CYP-34A2, CYP-34A5, CYP-34A6, CYP-34A7, CYP-34A8, CYP-34A9, CYP-34A10, CYP-35A1, CYP-35A2, CYP-35A3, CYP-35A4, CYP-35A5, CYP-35B1, C…	#N/A	#N/A	#N/A	#N/A	cyp-34A5, cyp-34A6, cyp-34A7, cyp-34A8, cyp-34A9, cyp-34A10, cyp-35A1, cyp-35A2, cyp-35A3, cyp-35A4, cyp-35A5, cyp-35B1, cyp-35B2, cyp-35B3, cyp-35C1, cyp-35D6
Ancylostoma ceylanicum	Acey_s0054.g2472	256	26	248	2.7e-29	Cytochrome P450	cyp-34A5, cyp-34A6, cyp-34A7, cyp-34A8, cyp-34A9, cyp-34A10, cyp-35A1, cyp-35A2, cyp-35A3, cyp-35A4, cyp-35A5, cyp-35B1, cyp-35B2, cyp-35B3, cyp-35C1, cyp-35D1	Many-to-many	37.8906	19.4389	DAF-9, DACH-1, CYP-14A1, CYP-14A2, CYP-14A3, CYP-14A4, CYP-14A5, CYP-23A1, CYP-33A1, CYP-33B1, CYP-33C1, CYP-33C2, CYP-33C3, CYP-33C4, CYP-33C5, CYP-33C6, CYP-33C7, CYP-33C8, CYP-33C9, CYP-33C11, CYP-33C12, CYP-33D1, CYP-33D3, CYP-33E1, CYP-33E2, CYP-33E3, CYP-34A1, CYP-34A2, CYP-34A5, CYP-34A6, CYP-34A7, CYP-34A8, CYP-34A9, CYP-34A10, CYP-35A1, CYP-35A2, CYP-35A3, CYP-35A4, CYP-35A5, CYP-35B1, C…	#N/A	#N/A	#N/A	#N/A	cyp-34A5, cyp-34A6, cyp-34A7, cyp-34A8, cyp-34A9, cyp-34A10, cyp-35A1, cyp-35A2, cyp-35A3, cyp-35A4, cyp-35A5, cyp-35B1, cyp-35B2, cyp-35B3, cyp-35C1, cyp-35D7
Ancylostoma ceylanicum	Acey_s0054.g2477	503	26	497	1.1e-92	Cytochrome P450	cyp-34A5, cyp-34A6, cyp-34A7, cyp-34A8, cyp-34A9, cyp-34A10, cyp-35A1, cyp-35A2, cyp-35A3, cyp-35A4, cyp-35A5, cyp-35B1, cyp-35B2, cyp-35B3, cyp-35C1, cyp-35D1	Many-to-many	37.9722	38.2766	DAF-9, DACH-1, CYP-14A1, CYP-14A2, CYP-14A3, CYP-14A4, CYP-14A5, CYP-23A1, CYP-33A1, CYP-33B1, CYP-33C1, CYP-33C2, CYP-33C3, CYP-33C4, CYP-33C5, CYP-33C6, CYP-33C7, CYP-33C8, CYP-33C9, CYP-33C11, CYP-33C12, CYP-33D1, CYP-33D3, CYP-33E1, CYP-33E2, CYP-33E3, CYP-34A1, CYP-34A2, CYP-34A5, CYP-34A6, CYP-34A7, CYP-34A8, CYP-34A9, CYP-34A10, CYP-35A1, CYP-35A2, CYP-35A3, CYP-35A4, CYP-35A5, CYP-35B1, C…	#N/A	#N/A	#N/A	#N/A	cyp-34A5, cyp-34A6, cyp-34A7, cyp-34A8, cyp-34A9, cyp-34A10, cyp-35A1, cyp-35A2, cyp-35A3, cyp-35A4, cyp-35A5, cyp-35B1, cyp-35B2, cyp-35B3, cyp-35C1, cyp-35D8
Ancylostoma ceylanicum	Acey_s0054.g2478	499	26	496	3.3e-87	Cytochrome P450	cyp-34A5, cyp-34A6, cyp-34A7, cyp-34A8, cyp-34A9, cyp-34A10, cyp-35A1, cyp-35A2, cyp-35A3, cyp-35A4, cyp-35A5, cyp-35B1, cyp-35B2, cyp-35B3, cyp-35C1, cyp-35D1	Many-to-many	38.477	38.477	DAF-9, DACH-1, CYP-14A1, CYP-14A2, CYP-14A3, CYP-14A4, CYP-14A5, CYP-23A1, CYP-33A1, CYP-33B1, CYP-33C1, CYP-33C2, CYP-33C3, CYP-33C4, CYP-33C5, CYP-33C6, CYP-33C7, CYP-33C8, CYP-33C9, CYP-33C11, CYP-33C12, CYP-33D1, CYP-33D3, CYP-33E1, CYP-33E2, CYP-33E3, CYP-34A1, CYP-34A2, CYP-34A5, CYP-34A6, CYP-34A7, CYP-34A8, CYP-34A9, CYP-34A10, CYP-35A1, CYP-35A2, CYP-35A3, CYP-35A4, CYP-35A5, CYP-35B1, C…	#N/A	#N/A	#N/A	#N/A	cyp-34A5, cyp-34A6, cyp-34A7, cyp-34A8, cyp-34A9, cyp-34A10, cyp-35A1, cyp-35A2, cyp-35A3, cyp-35A4, cyp-35A5, cyp-35B1, cyp-35B2, cyp-35B3, cyp-35C1, cyp-35D9
Ancylostoma ceylanicum	Acey_s0054.g2479	502	26	497	4.5e-86	Cytochrome P450	cyp-34A5, cyp-34A6, cyp-34A7, cyp-34A8, cyp-34A9, cyp-34A10, cyp-35A1, cyp-35A2, cyp-35A3, cyp-35A4, cyp-35A5, cyp-35B1, cyp-35B2, cyp-35B3, cyp-35C1, cyp-35D1	Many-to-many	38.0478	38.2766	DAF-9, DACH-1, CYP-14A1, CYP-14A2, CYP-14A3, CYP-14A4, CYP-14A5, CYP-23A1, CYP-33A1, CYP-33B1, CYP-33C1, CYP-33C2, CYP-33C3, CYP-33C4, CYP-33C5, CYP-33C6, CYP-33C7, CYP-33C8, CYP-33C9, CYP-33C11, CYP-33C12, CYP-33D1, CYP-33D3, CYP-33E1, CYP-33E2, CYP-33E3, CYP-34A1, CYP-34A2, CYP-34A5, CYP-34A6, CYP-34A7, CYP-34A8, CYP-34A9, CYP-34A10, CYP-35A1, CYP-35A2, CYP-35A3, CYP-35A4, CYP-35A5, CYP-35B1, C…	#N/A	#N/A	#N/A	#N/A	cyp-34A5, cyp-34A6, cyp-34A7, cyp-34A8, cyp-34A9, cyp-34A10, cyp-35A1, cyp-35A2, cyp-35A3, cyp-35A4, cyp-35A5, cyp-35B1, cyp-35B2, cyp-35B3, cyp-35C1, cyp-35D10
Ancylostoma ceylanicum	Acey_s0026.g1360	497	26	493	1.8e-89	Cytochrome P450	cyp-34A5, cyp-34A6, cyp-34A7, cyp-34A8, cyp-34A9, cyp-34A10, cyp-35A1, cyp-35A2, cyp-35A3, cyp-35A4, cyp-35A5, cyp-35B1, cyp-35B2, cyp-35B3, cyp-35C1, cyp-35D1	Many-to-many	38.6318	38.477	DAF-9, DACH-1, CYP-14A1, CYP-14A2, CYP-14A3, CYP-14A4, CYP-14A5, CYP-23A1, CYP-33A1, CYP-33B1, CYP-33C1, CYP-33C2, CYP-33C3, CYP-33C4, CYP-33C5, CYP-33C6, CYP-33C7, CYP-33C8, CYP-33C9, CYP-33C11, CYP-33C12, CYP-33D1, CYP-33D3, CYP-33E1, CYP-33E2, CYP-33E3, CYP-34A1, CYP-34A2, CYP-34A5, CYP-34A6, CYP-34A7, CYP-34A8, CYP-34A9, CYP-34A10, CYP-35A1, CYP-35A2, CYP-35A3, CYP-35A4, CYP-35A5, CYP-35B1, C…	cyp-34A5	44.153	4.01e-151	434	cyp-34A5
Ancylostoma ceylanicum	Acey_s0054.g2476	499	26	495	9.7e-87	Cytochrome P450	cyp-34A5, cyp-34A6, cyp-34A7, cyp-34A8, cyp-34A9, cyp-34A10, cyp-35A1, cyp-35A2, cyp-35A3, cyp-35A4, cyp-35A5, cyp-35B1, cyp-35B2, cyp-35B3, cyp-35C1, cyp-35D1	Many-to-many	36.9004	40.0802	DAF-9, DACH-1, CYP-14A1, CYP-14A2, CYP-14A3, CYP-14A4, CYP-14A5, CYP-23A1, CYP-33A1, CYP-33B1, CYP-33C1, CYP-33C2, CYP-33C3, CYP-33C4, CYP-33C5, CYP-33C6, CYP-33C7, CYP-33C8, CYP-33C9, CYP-33C11, CYP-33C12, CYP-33D1, CYP-33D3, CYP-33E1, CYP-33E2, CYP-33E3, CYP-34A1, CYP-34A2, CYP-34A5, CYP-34A6, CYP-34A7, CYP-34A8, CYP-34A9, CYP-34A10, CYP-35A1, CYP-35A2, CYP-35A3, CYP-35A4, CYP-35A5, CYP-35B1, C…	cyp-34A6	43.114	3.31e-146	421	cyp-34A6
Ancylostoma ceylanicum	Acey_s0002.g685	184	5	179	1.2e-28	Cytochrome P450	cyp-36A1	1-to-many	54.8913	20.4868	DAF-9, DACH-1, CYP-14A1, CYP-14A2, CYP-14A3, CYP-14A4, CYP-14A5, CYP-23A1, CYP-33A1, CYP-33B1, CYP-33C1, CYP-33C2, CYP-33C3, CYP-33C4, CYP-33C5, CYP-33C6, CYP-33C7, CYP-33C8, CYP-33C9, CYP-33C11, CYP-33C12, CYP-33D1, CYP-33D3, CYP-33E1, CYP-33E2, CYP-33E3, CYP-34A1, CYP-34A2, CYP-34A5, CYP-34A6, CYP-34A7, CYP-34A8, CYP-34A9, CYP-34A10, CYP-35A1, CYP-35A2, CYP-35A3, CYP-35A4, CYP-35A5, CYP-35B1, C…	#N/A	#N/A	#N/A	#N/A	cyp-36A1
Ancylostoma ceylanicum	Acey_s0002.g687	255	102	243	3.4e-15	Cytochrome P450	cyp-36A1	1-to-many	29.0196	15.0101	DAF-9, DACH-1, CYP-14A1, CYP-14A2, CYP-14A3, CYP-14A4, CYP-14A5, CYP-23A1, CYP-33A1, CYP-33B1, CYP-33C1, CYP-33C2, CYP-33C3, CYP-33C4, CYP-33C5, CYP-33C6, CYP-33C7, CYP-33C8, CYP-33C9, CYP-33C11, CYP-33C12, CYP-33D1, CYP-33D3, CYP-33E1, CYP-33E2, CYP-33E3, CYP-34A1, CYP-34A2, CYP-34A5, CYP-34A6, CYP-34A7, CYP-34A8, CYP-34A9, CYP-34A10, CYP-35A1, CYP-35A2, CYP-35A3, CYP-35A4, CYP-35A5, CYP-35B1, C…	#N/A	#N/A	#N/A	#N/A	cyp-36A1
Ancylostoma ceylanicum	maker-ANCCEYDFT_Contig210-pred_gff_snap-gene-1.14	295	5	283	2.2e-60	Cytochrome P450	cyp-36A1	1-to-many	52.5424	31.4402	DAF-9, DACH-1, CYP-14A1, CYP-14A2, CYP-14A3, CYP-14A4, CYP-14A5, CYP-23A1, CYP-33A1, CYP-33B1, CYP-33C1, CYP-33C2, CYP-33C3, CYP-33C4, CYP-33C5, CYP-33C6, CYP-33C7, CYP-33C8, CYP-33C9, CYP-33C11, CYP-33C12, CYP-33D1, CYP-33D3, CYP-33E1, CYP-33E2, CYP-33E3, CYP-34A1, CYP-34A2, CYP-34A5, CYP-34A6, CYP-34A7, CYP-34A8, CYP-34A9, CYP-34A10, CYP-35A1, CYP-35A2, CYP-35A3, CYP-35A4, CYP-35A5, CYP-35B1, C…	#N/A	#N/A	#N/A	#N/A	cyp-36A1
Ancylostoma ceylanicum	maker-ANCCEYDFT_Contig210-pred_gff_snap-gene-1.25	181	28	169	1.2e-15	Cytochrome P450	cyp-36A1	1-to-many	40.884	15.0101	DAF-9, DACH-1, CYP-14A1, CYP-14A2, CYP-14A3, CYP-14A4, CYP-14A5, CYP-23A1, CYP-33A1, CYP-33B1, CYP-33C1, CYP-33C2, CYP-33C3, CYP-33C4, CYP-33C5, CYP-33C6, CYP-33C7, CYP-33C8, CYP-33C9, CYP-33C11, CYP-33C12, CYP-33D1, CYP-33D3, CYP-33E1, CYP-33E2, CYP-33E3, CYP-34A1, CYP-34A2, CYP-34A5, CYP-34A6, CYP-34A7, CYP-34A8, CYP-34A9, CYP-34A10, CYP-35A1, CYP-35A2, CYP-35A3, CYP-35A4, CYP-35A5, CYP-35B1, C…	#N/A	#N/A	#N/A	#N/A	cyp-36A1
Ancylostoma ceylanicum	Acey_s0002.g682	514	47	504	7.8e-83	Cytochrome P450	cyp-36A1	1-to-many	48.8327	50.9128	DAF-9, DACH-1, CYP-14A1, CYP-14A2, CYP-14A3, CYP-14A4, CYP-14A5, CYP-23A1, CYP-33A1, CYP-33B1, CYP-33C1, CYP-33C2, CYP-33C3, CYP-33C4, CYP-33C5, CYP-33C6, CYP-33C7, CYP-33C8, CYP-33C9, CYP-33C11, CYP-33C12, CYP-33D1, CYP-33D3, CYP-33E1, CYP-33E2, CYP-33E3, CYP-34A1, CYP-34A2, CYP-34A5, CYP-34A6, CYP-34A7, CYP-34A8, CYP-34A9, CYP-34A10, CYP-35A1, CYP-35A2, CYP-35A3, CYP-35A4, CYP-35A5, CYP-35B1, C…	cyp-36A1	51.329	0	540	cyp-36A1
Ancylostoma ceylanicum	Acey_s0249.g115.t1	226	14	213	3.1e-64	Cytochrome P450	#N/A	#N/A	#N/A	#N/A	DAF-9, DACH-1, CYP-14A1, CYP-14A2, CYP-14A3, CYP-14A4, CYP-14A5, CYP-23A1, CYP-33A1, CYP-33B1, CYP-33C1, CYP-33C2, CYP-33C3, CYP-33C4, CYP-33C5, CYP-33C6, CYP-33C7, CYP-33C8, CYP-33C9, CYP-33C11, CYP-33C12, CYP-33D1, CYP-33D3, CYP-33E1, CYP-33E2, CYP-33E3, CYP-34A1, CYP-34A2, CYP-34A5, CYP-34A6, CYP-34A7, CYP-34A8, CYP-34A9, CYP-34A10, CYP-35A1, CYP-35A2, CYP-35A3, CYP-35A4, CYP-35A5, CYP-35B1, C…	#N/A	#N/A	#N/A	#N/A
Ancylostoma ceylanicum	Acey_s0249.g116.t2	324	58	313	6.3e-38	Cytochrome P450	#N/A	#N/A	#N/A	#N/A	DAF-9, DACH-1, CYP-14A1, CYP-14A2, CYP-14A3, CYP-14A4, CYP-14A5, CYP-23A1, CYP-33A1, CYP-33B1, CYP-33C1, CYP-33C2, CYP-33C3, CYP-33C4, CYP-33C5, CYP-33C6, CYP-33C7, CYP-33C8, CYP-33C9, CYP-33C11, CYP-33C12, CYP-33D1, CYP-33D3, CYP-33E1, CYP-33E2, CYP-33E3, CYP-34A1, CYP-34A2, CYP-34A5, CYP-34A6, CYP-34A7, CYP-34A8, CYP-34A9, CYP-34A10, CYP-35A1, CYP-35A2, CYP-35A3, CYP-35A4, CYP-35A5, CYP-35B1, C…	#N/A	#N/A	#N/A	#N/A
Ancylostoma ceylanicum	Acey_s0259.g490.t5	682	58	466	1.7e-81	Cytochrome P450	#N/A	#N/A	#N/A	#N/A	DAF-9, DACH-1, CYP-14A1, CYP-14A2, CYP-14A3, CYP-14A4, CYP-14A5, CYP-23A1, CYP-33A1, CYP-33B1, CYP-33C1, CYP-33C2, CYP-33C3, CYP-33C4, CYP-33C5, CYP-33C6, CYP-33C7, CYP-33C8, CYP-33C9, CYP-33C11, CYP-33C12, CYP-33D1, CYP-33D3, CYP-33E1, CYP-33E2, CYP-33E3, CYP-34A1, CYP-34A2, CYP-34A5, CYP-34A6, CYP-34A7, CYP-34A8, CYP-34A9, CYP-34A10, CYP-35A1, CYP-35A2, CYP-35A3, CYP-35A4, CYP-35A5, CYP-35B1, C…	#N/A	#N/A	#N/A	#N/A
Ancylostoma ceylanicum	maker-ANCCEYDFT_Contig110-pred_gff_snap-gene-0.10-mRNA-1	401	7	395	9.3e-72	Cytochrome P450	#N/A	#N/A	#N/A	#N/A	DAF-9, DACH-1, CYP-14A1, CYP-14A2, CYP-14A3, CYP-14A4, CYP-14A5, CYP-23A1, CYP-33A1, CYP-33B1, CYP-33C1, CYP-33C2, CYP-33C3, CYP-33C4, CYP-33C5, CYP-33C6, CYP-33C7, CYP-33C8, CYP-33C9, CYP-33C11, CYP-33C12, CYP-33D1, CYP-33D3, CYP-33E1, CYP-33E2, CYP-33E3, CYP-34A1, CYP-34A2, CYP-34A5, CYP-34A6, CYP-34A7, CYP-34A8, CYP-34A9, CYP-34A10, CYP-35A1, CYP-35A2, CYP-35A3, CYP-35A4, CYP-35A5, CYP-35B1, C…	#N/A	#N/A	#N/A	#N/A
Ancylostoma ceylanicum	maker-ANCCEYDFT_Contig3-pred_gff_fgenesh-gene-14.1-mRNA-1	110	2	81	4.8e-19	Cytochrome P450	#N/A	#N/A	#N/A	#N/A	DAF-9, DACH-1, CYP-14A1, CYP-14A2, CYP-14A3, CYP-14A4, CYP-14A5, CYP-23A1, CYP-33A1, CYP-33B1, CYP-33C1, CYP-33C2, CYP-33C3, CYP-33C4, CYP-33C5, CYP-33C6, CYP-33C7, CYP-33C8, CYP-33C9, CYP-33C11, CYP-33C12, CYP-33D1, CYP-33D3, CYP-33E1, CYP-33E2, CYP-33E3, CYP-34A1, CYP-34A2, CYP-34A5, CYP-34A6, CYP-34A7, CYP-34A8, CYP-34A9, CYP-34A10, CYP-35A1, CYP-35A2, CYP-35A3, CYP-35A4, CYP-35A5, CYP-35B1, C…	#N/A	#N/A	#N/A	#N/A
Ancylostoma ceylanicum	maker-ANCCEYDFT_Contig427-pred_gff_snap-gene-1.21-mRNA-1	154	16	140	3.3e-43	Cytochrome P450	#N/A	#N/A	#N/A	#N/A	DAF-9, DACH-1, CYP-14A1, CYP-14A2, CYP-14A3, CYP-14A4, CYP-14A5, CYP-23A1, CYP-33A1, CYP-33B1, CYP-33C1, CYP-33C2, CYP-33C3, CYP-33C4, CYP-33C5, CYP-33C6, CYP-33C7, CYP-33C8, CYP-33C9, CYP-33C11, CYP-33C12, CYP-33D1, CYP-33D3, CYP-33E1, CYP-33E2, CYP-33E3, CYP-34A1, CYP-34A2, CYP-34A5, CYP-34A6, CYP-34A7, CYP-34A8, CYP-34A9, CYP-34A10, CYP-35A1, CYP-35A2, CYP-35A3, CYP-35A4, CYP-35A5, CYP-35B1, C…	#N/A	#N/A	#N/A	#N/A
Ancylostoma ceylanicum	maker-ANCCEYDFT_Contig70-pred_gff_snap-gene-0.9-mRNA-1	457	253	453	6.7e-52	Cytochrome P450	#N/A	#N/A	#N/A	#N/A	DAF-9, DACH-1, CYP-14A1, CYP-14A2, CYP-14A3, CYP-14A4, CYP-14A5, CYP-23A1, CYP-33A1, CYP-33B1, CYP-33C1, CYP-33C2, CYP-33C3, CYP-33C4, CYP-33C5, CYP-33C6, CYP-33C7, CYP-33C8, CYP-33C9, CYP-33C11, CYP-33C12, CYP-33D1, CYP-33D3, CYP-33E1, CYP-33E2, CYP-33E3, CYP-34A1, CYP-34A2, CYP-34A5, CYP-34A6, CYP-34A7, CYP-34A8, CYP-34A9, CYP-34A10, CYP-35A1, CYP-35A2, CYP-35A3, CYP-35A4, CYP-35A5, CYP-35B1, C…	#N/A	#N/A	#N/A	#N/A
Ancylostoma ceylanicum	maker-ANCCEYDFT_Contig77-augustus-gene-3.34-mRNA-1	333	22	287	4.8e-44	Cytochrome P450	#N/A	#N/A	#N/A	#N/A	DAF-9, DACH-1, CYP-14A1, CYP-14A2, CYP-14A3, CYP-14A4, CYP-14A5, CYP-23A1, CYP-33A1, CYP-33B1, CYP-33C1, CYP-33C2, CYP-33C3, CYP-33C4, CYP-33C5, CYP-33C6, CYP-33C7, CYP-33C8, CYP-33C9, CYP-33C11, CYP-33C12, CYP-33D1, CYP-33D3, CYP-33E1, CYP-33E2, CYP-33E3, CYP-34A1, CYP-34A2, CYP-34A5, CYP-34A6, CYP-34A7, CYP-34A8, CYP-34A9, CYP-34A10, CYP-35A1, CYP-35A2, CYP-35A3, CYP-35A4, CYP-35A5, CYP-35B1, C…	#N/A	#N/A	#N/A	#N/A
Ancylostoma ceylanicum	maker-ANCCEYDFT_Contig77-augustus-gene-4.26-mRNA-1	152	18	132	4.1e-14	Cytochrome P450	#N/A	#N/A	#N/A	#N/A	DAF-9, DACH-1, CYP-14A1, CYP-14A2, CYP-14A3, CYP-14A4, CYP-14A5, CYP-23A1, CYP-33A1, CYP-33B1, CYP-33C1, CYP-33C2, CYP-33C3, CYP-33C4, CYP-33C5, CYP-33C6, CYP-33C7, CYP-33C8, CYP-33C9, CYP-33C11, CYP-33C12, CYP-33D1, CYP-33D3, CYP-33E1, CYP-33E2, CYP-33E3, CYP-34A1, CYP-34A2, CYP-34A5, CYP-34A6, CYP-34A7, CYP-34A8, CYP-34A9, CYP-34A10, CYP-35A1, CYP-35A2, CYP-35A3, CYP-35A4, CYP-35A5, CYP-35B1, C…	#N/A	#N/A	#N/A	#N/A
Ancylostoma ceylanicum	maker-ANCCEYDFT_Contig77-pred_gff_snap-gene-3.10-mRNA-1	376	22	221	1.2e-28	Cytochrome P450	#N/A	#N/A	#N/A	#N/A	DAF-9, DACH-1, CYP-14A1, CYP-14A2, CYP-14A3, CYP-14A4, CYP-14A5, CYP-23A1, CYP-33A1, CYP-33B1, CYP-33C1, CYP-33C2, CYP-33C3, CYP-33C4, CYP-33C5, CYP-33C6, CYP-33C7, CYP-33C8, CYP-33C9, CYP-33C11, CYP-33C12, CYP-33D1, CYP-33D3, CYP-33E1, CYP-33E2, CYP-33E3, CYP-34A1, CYP-34A2, CYP-34A5, CYP-34A6, CYP-34A7, CYP-34A8, CYP-34A9, CYP-34A10, CYP-35A1, CYP-35A2, CYP-35A3, CYP-35A4, CYP-35A5, CYP-35B1, C…	#N/A	#N/A	#N/A	#N/A
Ancylostoma ceylanicum	maker-ANCCEYDFT_Contig77-pred_gff_snap-gene-3.21-mRNA-1	786	365	478	2.6e-27	Cytochrome P450	#N/A	#N/A	#N/A	#N/A	DAF-9, DACH-1, CYP-14A1, CYP-14A2, CYP-14A3, CYP-14A4, CYP-14A5, CYP-23A1, CYP-33A1, CYP-33B1, CYP-33C1, CYP-33C2, CYP-33C3, CYP-33C4, CYP-33C5, CYP-33C6, CYP-33C7, CYP-33C8, CYP-33C9, CYP-33C11, CYP-33C12, CYP-33D1, CYP-33D3, CYP-33E1, CYP-33E2, CYP-33E3, CYP-34A1, CYP-34A2, CYP-34A5, CYP-34A6, CYP-34A7, CYP-34A8, CYP-34A9, CYP-34A10, CYP-35A1, CYP-35A2, CYP-35A3, CYP-35A4, CYP-35A5, CYP-35B1, C…	#N/A	#N/A	#N/A	#N/A
Ancylostoma ceylanicum	maker-ANCCEYDFT_Contig77-pred_gff_snap-gene-3.27-mRNA-1	344	5	340	8.3e-55	Cytochrome P450	#N/A	#N/A	#N/A	#N/A	DAF-9, DACH-1, CYP-14A1, CYP-14A2, CYP-14A3, CYP-14A4, CYP-14A5, CYP-23A1, CYP-33A1, CYP-33B1, CYP-33C1, CYP-33C2, CYP-33C3, CYP-33C4, CYP-33C5, CYP-33C6, CYP-33C7, CYP-33C8, CYP-33C9, CYP-33C11, CYP-33C12, CYP-33D1, CYP-33D3, CYP-33E1, CYP-33E2, CYP-33E3, CYP-34A1, CYP-34A2, CYP-34A5, CYP-34A6, CYP-34A7, CYP-34A8, CYP-34A9, CYP-34A10, CYP-35A1, CYP-35A2, CYP-35A3, CYP-35A4, CYP-35A5, CYP-35B1, C…	#N/A	#N/A	#N/A	#N/A
Ancylostoma ceylanicum	maker-ANCCEYDFT_Contig77-pred_gff_snap-gene-3.30-mRNA-1	145	31	124	2.3e-22	Cytochrome P450	#N/A	#N/A	#N/A	#N/A	DAF-9, DACH-1, CYP-14A1, CYP-14A2, CYP-14A3, CYP-14A4, CYP-14A5, CYP-23A1, CYP-33A1, CYP-33B1, CYP-33C1, CYP-33C2, CYP-33C3, CYP-33C4, CYP-33C5, CYP-33C6, CYP-33C7, CYP-33C8, CYP-33C9, CYP-33C11, CYP-33C12, CYP-33D1, CYP-33D3, CYP-33E1, CYP-33E2, CYP-33E3, CYP-34A1, CYP-34A2, CYP-34A5, CYP-34A6, CYP-34A7, CYP-34A8, CYP-34A9, CYP-34A10, CYP-35A1, CYP-35A2, CYP-35A3, CYP-35A4, CYP-35A5, CYP-35B1, C…	#N/A	#N/A	#N/A	#N/A
Ancylostoma ceylanicum	maker-ANCCEYDFT_Contig77-pred_gff_snap-gene-3.31-mRNA-1	239	9	231	2.1e-29	Cytochrome P450	#N/A	#N/A	#N/A	#N/A	DAF-9, DACH-1, CYP-14A1, CYP-14A2, CYP-14A3, CYP-14A4, CYP-14A5, CYP-23A1, CYP-33A1, CYP-33B1, CYP-33C1, CYP-33C2, CYP-33C3, CYP-33C4, CYP-33C5, CYP-33C6, CYP-33C7, CYP-33C8, CYP-33C9, CYP-33C11, CYP-33C12, CYP-33D1, CYP-33D3, CYP-33E1, CYP-33E2, CYP-33E3, CYP-34A1, CYP-34A2, CYP-34A5, CYP-34A6, CYP-34A7, CYP-34A8, CYP-34A9, CYP-34A10, CYP-35A1, CYP-35A2, CYP-35A3, CYP-35A4, CYP-35A5, CYP-35B1, C…	#N/A	#N/A	#N/A	#N/A
Ancylostoma ceylanicum	maker-ANCCEYDFT_Contig77-pred_gff_snap-gene-3.32-mRNA-1	499	26	494	1.5e-88	Cytochrome P450	#N/A	#N/A	#N/A	#N/A	DAF-9, DACH-1, CYP-14A1, CYP-14A2, CYP-14A3, CYP-14A4, CYP-14A5, CYP-23A1, CYP-33A1, CYP-33B1, CYP-33C1, CYP-33C2, CYP-33C3, CYP-33C4, CYP-33C5, CYP-33C6, CYP-33C7, CYP-33C8, CYP-33C9, CYP-33C11, CYP-33C12, CYP-33D1, CYP-33D3, CYP-33E1, CYP-33E2, CYP-33E3, CYP-34A1, CYP-34A2, CYP-34A5, CYP-34A6, CYP-34A7, CYP-34A8, CYP-34A9, CYP-34A10, CYP-35A1, CYP-35A2, CYP-35A3, CYP-35A4, CYP-35A5, CYP-35B1, C…	#N/A	#N/A	#N/A	#N/A
Ancylostoma ceylanicum	maker-ANCCEYDFT_Contig3-pred_gff_snap-gene-14.14-mRNA-1	137	2	117	4.9e-28	Cytochrome P450	#N/A	#N/A	#N/A	#N/A	DAF-9, DACH-1, CYP-14A1, CYP-14A2, CYP-14A3, CYP-14A4, CYP-14A5, CYP-23A1, CYP-33A1, CYP-33B1, CYP-33C1, CYP-33C2, CYP-33C3, CYP-33C4, CYP-33C5, CYP-33C6, CYP-33C7, CYP-33C8, CYP-33C9, CYP-33C11, CYP-33C12, CYP-33D1, CYP-33D3, CYP-33E1, CYP-33E2, CYP-33E3, CYP-34A1, CYP-34A2, CYP-34A5, CYP-34A6, CYP-34A7, CYP-34A8, CYP-34A9, CYP-34A10, CYP-35A1, CYP-35A2, CYP-35A3, CYP-35A4, CYP-35A5, CYP-35B1, C…	cyp-34A2	49.6	1.72e-40	134	cyp-34A2
Ancylostoma ceylanicum	Acey_s0028.g1653.t5	504	29	498	1.1e-85	Cytochrome P450	#N/A	#N/A	#N/A	#N/A	DAF-9, DACH-1, CYP-14A1, CYP-14A2, CYP-14A3, CYP-14A4, CYP-14A5, CYP-23A1, CYP-33A1, CYP-33B1, CYP-33C1, CYP-33C2, CYP-33C3, CYP-33C4, CYP-33C5, CYP-33C6, CYP-33C7, CYP-33C8, CYP-33C9, CYP-33C11, CYP-33C12, CYP-33D1, CYP-33D3, CYP-33E1, CYP-33E2, CYP-33E3, CYP-34A1, CYP-34A2, CYP-34A5, CYP-34A6, CYP-34A7, CYP-34A8, CYP-34A9, CYP-34A10, CYP-35A1, CYP-35A2, CYP-35A3, CYP-35A4, CYP-35A5, CYP-35B1, C…	cyp-34A9	41.837	2.46e-145	419	cyp-34A9
Ancylostoma ceylanicum	maker-ANCCEYDFT_Contig1726-pred_gff_snap-gene-0.0-mRNA-1	#N/A	#N/A	#N/A	#N/A	#N/A	cyp-13B1, cyp-13B2	1-to-many	30.0518	11.3725	#N/A	#N/A	#N/A	#N/A	#N/A
Ancylostoma ceylanicum	maker-ANCCEYDFT_Contig68-pred_gff_snap-gene-3.26-mRNA-1	#N/A	#N/A	#N/A	#N/A	#N/A	cyp-14A1, cyp-14A2, cyp-14A3, cyp-14A4, cyp-14A5	Many-to-many	32.0755	24.2363	#N/A	#N/A	#N/A	#N/A	#N/A
Ancylostoma ceylanicum	maker-ANCCEYDFT_Contig4-pred_gff_snap-gene-10.11-mRNA-1	#N/A	#N/A	#N/A	#N/A	#N/A	cyp-23A1	1-to-many	35.4839	10.2996	#N/A	#N/A	#N/A	#N/A	#N/A
Ancylostoma ceylanicum	maker-ANCCEYDFT_Contig229-pred_gff_fgenesh-gene-2.4-mRNA-1	#N/A	#N/A	#N/A	#N/A	#N/A	cyp-25A1, cyp-25A2, cyp-25A3, cyp-25A4, cyp-25A6	1-to-many	27.191	24.1036	#N/A	#N/A	#N/A	#N/A	#N/A
Ancylostoma ceylanicum	maker-ANCCEYDFT_Contig77-pred_gff_snap-gene-3.13-mRNA-1	#N/A	#N/A	#N/A	#N/A	#N/A	cyp-35A1, cyp-35A2, cyp-35A3, cyp-35A4, cyp-35A5, cyp-35B1, cyp-35B2, cyp-35B3, cyp-35C1, cyp-35C2	1-to-many	36.2205	9.31174	#N/A	#N/A	#N/A	#N/A	#N/A
Ancylostoma ceylanicum	maker-ANCCEYDFT_Contig210-pred_gff_snap-gene-1.6-mRNA-1	#N/A	#N/A	#N/A	#N/A	#N/A	cyp-36A1	1-to-many	50.4717	43.4077	#N/A	#N/A	#N/A	#N/A	#N/A
Ancylostoma duodenale	ANCDUO_06810	279	18	265	1.5e-62	Cytochrome P450	cyp-13A11, cyp-13A12	1-to-many	50.5376	27.2727	CYP-13A1, CYP-13A2, CYP-13A3, CYP-13A4, CYP-13A5, CYP-13A6, CYP-13A7, CYP-13A8, CYP-13A10, CYP-13A11, CYP-13A12, CYP-13B1, CYP-13B2, CYP-25A1, CYP-25A2, CYP-25A3, CYP-25A4, CYP-25A6, CYP-43A1	cyp-13A2	51.765	3.55e-90	270	cyp-13A
Ancylostoma duodenale	ANCDUO_03276	380	21	301	5e-34	Cytochrome P450	cyp-25A1, cyp-25A2, cyp-25A3, cyp-25A4, cyp-25A6	Many-to-many	27.8947	21.1155	CYP-13A1, CYP-13A2, CYP-13A3, CYP-13A4, CYP-13A5, CYP-13A6, CYP-13A7, CYP-13A8, CYP-13A10, CYP-13A11, CYP-13A12, CYP-13B1, CYP-13B2, CYP-25A1, CYP-25A2, CYP-25A3, CYP-25A4, CYP-25A6, CYP-43A1	#N/A	#N/A	#N/A	#N/A	cyp-25A1, cyp-25A2, cyp-25A3, cyp-25A4, cyp-25A6
Ancylostoma duodenale	ANCDUO_11988	216	1	210	4.8e-20	Cytochrome P450	cyp-25A1, cyp-25A2, cyp-25A3, cyp-25A4, cyp-25A6	Many-to-many	25.9259	11.1554	CYP-13A1, CYP-13A2, CYP-13A3, CYP-13A4, CYP-13A5, CYP-13A6, CYP-13A7, CYP-13A8, CYP-13A10, CYP-13A11, CYP-13A12, CYP-13B1, CYP-13B2, CYP-25A1, CYP-25A2, CYP-25A3, CYP-25A4, CYP-25A6, CYP-43A1	#N/A	#N/A	#N/A	#N/A	cyp-25A1, cyp-25A2, cyp-25A3, cyp-25A4, cyp-25A7
Ancylostoma duodenale	ANCDUO_11987	101	40	89	2e-17	Cytochrome P450	cyp-29A3, cyp-29A4	Many-to-many	32.6733	6.56064	CYP-13A1, CYP-13A2, CYP-13A3, CYP-13A4, CYP-13A5, CYP-13A6, CYP-13A7, CYP-13A8, CYP-13A10, CYP-13A11, CYP-13A12, CYP-13B1, CYP-13B2, CYP-25A1, CYP-25A2, CYP-25A3, CYP-25A4, CYP-25A6, CYP-43A1	#N/A	#N/A	#N/A	#N/A
Ancylostoma duodenale	ANCDUO_18640	183	4	175	8e-55	Cytochrome P450	cyp-32A1	1-to-many	58.4699	20.2268	CYP-29A2, CYP-29A3, CYP-29A4, CYP-31A2, CYP-31A3, CYP-31A5, CYP-32A1, CYP-32B1, CYP-37A1, CYP-37B1, CYP-42A1	#N/A	#N/A	#N/A	#N/A	cyp-32A1
Ancylostoma duodenale	ANCDUO_27005	183	4	175	9.9e-55	Cytochrome P450	cyp-32A1	1-to-many	57.9235	20.0378	CYP-29A2, CYP-29A3, CYP-29A4, CYP-31A2, CYP-31A3, CYP-31A5, CYP-32A1, CYP-32B1, CYP-37A1, CYP-37B1, CYP-42A1	#N/A	#N/A	#N/A	#N/A	cyp-32A1
Ancylostoma duodenale	ANCDUO_20255	108	4	90	1.4e-12	Cytochrome P450	cyp-32B1	1-to-1	55.5556	11.6279	CYP-29A2, CYP-29A3, CYP-29A4, CYP-31A2, CYP-31A3, CYP-31A5, CYP-32A1, CYP-32B1, CYP-37A1, CYP-37B1, CYP-42A1	#N/A	#N/A	#N/A	#N/A	cyp-32B1
Ancylostoma duodenale	ANCDUO_03995	391	41	311	6.2e-36	Cytochrome P450	cyp-37A1	1-to-1	47.8261	36.811	CYP-29A2, CYP-29A3, CYP-29A4, CYP-31A2, CYP-31A3, CYP-31A5, CYP-32A1, CYP-32B1, CYP-37A1, CYP-37B1, CYP-42A1	cyp-37A1	46.954	1.75e-128	372	cyp-37A1
Ancylostoma duodenale	ANCDUO_24510	208	22	181	1.4e-25	Cytochrome P450	cyp-37B1	1-to-1	38.4615	15.7171	CYP-29A2, CYP-29A3, CYP-29A4, CYP-31A2, CYP-31A3, CYP-31A5, CYP-32A1, CYP-32B1, CYP-37A1, CYP-37B1, CYP-42A1	#N/A	#N/A	#N/A	#N/A	cyp-37B1
Ancylostoma duodenale	ANCDUO_05333	115	17	112	6.2e-12	Cytochrome P450	cyp-42A1	1-to-many	66.9565	15.0685	CYP-29A2, CYP-29A3, CYP-29A4, CYP-31A2, CYP-31A3, CYP-31A5, CYP-32A1, CYP-32B1, CYP-37A1, CYP-37B1, CYP-42A1	#N/A	#N/A	#N/A	#N/A	cyp-42A1
Ancylostoma duodenale	ANCDUO_05335	#N/A	#N/A	#N/A	#N/A	#N/A	cyp-42A1	1-to-many	53.6082	10.1761	CYP-29A2, CYP-29A3, CYP-29A4, CYP-31A2, CYP-31A3, CYP-31A5, CYP-32A1, CYP-32B1, CYP-37A1, CYP-37B1, CYP-42A1	#N/A	#N/A	#N/A	#N/A	cyp-42A1
Ancylostoma duodenale	ANCDUO_17030	#N/A	#N/A	#N/A	#N/A	#N/A	cyp-42A1	1-to-many	53.2609	9.58904	CYP-29A2, CYP-29A3, CYP-29A4, CYP-31A2, CYP-31A3, CYP-31A5, CYP-32A1, CYP-32B1, CYP-37A1, CYP-37B1, CYP-42A1	#N/A	#N/A	#N/A	#N/A	cyp-42A1
Ancylostoma duodenale	ANCDUO_05330	189	12	153	8.4e-52	Cytochrome P450	cyp-42A1	1-to-many	75.6614	27.9843	CYP-29A2, CYP-29A3, CYP-29A4, CYP-31A2, CYP-31A3, CYP-31A5, CYP-32A1, CYP-32B1, CYP-37A1, CYP-37B1, CYP-42A1	cyp-42A1	66.204	1.55e-104	303	cyp-42A1
Ancylostoma duodenale	ANCDUO_12962	100	8	100	2.1e-09	Cytochrome P450	#N/A	#N/A	#N/A	#N/A	CYP-29A2, CYP-29A3, CYP-29A4, CYP-31A2, CYP-31A3, CYP-31A5, CYP-32A1, CYP-32B1, CYP-37A1, CYP-37B1, CYP-42A1	#N/A	#N/A	#N/A	#N/A
Ancylostoma duodenale	ANCDUO_21089	114	3	103	1.9e-27	Cytochrome P450	#N/A	#N/A	#N/A	#N/A	CYP-29A2, CYP-29A3, CYP-29A4, CYP-31A2, CYP-31A3, CYP-31A5, CYP-32A1, CYP-32B1, CYP-37A1, CYP-37B1, CYP-42A1	#N/A	#N/A	#N/A	#N/A
Ancylostoma duodenale	ANCDUO_24630	117	19	112	3.9e-09	Cytochrome P450	#N/A	#N/A	#N/A	#N/A	CYP-29A2, CYP-29A3, CYP-29A4, CYP-31A2, CYP-31A3, CYP-31A5, CYP-32A1, CYP-32B1, CYP-37A1, CYP-37B1, CYP-42A1	#N/A	#N/A	#N/A	#N/A
Ancylostoma duodenale	ANCDUO_20664	152	1	145	1.2e-46	Cytochrome P450	cyp-44A1	1-to-1	57.8947	17.9959	CYP-44A1	cyp-44A1	61.379	1.44e-58	182	cyp-44A1
Ancylostoma duodenale	ANCDUO_08844	158	13	138	3.3e-32	Cytochrome P450	cyp-14A1, cyp-14A2, cyp-14A3, cyp-14A4, cyp-14A5	Many-to-many	35.443	11.4053	DAF-9, DACH-1, CYP-14A1, CYP-14A2, CYP-14A3, CYP-14A4, CYP-14A5, CYP-23A1, CYP-33A1, CYP-33B1, CYP-33C1, CYP-33C2, CYP-33C3, CYP-33C4, CYP-33C5, CYP-33C6, CYP-33C7, CYP-33C8, CYP-33C9, CYP-33C11, CYP-33C12, CYP-33D1, CYP-33D3, CYP-33E1, CYP-33E2, CYP-33E3, CYP-34A1, CYP-34A2, CYP-34A5, CYP-34A6, CYP-34A7, CYP-34A8, CYP-34A9, CYP-34A10, CYP-35A1, CYP-35A2, CYP-35A3, CYP-35A4, CYP-35A5, CYP-35B1, C…	#N/A	#N/A	#N/A	#N/A	cyp-14A1, cyp-14A2, cyp-14A3, cyp-14A4, cyp-14A5
Ancylostoma duodenale	ANCDUO_08845	170	99	168	1.2e-10	Cytochrome P450	cyp-14A1, cyp-14A2, cyp-14A3, cyp-14A4, cyp-14A5	Many-to-many	37.0588	12.831	DAF-9, DACH-1, CYP-14A1, CYP-14A2, CYP-14A3, CYP-14A4, CYP-14A5, CYP-23A1, CYP-33A1, CYP-33B1, CYP-33C1, CYP-33C2, CYP-33C3, CYP-33C4, CYP-33C5, CYP-33C6, CYP-33C7, CYP-33C8, CYP-33C9, CYP-33C11, CYP-33C12, CYP-33D1, CYP-33D3, CYP-33E1, CYP-33E2, CYP-33E3, CYP-34A1, CYP-34A2, CYP-34A5, CYP-34A6, CYP-34A7, CYP-34A8, CYP-34A9, CYP-34A10, CYP-35A1, CYP-35A2, CYP-35A3, CYP-35A4, CYP-35A5, CYP-35B1, C…	#N/A	#N/A	#N/A	#N/A	cyp-14A1, cyp-14A2, cyp-14A3, cyp-14A4, cyp-14A6
Ancylostoma duodenale	ANCDUO_08846	103	30	97	2e-15	Cytochrome P450	cyp-14A1, cyp-14A2, cyp-14A3, cyp-14A4, cyp-14A5	Many-to-many	32.0388	6.72098	DAF-9, DACH-1, CYP-14A1, CYP-14A2, CYP-14A3, CYP-14A4, CYP-14A5, CYP-23A1, CYP-33A1, CYP-33B1, CYP-33C1, CYP-33C2, CYP-33C3, CYP-33C4, CYP-33C5, CYP-33C6, CYP-33C7, CYP-33C8, CYP-33C9, CYP-33C11, CYP-33C12, CYP-33D1, CYP-33D3, CYP-33E1, CYP-33E2, CYP-33E3, CYP-34A1, CYP-34A2, CYP-34A5, CYP-34A6, CYP-34A7, CYP-34A8, CYP-34A9, CYP-34A10, CYP-35A1, CYP-35A2, CYP-35A3, CYP-35A4, CYP-35A5, CYP-35B1, C…	#N/A	#N/A	#N/A	#N/A	cyp-14A1, cyp-14A2, cyp-14A3, cyp-14A4, cyp-14A7
Ancylostoma duodenale	ANCDUO_14382	205	1	191	3.3e-51	Cytochrome P450	cyp-14A1, cyp-14A2, cyp-14A3, cyp-14A4, cyp-14A5	Many-to-many	37.0732	15.4786	DAF-9, DACH-1, CYP-14A1, CYP-14A2, CYP-14A3, CYP-14A4, CYP-14A5, CYP-23A1, CYP-33A1, CYP-33B1, CYP-33C1, CYP-33C2, CYP-33C3, CYP-33C4, CYP-33C5, CYP-33C6, CYP-33C7, CYP-33C8, CYP-33C9, CYP-33C11, CYP-33C12, CYP-33D1, CYP-33D3, CYP-33E1, CYP-33E2, CYP-33E3, CYP-34A1, CYP-34A2, CYP-34A5, CYP-34A6, CYP-34A7, CYP-34A8, CYP-34A9, CYP-34A10, CYP-35A1, CYP-35A2, CYP-35A3, CYP-35A4, CYP-35A5, CYP-35B1, C…	#N/A	#N/A	#N/A	#N/A	cyp-14A1, cyp-14A2, cyp-14A3, cyp-14A4, cyp-14A8
Ancylostoma duodenale	ANCDUO_14732	160	28	142	1.4e-20	Cytochrome P450	cyp-14A1, cyp-14A2, cyp-14A3, cyp-14A4, cyp-14A5	Many-to-many	40.625	13.2383	DAF-9, DACH-1, CYP-14A1, CYP-14A2, CYP-14A3, CYP-14A4, CYP-14A5, CYP-23A1, CYP-33A1, CYP-33B1, CYP-33C1, CYP-33C2, CYP-33C3, CYP-33C4, CYP-33C5, CYP-33C6, CYP-33C7, CYP-33C8, CYP-33C9, CYP-33C11, CYP-33C12, CYP-33D1, CYP-33D3, CYP-33E1, CYP-33E2, CYP-33E3, CYP-34A1, CYP-34A2, CYP-34A5, CYP-34A6, CYP-34A7, CYP-34A8, CYP-34A9, CYP-34A10, CYP-35A1, CYP-35A2, CYP-35A3, CYP-35A4, CYP-35A5, CYP-35B1, C…	#N/A	#N/A	#N/A	#N/A	cyp-14A1, cyp-14A2, cyp-14A3, cyp-14A4, cyp-14A9
Ancylostoma duodenale	ANCDUO_19116	191	34	93	1.6e-06	Cytochrome P450	cyp-14A1, cyp-14A2, cyp-14A3, cyp-14A4, cyp-14A5	Many-to-many	38.7435	15.0713	DAF-9, DACH-1, CYP-14A1, CYP-14A2, CYP-14A3, CYP-14A4, CYP-14A5, CYP-23A1, CYP-33A1, CYP-33B1, CYP-33C1, CYP-33C2, CYP-33C3, CYP-33C4, CYP-33C5, CYP-33C6, CYP-33C7, CYP-33C8, CYP-33C9, CYP-33C11, CYP-33C12, CYP-33D1, CYP-33D3, CYP-33E1, CYP-33E2, CYP-33E3, CYP-34A1, CYP-34A2, CYP-34A5, CYP-34A6, CYP-34A7, CYP-34A8, CYP-34A9, CYP-34A10, CYP-35A1, CYP-35A2, CYP-35A3, CYP-35A4, CYP-35A5, CYP-35B1, C…	#N/A	#N/A	#N/A	#N/A	cyp-14A1, cyp-14A2, cyp-14A3, cyp-14A4, cyp-14A10
Ancylostoma duodenale	ANCDUO_20289	83	15	80	5.5e-06	Cytochrome P450	cyp-14A1, cyp-14A2, cyp-14A3, cyp-14A4, cyp-14A5	Many-to-many	44.5783	7.53564	DAF-9, DACH-1, CYP-14A1, CYP-14A2, CYP-14A3, CYP-14A4, CYP-14A5, CYP-23A1, CYP-33A1, CYP-33B1, CYP-33C1, CYP-33C2, CYP-33C3, CYP-33C4, CYP-33C5, CYP-33C6, CYP-33C7, CYP-33C8, CYP-33C9, CYP-33C11, CYP-33C12, CYP-33D1, CYP-33D3, CYP-33E1, CYP-33E2, CYP-33E3, CYP-34A1, CYP-34A2, CYP-34A5, CYP-34A6, CYP-34A7, CYP-34A8, CYP-34A9, CYP-34A10, CYP-35A1, CYP-35A2, CYP-35A3, CYP-35A4, CYP-35A5, CYP-35B1, C…	#N/A	#N/A	#N/A	#N/A	cyp-14A1, cyp-14A2, cyp-14A3, cyp-14A4, cyp-14A11
Ancylostoma duodenale	ANCDUO_22987	159	5	99	4.7e-12	Cytochrome P450	cyp-14A1, cyp-14A2, cyp-14A3, cyp-14A4, cyp-14A5	Many-to-many	38.3648	12.4236	DAF-9, DACH-1, CYP-14A1, CYP-14A2, CYP-14A3, CYP-14A4, CYP-14A5, CYP-23A1, CYP-33A1, CYP-33B1, CYP-33C1, CYP-33C2, CYP-33C3, CYP-33C4, CYP-33C5, CYP-33C6, CYP-33C7, CYP-33C8, CYP-33C9, CYP-33C11, CYP-33C12, CYP-33D1, CYP-33D3, CYP-33E1, CYP-33E2, CYP-33E3, CYP-34A1, CYP-34A2, CYP-34A5, CYP-34A6, CYP-34A7, CYP-34A8, CYP-34A9, CYP-34A10, CYP-35A1, CYP-35A2, CYP-35A3, CYP-35A4, CYP-35A5, CYP-35B1, C…	#N/A	#N/A	#N/A	#N/A	cyp-14A1, cyp-14A2, cyp-14A3, cyp-14A4, cyp-14A12
Ancylostoma duodenale	ANCDUO_22988	340	7	333	1.8e-67	Cytochrome P450	cyp-14A1, cyp-14A2, cyp-14A3, cyp-14A4, cyp-14A5	Many-to-many	37.9412	26.2729	DAF-9, DACH-1, CYP-14A1, CYP-14A2, CYP-14A3, CYP-14A4, CYP-14A5, CYP-23A1, CYP-33A1, CYP-33B1, CYP-33C1, CYP-33C2, CYP-33C3, CYP-33C4, CYP-33C5, CYP-33C6, CYP-33C7, CYP-33C8, CYP-33C9, CYP-33C11, CYP-33C12, CYP-33D1, CYP-33D3, CYP-33E1, CYP-33E2, CYP-33E3, CYP-34A1, CYP-34A2, CYP-34A5, CYP-34A6, CYP-34A7, CYP-34A8, CYP-34A9, CYP-34A10, CYP-35A1, CYP-35A2, CYP-35A3, CYP-35A4, CYP-35A5, CYP-35B1, C…	cyp-14A3	39.583	4e-87	264	cyp-14A1, cyp-14A2, cyp-14A3, cyp-14A4, cyp-14A13
Ancylostoma duodenale	ANCDUO_13874	378	61	367	5.3e-63	Cytochrome P450	cyp-14A1, cyp-14A2, cyp-14A3, cyp-14A4, cyp-14A5	Many-to-many	35.9788	27.6986	DAF-9, DACH-1, CYP-14A1, CYP-14A2, CYP-14A3, CYP-14A4, CYP-14A5, CYP-23A1, CYP-33A1, CYP-33B1, CYP-33C1, CYP-33C2, CYP-33C3, CYP-33C4, CYP-33C5, CYP-33C6, CYP-33C7, CYP-33C8, CYP-33C9, CYP-33C11, CYP-33C12, CYP-33D1, CYP-33D3, CYP-33E1, CYP-33E2, CYP-33E3, CYP-34A1, CYP-34A2, CYP-34A5, CYP-34A6, CYP-34A7, CYP-34A8, CYP-34A9, CYP-34A10, CYP-35A1, CYP-35A2, CYP-35A3, CYP-35A4, CYP-35A5, CYP-35B1, C…	cyp-14A3	38.86	1.87e-89	271	cyp-14A1, cyp-14A2, cyp-14A3, cyp-14A4, cyp-14A14
Ancylostoma duodenale	ANCDUO_18679	116	2	112	1.4e-10	Cytochrome P450	cyp-23A1	1-to-many	62.931	13.6704	DAF-9, DACH-1, CYP-14A1, CYP-14A2, CYP-14A3, CYP-14A4, CYP-14A5, CYP-23A1, CYP-33A1, CYP-33B1, CYP-33C1, CYP-33C2, CYP-33C3, CYP-33C4, CYP-33C5, CYP-33C6, CYP-33C7, CYP-33C8, CYP-33C9, CYP-33C11, CYP-33C12, CYP-33D1, CYP-33D3, CYP-33E1, CYP-33E2, CYP-33E3, CYP-34A1, CYP-34A2, CYP-34A5, CYP-34A6, CYP-34A7, CYP-34A8, CYP-34A9, CYP-34A10, CYP-35A1, CYP-35A2, CYP-35A3, CYP-35A4, CYP-35A5, CYP-35B1, C…	#N/A	#N/A	#N/A	#N/A	cyp-23A1
Ancylostoma duodenale	ANCDUO_23646	308	11	308	5.7e-67	Cytochrome P450	cyp-23A1	1-to-many	57.1429	32.9588	DAF-9, DACH-1, CYP-14A1, CYP-14A2, CYP-14A3, CYP-14A4, CYP-14A5, CYP-23A1, CYP-33A1, CYP-33B1, CYP-33C1, CYP-33C2, CYP-33C3, CYP-33C4, CYP-33C5, CYP-33C6, CYP-33C7, CYP-33C8, CYP-33C9, CYP-33C11, CYP-33C12, CYP-33D1, CYP-33D3, CYP-33E1, CYP-33E2, CYP-33E3, CYP-34A1, CYP-34A2, CYP-34A5, CYP-34A6, CYP-34A7, CYP-34A8, CYP-34A9, CYP-34A10, CYP-35A1, CYP-35A2, CYP-35A3, CYP-35A4, CYP-35A5, CYP-35B1, C…	#N/A	#N/A	#N/A	#N/A	cyp-23A1
Ancylostoma duodenale	ANCDUO_16237	336	44	321	1.1e-70	Cytochrome P450	cyp-23A1	1-to-many	54.7619	34.4569	DAF-9, DACH-1, CYP-14A1, CYP-14A2, CYP-14A3, CYP-14A4, CYP-14A5, CYP-23A1, CYP-33A1, CYP-33B1, CYP-33C1, CYP-33C2, CYP-33C3, CYP-33C4, CYP-33C5, CYP-33C6, CYP-33C7, CYP-33C8, CYP-33C9, CYP-33C11, CYP-33C12, CYP-33D1, CYP-33D3, CYP-33E1, CYP-33E2, CYP-33E3, CYP-34A1, CYP-34A2, CYP-34A5, CYP-34A6, CYP-34A7, CYP-34A8, CYP-34A9, CYP-34A10, CYP-35A1, CYP-35A2, CYP-35A3, CYP-35A4, CYP-35A5, CYP-35B1, C…	cyp-23A1	57.053	4.19e-128	370	cyp-23A1
Ancylostoma duodenale	ANCDUO_05371	95	2	79	3.2e-22	Cytochrome P450	cyp-33A1	1-to-many	41.0526	7.92683	DAF-9, DACH-1, CYP-14A1, CYP-14A2, CYP-14A3, CYP-14A4, CYP-14A5, CYP-23A1, CYP-33A1, CYP-33B1, CYP-33C1, CYP-33C2, CYP-33C3, CYP-33C4, CYP-33C5, CYP-33C6, CYP-33C7, CYP-33C8, CYP-33C9, CYP-33C11, CYP-33C12, CYP-33D1, CYP-33D3, CYP-33E1, CYP-33E2, CYP-33E3, CYP-34A1, CYP-34A2, CYP-34A5, CYP-34A6, CYP-34A7, CYP-34A8, CYP-34A9, CYP-34A10, CYP-35A1, CYP-35A2, CYP-35A3, CYP-35A4, CYP-35A5, CYP-35B1, C…	#N/A	#N/A	#N/A	#N/A	cyp-33A1
Ancylostoma duodenale	ANCDUO_05372	127	3	114	4.4e-20	Cytochrome P450	cyp-33A1	1-to-many	40.9449	10.5691	DAF-9, DACH-1, CYP-14A1, CYP-14A2, CYP-14A3, CYP-14A4, CYP-14A5, CYP-23A1, CYP-33A1, CYP-33B1, CYP-33C1, CYP-33C2, CYP-33C3, CYP-33C4, CYP-33C5, CYP-33C6, CYP-33C7, CYP-33C8, CYP-33C9, CYP-33C11, CYP-33C12, CYP-33D1, CYP-33D3, CYP-33E1, CYP-33E2, CYP-33E3, CYP-34A1, CYP-34A2, CYP-34A5, CYP-34A6, CYP-34A7, CYP-34A8, CYP-34A9, CYP-34A10, CYP-35A1, CYP-35A2, CYP-35A3, CYP-35A4, CYP-35A5, CYP-35B1, C…	#N/A	#N/A	#N/A	#N/A	cyp-33A1
Ancylostoma duodenale	ANCDUO_08454	143	6	127	3.1e-38	Cytochrome P450	cyp-33A1	1-to-many	44.0559	12.8049	DAF-9, DACH-1, CYP-14A1, CYP-14A2, CYP-14A3, CYP-14A4, CYP-14A5, CYP-23A1, CYP-33A1, CYP-33B1, CYP-33C1, CYP-33C2, CYP-33C3, CYP-33C4, CYP-33C5, CYP-33C6, CYP-33C7, CYP-33C8, CYP-33C9, CYP-33C11, CYP-33C12, CYP-33D1, CYP-33D3, CYP-33E1, CYP-33E2, CYP-33E3, CYP-34A1, CYP-34A2, CYP-34A5, CYP-34A6, CYP-34A7, CYP-34A8, CYP-34A9, CYP-34A10, CYP-35A1, CYP-35A2, CYP-35A3, CYP-35A4, CYP-35A5, CYP-35B1, C…	#N/A	#N/A	#N/A	#N/A	cyp-33A1
Ancylostoma duodenale	ANCDUO_14990	183	6	175	2.3e-35	Cytochrome P450	cyp-33A1	1-to-many	39.3443	14.6341	DAF-9, DACH-1, CYP-14A1, CYP-14A2, CYP-14A3, CYP-14A4, CYP-14A5, CYP-23A1, CYP-33A1, CYP-33B1, CYP-33C1, CYP-33C2, CYP-33C3, CYP-33C4, CYP-33C5, CYP-33C6, CYP-33C7, CYP-33C8, CYP-33C9, CYP-33C11, CYP-33C12, CYP-33D1, CYP-33D3, CYP-33E1, CYP-33E2, CYP-33E3, CYP-34A1, CYP-34A2, CYP-34A5, CYP-34A6, CYP-34A7, CYP-34A8, CYP-34A9, CYP-34A10, CYP-35A1, CYP-35A2, CYP-35A3, CYP-35A4, CYP-35A5, CYP-35B1, C…	#N/A	#N/A	#N/A	#N/A	cyp-33A1
Ancylostoma duodenale	ANCDUO_21504	124	5	100	4.4e-22	Cytochrome P450	cyp-33B1	1-to-1	29.8387	7.45968	DAF-9, DACH-1, CYP-14A1, CYP-14A2, CYP-14A3, CYP-14A4, CYP-14A5, CYP-23A1, CYP-33A1, CYP-33B1, CYP-33C1, CYP-33C2, CYP-33C3, CYP-33C4, CYP-33C5, CYP-33C6, CYP-33C7, CYP-33C8, CYP-33C9, CYP-33C11, CYP-33C12, CYP-33D1, CYP-33D3, CYP-33E1, CYP-33E2, CYP-33E3, CYP-34A1, CYP-34A2, CYP-34A5, CYP-34A6, CYP-34A7, CYP-34A8, CYP-34A9, CYP-34A10, CYP-35A1, CYP-35A2, CYP-35A3, CYP-35A4, CYP-35A5, CYP-35B1, C…	#N/A	#N/A	#N/A	#N/A	cyp-33B1
Ancylostoma duodenale	ANCDUO_05373	173	8	167	1.8e-27	Cytochrome P450	cyp-33E1, cyp-33E2, cyp-33E3	Many-to-many	51.4451	18.0162	DAF-9, DACH-1, CYP-14A1, CYP-14A2, CYP-14A3, CYP-14A4, CYP-14A5, CYP-23A1, CYP-33A1, CYP-33B1, CYP-33C1, CYP-33C2, CYP-33C3, CYP-33C4, CYP-33C5, CYP-33C6, CYP-33C7, CYP-33C8, CYP-33C9, CYP-33C11, CYP-33C12, CYP-33D1, CYP-33D3, CYP-33E1, CYP-33E2, CYP-33E3, CYP-34A1, CYP-34A2, CYP-34A5, CYP-34A6, CYP-34A7, CYP-34A8, CYP-34A9, CYP-34A10, CYP-35A1, CYP-35A2, CYP-35A3, CYP-35A4, CYP-35A5, CYP-35B1, C…	cyp-33E3	53.659	5.6e-62	184	cyp-33E3
Ancylostoma duodenale	ANCDUO_05370	297	2	292	3e-48	Cytochrome P450	cyp-33E1, cyp-33E2, cyp-33E3	Many-to-many	49.4949	29.7571	DAF-9, DACH-1, CYP-14A1, CYP-14A2, CYP-14A3, CYP-14A4, CYP-14A5, CYP-23A1, CYP-33A1, CYP-33B1, CYP-33C1, CYP-33C2, CYP-33C3, CYP-33C4, CYP-33C5, CYP-33C6, CYP-33C7, CYP-33C8, CYP-33C9, CYP-33C11, CYP-33C12, CYP-33D1, CYP-33D3, CYP-33E1, CYP-33E2, CYP-33E3, CYP-34A1, CYP-34A2, CYP-34A5, CYP-34A6, CYP-34A7, CYP-34A8, CYP-34A9, CYP-34A10, CYP-35A1, CYP-35A2, CYP-35A3, CYP-35A4, CYP-35A5, CYP-35B1, C…	cyp-33E1	50	4.27e-103	303	cyp-33E1
Ancylostoma duodenale	ANCDUO_04237	451	15	317	9e-42	Cytochrome P450	cyp-34A5, cyp-34A6, cyp-34A7, cyp-34A8, cyp-34A9, cyp-34A10, cyp-35A1, cyp-35A2, cyp-35A3, cyp-35A4, cyp-35A5, cyp-35B1, cyp-35B2, cyp-35B3, cyp-35C1, cyp-35D1	Many-to-many	37.9157	34.2685	DAF-9, DACH-1, CYP-14A1, CYP-14A2, CYP-14A3, CYP-14A4, CYP-14A5, CYP-23A1, CYP-33A1, CYP-33B1, CYP-33C1, CYP-33C2, CYP-33C3, CYP-33C4, CYP-33C5, CYP-33C6, CYP-33C7, CYP-33C8, CYP-33C9, CYP-33C11, CYP-33C12, CYP-33D1, CYP-33D3, CYP-33E1, CYP-33E2, CYP-33E3, CYP-34A1, CYP-34A2, CYP-34A5, CYP-34A6, CYP-34A7, CYP-34A8, CYP-34A9, CYP-34A10, CYP-35A1, CYP-35A2, CYP-35A3, CYP-35A4, CYP-35A5, CYP-35B1, C…	#N/A	#N/A	#N/A	#N/A	cyp-34A5, cyp-34A6, cyp-34A7, cyp-34A8, cyp-34A9, cyp-34A10, cyp-35A1, cyp-35A2, cyp-35A3, cyp-35A4, cyp-35A5, cyp-35B1, cyp-35B2, cyp-35B3, cyp-35C1, cyp-35D1
Ancylostoma duodenale	ANCDUO_08817	101	2	86	1.1e-19	Cytochrome P450	cyp-34A5, cyp-34A6, cyp-34A7, cyp-34A8, cyp-34A9, cyp-34A10, cyp-35A1, cyp-35A2, cyp-35A3, cyp-35A4, cyp-35A5, cyp-35B1, cyp-35B2, cyp-35B3, cyp-35C1, cyp-35D1	Many-to-many	37.6238	7.61523	DAF-9, DACH-1, CYP-14A1, CYP-14A2, CYP-14A3, CYP-14A4, CYP-14A5, CYP-23A1, CYP-33A1, CYP-33B1, CYP-33C1, CYP-33C2, CYP-33C3, CYP-33C4, CYP-33C5, CYP-33C6, CYP-33C7, CYP-33C8, CYP-33C9, CYP-33C11, CYP-33C12, CYP-33D1, CYP-33D3, CYP-33E1, CYP-33E2, CYP-33E3, CYP-34A1, CYP-34A2, CYP-34A5, CYP-34A6, CYP-34A7, CYP-34A8, CYP-34A9, CYP-34A10, CYP-35A1, CYP-35A2, CYP-35A3, CYP-35A4, CYP-35A5, CYP-35B1, C…	#N/A	#N/A	#N/A	#N/A	cyp-34A5, cyp-34A6, cyp-34A7, cyp-34A8, cyp-34A9, cyp-34A10, cyp-35A1, cyp-35A2, cyp-35A3, cyp-35A4, cyp-35A5, cyp-35B1, cyp-35B2, cyp-35B3, cyp-35C1, cyp-35D2
Ancylostoma duodenale	ANCDUO_08818	337	29	260	2.1e-27	Cytochrome P450	cyp-34A5, cyp-34A6, cyp-34A7, cyp-34A8, cyp-34A9, cyp-34A10, cyp-35A1, cyp-35A2, cyp-35A3, cyp-35A4, cyp-35A5, cyp-35B1, cyp-35B2, cyp-35B3, cyp-35C1, cyp-35D1	Many-to-many	34.4214	23.2465	DAF-9, DACH-1, CYP-14A1, CYP-14A2, CYP-14A3, CYP-14A4, CYP-14A5, CYP-23A1, CYP-33A1, CYP-33B1, CYP-33C1, CYP-33C2, CYP-33C3, CYP-33C4, CYP-33C5, CYP-33C6, CYP-33C7, CYP-33C8, CYP-33C9, CYP-33C11, CYP-33C12, CYP-33D1, CYP-33D3, CYP-33E1, CYP-33E2, CYP-33E3, CYP-34A1, CYP-34A2, CYP-34A5, CYP-34A6, CYP-34A7, CYP-34A8, CYP-34A9, CYP-34A10, CYP-35A1, CYP-35A2, CYP-35A3, CYP-35A4, CYP-35A5, CYP-35B1, C…	#N/A	#N/A	#N/A	#N/A	cyp-34A5, cyp-34A6, cyp-34A7, cyp-34A8, cyp-34A9, cyp-34A10, cyp-35A1, cyp-35A2, cyp-35A3, cyp-35A4, cyp-35A5, cyp-35B1, cyp-35B2, cyp-35B3, cyp-35C1, cyp-35D3
Ancylostoma duodenale	ANCDUO_08849	223	26	195	1.2e-26	Cytochrome P450	cyp-34A5, cyp-34A6, cyp-34A7, cyp-34A8, cyp-34A9, cyp-34A10, cyp-35A1, cyp-35A2, cyp-35A3, cyp-35A4, cyp-35A5, cyp-35B1, cyp-35B2, cyp-35B3, cyp-35C1, cyp-35D1	Many-to-many	36.3229	16.2325	DAF-9, DACH-1, CYP-14A1, CYP-14A2, CYP-14A3, CYP-14A4, CYP-14A5, CYP-23A1, CYP-33A1, CYP-33B1, CYP-33C1, CYP-33C2, CYP-33C3, CYP-33C4, CYP-33C5, CYP-33C6, CYP-33C7, CYP-33C8, CYP-33C9, CYP-33C11, CYP-33C12, CYP-33D1, CYP-33D3, CYP-33E1, CYP-33E2, CYP-33E3, CYP-34A1, CYP-34A2, CYP-34A5, CYP-34A6, CYP-34A7, CYP-34A8, CYP-34A9, CYP-34A10, CYP-35A1, CYP-35A2, CYP-35A3, CYP-35A4, CYP-35A5, CYP-35B1, C…	#N/A	#N/A	#N/A	#N/A	cyp-34A5, cyp-34A6, cyp-34A7, cyp-34A8, cyp-34A9, cyp-34A10, cyp-35A1, cyp-35A2, cyp-35A3, cyp-35A4, cyp-35A5, cyp-35B1, cyp-35B2, cyp-35B3, cyp-35C1, cyp-35D4
Ancylostoma duodenale	ANCDUO_09980	216	26	138	3e-12	Cytochrome P450	cyp-34A5, cyp-34A6, cyp-34A7, cyp-34A8, cyp-34A9, cyp-34A10, cyp-35A1, cyp-35A2, cyp-35A3, cyp-35A4, cyp-35A5, cyp-35B1, cyp-35B2, cyp-35B3, cyp-35C1, cyp-35D1	Many-to-many	32.4074	14.0281	DAF-9, DACH-1, CYP-14A1, CYP-14A2, CYP-14A3, CYP-14A4, CYP-14A5, CYP-23A1, CYP-33A1, CYP-33B1, CYP-33C1, CYP-33C2, CYP-33C3, CYP-33C4, CYP-33C5, CYP-33C6, CYP-33C7, CYP-33C8, CYP-33C9, CYP-33C11, CYP-33C12, CYP-33D1, CYP-33D3, CYP-33E1, CYP-33E2, CYP-33E3, CYP-34A1, CYP-34A2, CYP-34A5, CYP-34A6, CYP-34A7, CYP-34A8, CYP-34A9, CYP-34A10, CYP-35A1, CYP-35A2, CYP-35A3, CYP-35A4, CYP-35A5, CYP-35B1, C…	#N/A	#N/A	#N/A	#N/A	cyp-34A5, cyp-34A6, cyp-34A7, cyp-34A8, cyp-34A9, cyp-34A10, cyp-35A1, cyp-35A2, cyp-35A3, cyp-35A4, cyp-35A5, cyp-35B1, cyp-35B2, cyp-35B3, cyp-35C1, cyp-35D5
Ancylostoma duodenale	ANCDUO_09981	193	16	164	2.7e-21	Cytochrome P450	cyp-34A5, cyp-34A6, cyp-34A7, cyp-34A8, cyp-34A9, cyp-34A10, cyp-35A1, cyp-35A2, cyp-35A3, cyp-35A4, cyp-35A5, cyp-35B1, cyp-35B2, cyp-35B3, cyp-35C1, cyp-35D1	Many-to-many	33.6788	13.0261	DAF-9, DACH-1, CYP-14A1, CYP-14A2, CYP-14A3, CYP-14A4, CYP-14A5, CYP-23A1, CYP-33A1, CYP-33B1, CYP-33C1, CYP-33C2, CYP-33C3, CYP-33C4, CYP-33C5, CYP-33C6, CYP-33C7, CYP-33C8, CYP-33C9, CYP-33C11, CYP-33C12, CYP-33D1, CYP-33D3, CYP-33E1, CYP-33E2, CYP-33E3, CYP-34A1, CYP-34A2, CYP-34A5, CYP-34A6, CYP-34A7, CYP-34A8, CYP-34A9, CYP-34A10, CYP-35A1, CYP-35A2, CYP-35A3, CYP-35A4, CYP-35A5, CYP-35B1, C…	#N/A	#N/A	#N/A	#N/A	cyp-34A5, cyp-34A6, cyp-34A7, cyp-34A8, cyp-34A9, cyp-34A10, cyp-35A1, cyp-35A2, cyp-35A3, cyp-35A4, cyp-35A5, cyp-35B1, cyp-35B2, cyp-35B3, cyp-35C1, cyp-35D6
Ancylostoma duodenale	ANCDUO_13331	218	2	215	1.1e-55	Cytochrome P450	cyp-34A5, cyp-34A6, cyp-34A7, cyp-34A8, cyp-34A9, cyp-34A10, cyp-35A1, cyp-35A2, cyp-35A3, cyp-35A4, cyp-35A5, cyp-35B1, cyp-35B2, cyp-35B3, cyp-35C1, cyp-35D1	Many-to-many	43.578	19.0381	DAF-9, DACH-1, CYP-14A1, CYP-14A2, CYP-14A3, CYP-14A4, CYP-14A5, CYP-23A1, CYP-33A1, CYP-33B1, CYP-33C1, CYP-33C2, CYP-33C3, CYP-33C4, CYP-33C5, CYP-33C6, CYP-33C7, CYP-33C8, CYP-33C9, CYP-33C11, CYP-33C12, CYP-33D1, CYP-33D3, CYP-33E1, CYP-33E2, CYP-33E3, CYP-34A1, CYP-34A2, CYP-34A5, CYP-34A6, CYP-34A7, CYP-34A8, CYP-34A9, CYP-34A10, CYP-35A1, CYP-35A2, CYP-35A3, CYP-35A4, CYP-35A5, CYP-35B1, C…	#N/A	#N/A	#N/A	#N/A	cyp-34A5, cyp-34A6, cyp-34A7, cyp-34A8, cyp-34A9, cyp-34A10, cyp-35A1, cyp-35A2, cyp-35A3, cyp-35A4, cyp-35A5, cyp-35B1, cyp-35B2, cyp-35B3, cyp-35C1, cyp-35D7
Ancylostoma duodenale	ANCDUO_17022	231	5	214	1.4e-34	Cytochrome P450	cyp-34A5, cyp-34A6, cyp-34A7, cyp-34A8, cyp-34A9, cyp-34A10, cyp-35A1, cyp-35A2, cyp-35A3, cyp-35A4, cyp-35A5, cyp-35B1, cyp-35B2, cyp-35B3, cyp-35C1, cyp-35D1	Many-to-many	37.6623	17.4349	DAF-9, DACH-1, CYP-14A1, CYP-14A2, CYP-14A3, CYP-14A4, CYP-14A5, CYP-23A1, CYP-33A1, CYP-33B1, CYP-33C1, CYP-33C2, CYP-33C3, CYP-33C4, CYP-33C5, CYP-33C6, CYP-33C7, CYP-33C8, CYP-33C9, CYP-33C11, CYP-33C12, CYP-33D1, CYP-33D3, CYP-33E1, CYP-33E2, CYP-33E3, CYP-34A1, CYP-34A2, CYP-34A5, CYP-34A6, CYP-34A7, CYP-34A8, CYP-34A9, CYP-34A10, CYP-35A1, CYP-35A2, CYP-35A3, CYP-35A4, CYP-35A5, CYP-35B1, C…	#N/A	#N/A	#N/A	#N/A	cyp-34A5, cyp-34A6, cyp-34A7, cyp-34A8, cyp-34A9, cyp-34A10, cyp-35A1, cyp-35A2, cyp-35A3, cyp-35A4, cyp-35A5, cyp-35B1, cyp-35B2, cyp-35B3, cyp-35C1, cyp-35D8
Ancylostoma duodenale	ANCDUO_20399	147	65	141	4.3e-12	Cytochrome P450	cyp-34A5, cyp-34A6, cyp-34A7, cyp-34A8, cyp-34A9, cyp-34A10, cyp-35A1, cyp-35A2, cyp-35A3, cyp-35A4, cyp-35A5, cyp-35B1, cyp-35B2, cyp-35B3, cyp-35C1, cyp-35D1	Many-to-many	42.1769	12.4248	DAF-9, DACH-1, CYP-14A1, CYP-14A2, CYP-14A3, CYP-14A4, CYP-14A5, CYP-23A1, CYP-33A1, CYP-33B1, CYP-33C1, CYP-33C2, CYP-33C3, CYP-33C4, CYP-33C5, CYP-33C6, CYP-33C7, CYP-33C8, CYP-33C9, CYP-33C11, CYP-33C12, CYP-33D1, CYP-33D3, CYP-33E1, CYP-33E2, CYP-33E3, CYP-34A1, CYP-34A2, CYP-34A5, CYP-34A6, CYP-34A7, CYP-34A8, CYP-34A9, CYP-34A10, CYP-35A1, CYP-35A2, CYP-35A3, CYP-35A4, CYP-35A5, CYP-35B1, C…	#N/A	#N/A	#N/A	#N/A	cyp-34A5, cyp-34A6, cyp-34A7, cyp-34A8, cyp-34A9, cyp-34A10, cyp-35A1, cyp-35A2, cyp-35A3, cyp-35A4, cyp-35A5, cyp-35B1, cyp-35B2, cyp-35B3, cyp-35C1, cyp-35D9
Ancylostoma duodenale	ANCDUO_20456	124	4	124	2.2e-16	Cytochrome P450	cyp-34A5, cyp-34A6, cyp-34A7, cyp-34A8, cyp-34A9, cyp-34A10, cyp-35A1, cyp-35A2, cyp-35A3, cyp-35A4, cyp-35A5, cyp-35B1, cyp-35B2, cyp-35B3, cyp-35C1, cyp-35D1	Many-to-many	39.5161	9.81964	DAF-9, DACH-1, CYP-14A1, CYP-14A2, CYP-14A3, CYP-14A4, CYP-14A5, CYP-23A1, CYP-33A1, CYP-33B1, CYP-33C1, CYP-33C2, CYP-33C3, CYP-33C4, CYP-33C5, CYP-33C6, CYP-33C7, CYP-33C8, CYP-33C9, CYP-33C11, CYP-33C12, CYP-33D1, CYP-33D3, CYP-33E1, CYP-33E2, CYP-33E3, CYP-34A1, CYP-34A2, CYP-34A5, CYP-34A6, CYP-34A7, CYP-34A8, CYP-34A9, CYP-34A10, CYP-35A1, CYP-35A2, CYP-35A3, CYP-35A4, CYP-35A5, CYP-35B1, C…	#N/A	#N/A	#N/A	#N/A	cyp-34A5, cyp-34A6, cyp-34A7, cyp-34A8, cyp-34A9, cyp-34A10, cyp-35A1, cyp-35A2, cyp-35A3, cyp-35A4, cyp-35A5, cyp-35B1, cyp-35B2, cyp-35B3, cyp-35C1, cyp-35D10
Ancylostoma duodenale	ANCDUO_20871	180	2	161	2e-39	Cytochrome P450	cyp-34A5, cyp-34A6, cyp-34A7, cyp-34A8, cyp-34A9, cyp-34A10, cyp-35A1, cyp-35A2, cyp-35A3, cyp-35A4, cyp-35A5, cyp-35B1, cyp-35B2, cyp-35B3, cyp-35C1, cyp-35D1	Many-to-many	38.8889	14.0281	DAF-9, DACH-1, CYP-14A1, CYP-14A2, CYP-14A3, CYP-14A4, CYP-14A5, CYP-23A1, CYP-33A1, CYP-33B1, CYP-33C1, CYP-33C2, CYP-33C3, CYP-33C4, CYP-33C5, CYP-33C6, CYP-33C7, CYP-33C8, CYP-33C9, CYP-33C11, CYP-33C12, CYP-33D1, CYP-33D3, CYP-33E1, CYP-33E2, CYP-33E3, CYP-34A1, CYP-34A2, CYP-34A5, CYP-34A6, CYP-34A7, CYP-34A8, CYP-34A9, CYP-34A10, CYP-35A1, CYP-35A2, CYP-35A3, CYP-35A4, CYP-35A5, CYP-35B1, C…	#N/A	#N/A	#N/A	#N/A	cyp-34A5, cyp-34A6, cyp-34A7, cyp-34A8, cyp-34A9, cyp-34A10, cyp-35A1, cyp-35A2, cyp-35A3, cyp-35A4, cyp-35A5, cyp-35B1, cyp-35B2, cyp-35B3, cyp-35C1, cyp-35D11
Ancylostoma duodenale	ANCDUO_23466	203	49	129	4.1e-14	Cytochrome P450	cyp-34A5, cyp-34A6, cyp-34A7, cyp-34A8, cyp-34A9, cyp-34A10, cyp-35A1, cyp-35A2, cyp-35A3, cyp-35A4, cyp-35A5, cyp-35B1, cyp-35B2, cyp-35B3, cyp-35C1, cyp-35D1	Many-to-many	38.4236	15.6313	DAF-9, DACH-1, CYP-14A1, CYP-14A2, CYP-14A3, CYP-14A4, CYP-14A5, CYP-23A1, CYP-33A1, CYP-33B1, CYP-33C1, CYP-33C2, CYP-33C3, CYP-33C4, CYP-33C5, CYP-33C6, CYP-33C7, CYP-33C8, CYP-33C9, CYP-33C11, CYP-33C12, CYP-33D1, CYP-33D3, CYP-33E1, CYP-33E2, CYP-33E3, CYP-34A1, CYP-34A2, CYP-34A5, CYP-34A6, CYP-34A7, CYP-34A8, CYP-34A9, CYP-34A10, CYP-35A1, CYP-35A2, CYP-35A3, CYP-35A4, CYP-35A5, CYP-35B1, C…	#N/A	#N/A	#N/A	#N/A	cyp-34A5, cyp-34A6, cyp-34A7, cyp-34A8, cyp-34A9, cyp-34A10, cyp-35A1, cyp-35A2, cyp-35A3, cyp-35A4, cyp-35A5, cyp-35B1, cyp-35B2, cyp-35B3, cyp-35C1, cyp-35D12
Ancylostoma duodenale	ANCDUO_25713	134	2	133	1.6e-19	Cytochrome P450	cyp-34A5, cyp-34A6, cyp-34A7, cyp-34A8, cyp-34A9, cyp-34A10, cyp-35A1, cyp-35A2, cyp-35A3, cyp-35A4, cyp-35A5, cyp-35B1, cyp-35B2, cyp-35B3, cyp-35C1, cyp-35D1	Many-to-many	47.0149	12.6253	DAF-9, DACH-1, CYP-14A1, CYP-14A2, CYP-14A3, CYP-14A4, CYP-14A5, CYP-23A1, CYP-33A1, CYP-33B1, CYP-33C1, CYP-33C2, CYP-33C3, CYP-33C4, CYP-33C5, CYP-33C6, CYP-33C7, CYP-33C8, CYP-33C9, CYP-33C11, CYP-33C12, CYP-33D1, CYP-33D3, CYP-33E1, CYP-33E2, CYP-33E3, CYP-34A1, CYP-34A2, CYP-34A5, CYP-34A6, CYP-34A7, CYP-34A8, CYP-34A9, CYP-34A10, CYP-35A1, CYP-35A2, CYP-35A3, CYP-35A4, CYP-35A5, CYP-35B1, C…	#N/A	#N/A	#N/A	#N/A	cyp-34A5, cyp-34A6, cyp-34A7, cyp-34A8, cyp-34A9, cyp-34A10, cyp-35A1, cyp-35A2, cyp-35A3, cyp-35A4, cyp-35A5, cyp-35B1, cyp-35B2, cyp-35B3, cyp-35C1, cyp-35D13
Ancylostoma duodenale	ANCDUO_11022	497	26	493	1.1e-88	Cytochrome P450	cyp-34A5, cyp-34A6, cyp-34A7, cyp-34A8, cyp-34A9, cyp-34A10, cyp-35A1, cyp-35A2, cyp-35A3, cyp-35A4, cyp-35A5, cyp-35B1, cyp-35B2, cyp-35B3, cyp-35C1, cyp-35D1	Many-to-many	38.0282	37.8758	DAF-9, DACH-1, CYP-14A1, CYP-14A2, CYP-14A3, CYP-14A4, CYP-14A5, CYP-23A1, CYP-33A1, CYP-33B1, CYP-33C1, CYP-33C2, CYP-33C3, CYP-33C4, CYP-33C5, CYP-33C6, CYP-33C7, CYP-33C8, CYP-33C9, CYP-33C11, CYP-33C12, CYP-33D1, CYP-33D3, CYP-33E1, CYP-33E2, CYP-33E3, CYP-34A1, CYP-34A2, CYP-34A5, CYP-34A6, CYP-34A7, CYP-34A8, CYP-34A9, CYP-34A10, CYP-35A1, CYP-35A2, CYP-35A3, CYP-35A4, CYP-35A5, CYP-35B1, C…	cyp-34A9	43.548	1.76e-150	432	cyp-34A9
Ancylostoma duodenale	ANCDUO_04236	459	3	456	2.8e-85	Cytochrome P450	cyp-34A5, cyp-34A6, cyp-34A7, cyp-34A8, cyp-34A9, cyp-34A10, cyp-35A1, cyp-35A2, cyp-35A3, cyp-35A4, cyp-35A5, cyp-35B1, cyp-35B2, cyp-35B3, cyp-35C1, cyp-35D1	Many-to-many	38.78	35.6713	DAF-9, DACH-1, CYP-14A1, CYP-14A2, CYP-14A3, CYP-14A4, CYP-14A5, CYP-23A1, CYP-33A1, CYP-33B1, CYP-33C1, CYP-33C2, CYP-33C3, CYP-33C4, CYP-33C5, CYP-33C6, CYP-33C7, CYP-33C8, CYP-33C9, CYP-33C11, CYP-33C12, CYP-33D1, CYP-33D3, CYP-33E1, CYP-33E2, CYP-33E3, CYP-34A1, CYP-34A2, CYP-34A5, CYP-34A6, CYP-34A7, CYP-34A8, CYP-34A9, CYP-34A10, CYP-35A1, CYP-35A2, CYP-35A3, CYP-35A4, CYP-35A5, CYP-35B1, C…	cyp-34A5	42.342	7.06e-125	365	cyp-34A5
Ancylostoma duodenale	ANCDUO_19888	500	16	363	2.6e-47	Cytochrome P450	cyp-36A1	1-to-many	47.4	48.073	DAF-9, DACH-1, CYP-14A1, CYP-14A2, CYP-14A3, CYP-14A4, CYP-14A5, CYP-23A1, CYP-33A1, CYP-33B1, CYP-33C1, CYP-33C2, CYP-33C3, CYP-33C4, CYP-33C5, CYP-33C6, CYP-33C7, CYP-33C8, CYP-33C9, CYP-33C11, CYP-33C12, CYP-33D1, CYP-33D3, CYP-33E1, CYP-33E2, CYP-33E3, CYP-34A1, CYP-34A2, CYP-34A5, CYP-34A6, CYP-34A7, CYP-34A8, CYP-34A9, CYP-34A10, CYP-35A1, CYP-35A2, CYP-35A3, CYP-35A4, CYP-35A5, CYP-35B1, C…	#N/A	#N/A	#N/A	#N/A	cyp-36A1
Ancylostoma duodenale	ANCDUO_12312	497	28	485	2.7e-86	Cytochrome P450	cyp-36A1	1-to-many	49.0946	49.4929	DAF-9, DACH-1, CYP-14A1, CYP-14A2, CYP-14A3, CYP-14A4, CYP-14A5, CYP-23A1, CYP-33A1, CYP-33B1, CYP-33C1, CYP-33C2, CYP-33C3, CYP-33C4, CYP-33C5, CYP-33C6, CYP-33C7, CYP-33C8, CYP-33C9, CYP-33C11, CYP-33C12, CYP-33D1, CYP-33D3, CYP-33E1, CYP-33E2, CYP-33E3, CYP-34A1, CYP-34A2, CYP-34A5, CYP-34A6, CYP-34A7, CYP-34A8, CYP-34A9, CYP-34A10, CYP-35A1, CYP-35A2, CYP-35A3, CYP-35A4, CYP-35A5, CYP-35B1, C…	cyp-36A1	49.696	0	523	cyp-36A1
Ancylostoma duodenale	ANCDUO_00101	237	56	233	8.9e-58	Cytochrome P450	daf-9	1-to-1	45.1477	18.7063	DAF-9, DACH-1, CYP-14A1, CYP-14A2, CYP-14A3, CYP-14A4, CYP-14A5, CYP-23A1, CYP-33A1, CYP-33B1, CYP-33C1, CYP-33C2, CYP-33C3, CYP-33C4, CYP-33C5, CYP-33C6, CYP-33C7, CYP-33C8, CYP-33C9, CYP-33C11, CYP-33C12, CYP-33D1, CYP-33D3, CYP-33E1, CYP-33E2, CYP-33E3, CYP-34A1, CYP-34A2, CYP-34A5, CYP-34A6, CYP-34A7, CYP-34A8, CYP-34A9, CYP-34A10, CYP-35A1, CYP-35A2, CYP-35A3, CYP-35A4, CYP-35A5, CYP-35B1, C…	daf-9	46.256	2.23e-68	213	daf-9
Ancylostoma duodenale	ANCDUO_09979	70	9	59	1.6e-08	Cytochrome P450	#N/A	#N/A	#N/A	#N/A	DAF-9, DACH-1, CYP-14A1, CYP-14A2, CYP-14A3, CYP-14A4, CYP-14A5, CYP-23A1, CYP-33A1, CYP-33B1, CYP-33C1, CYP-33C2, CYP-33C3, CYP-33C4, CYP-33C5, CYP-33C6, CYP-33C7, CYP-33C8, CYP-33C9, CYP-33C11, CYP-33C12, CYP-33D1, CYP-33D3, CYP-33E1, CYP-33E2, CYP-33E3, CYP-34A1, CYP-34A2, CYP-34A5, CYP-34A6, CYP-34A7, CYP-34A8, CYP-34A9, CYP-34A10, CYP-35A1, CYP-35A2, CYP-35A3, CYP-35A4, CYP-35A5, CYP-35B1, C…	#N/A	#N/A	#N/A	#N/A
Ancylostoma duodenale	ANCDUO_14353	251	57	230	7.6e-62	Cytochrome P450	#N/A	#N/A	#N/A	#N/A	DAF-9, DACH-1, CYP-14A1, CYP-14A2, CYP-14A3, CYP-14A4, CYP-14A5, CYP-23A1, CYP-33A1, CYP-33B1, CYP-33C1, CYP-33C2, CYP-33C3, CYP-33C4, CYP-33C5, CYP-33C6, CYP-33C7, CYP-33C8, CYP-33C9, CYP-33C11, CYP-33C12, CYP-33D1, CYP-33D3, CYP-33E1, CYP-33E2, CYP-33E3, CYP-34A1, CYP-34A2, CYP-34A5, CYP-34A6, CYP-34A7, CYP-34A8, CYP-34A9, CYP-34A10, CYP-35A1, CYP-35A2, CYP-35A3, CYP-35A4, CYP-35A5, CYP-35B1, C…	#N/A	#N/A	#N/A	#N/A
Ancylostoma duodenale	ANCDUO_16302	142	25	141	1.9e-19	Cytochrome P450	#N/A	#N/A	#N/A	#N/A	DAF-9, DACH-1, CYP-14A1, CYP-14A2, CYP-14A3, CYP-14A4, CYP-14A5, CYP-23A1, CYP-33A1, CYP-33B1, CYP-33C1, CYP-33C2, CYP-33C3, CYP-33C4, CYP-33C5, CYP-33C6, CYP-33C7, CYP-33C8, CYP-33C9, CYP-33C11, CYP-33C12, CYP-33D1, CYP-33D3, CYP-33E1, CYP-33E2, CYP-33E3, CYP-34A1, CYP-34A2, CYP-34A5, CYP-34A6, CYP-34A7, CYP-34A8, CYP-34A9, CYP-34A10, CYP-35A1, CYP-35A2, CYP-35A3, CYP-35A4, CYP-35A5, CYP-35B1, C…	#N/A	#N/A	#N/A	#N/A
Ancylostoma duodenale	ANCDUO_17148	316	146	305	3.4e-48	Cytochrome P450	#N/A	#N/A	#N/A	#N/A	DAF-9, DACH-1, CYP-14A1, CYP-14A2, CYP-14A3, CYP-14A4, CYP-14A5, CYP-23A1, CYP-33A1, CYP-33B1, CYP-33C1, CYP-33C2, CYP-33C3, CYP-33C4, CYP-33C5, CYP-33C6, CYP-33C7, CYP-33C8, CYP-33C9, CYP-33C11, CYP-33C12, CYP-33D1, CYP-33D3, CYP-33E1, CYP-33E2, CYP-33E3, CYP-34A1, CYP-34A2, CYP-34A5, CYP-34A6, CYP-34A7, CYP-34A8, CYP-34A9, CYP-34A10, CYP-35A1, CYP-35A2, CYP-35A3, CYP-35A4, CYP-35A5, CYP-35B1, C…	#N/A	#N/A	#N/A	#N/A
Ancylostoma duodenale	ANCDUO_22049	140	13	127	2.2e-06	Cytochrome P450	#N/A	#N/A	#N/A	#N/A	DAF-9, DACH-1, CYP-14A1, CYP-14A2, CYP-14A3, CYP-14A4, CYP-14A5, CYP-23A1, CYP-33A1, CYP-33B1, CYP-33C1, CYP-33C2, CYP-33C3, CYP-33C4, CYP-33C5, CYP-33C6, CYP-33C7, CYP-33C8, CYP-33C9, CYP-33C11, CYP-33C12, CYP-33D1, CYP-33D3, CYP-33E1, CYP-33E2, CYP-33E3, CYP-34A1, CYP-34A2, CYP-34A5, CYP-34A6, CYP-34A7, CYP-34A8, CYP-34A9, CYP-34A10, CYP-35A1, CYP-35A2, CYP-35A3, CYP-35A4, CYP-35A5, CYP-35B1, C…	#N/A	#N/A	#N/A	#N/A
Ancylostoma duodenale	ANCDUO_23638	266	8	255	7.7e-69	Cytochrome P450	#N/A	#N/A	#N/A	#N/A	DAF-9, DACH-1, CYP-14A1, CYP-14A2, CYP-14A3, CYP-14A4, CYP-14A5, CYP-23A1, CYP-33A1, CYP-33B1, CYP-33C1, CYP-33C2, CYP-33C3, CYP-33C4, CYP-33C5, CYP-33C6, CYP-33C7, CYP-33C8, CYP-33C9, CYP-33C11, CYP-33C12, CYP-33D1, CYP-33D3, CYP-33E1, CYP-33E2, CYP-33E3, CYP-34A1, CYP-34A2, CYP-34A5, CYP-34A6, CYP-34A7, CYP-34A8, CYP-34A9, CYP-34A10, CYP-35A1, CYP-35A2, CYP-35A3, CYP-35A4, CYP-35A5, CYP-35B1, C…	cyp-33C9	54.023	4.02e-101	297	cyp-33C9
Ancylostoma duodenale	ANCDUO_09545	222	48	217	2.1e-41	Cytochrome P450	#N/A	#N/A	#N/A	#N/A	DAF-9, DACH-1, CYP-14A1, CYP-14A2, CYP-14A3, CYP-14A4, CYP-14A5, CYP-23A1, CYP-33A1, CYP-33B1, CYP-33C1, CYP-33C2, CYP-33C3, CYP-33C4, CYP-33C5, CYP-33C6, CYP-33C7, CYP-33C8, CYP-33C9, CYP-33C11, CYP-33C12, CYP-33D1, CYP-33D3, CYP-33E1, CYP-33E2, CYP-33E3, CYP-34A1, CYP-34A2, CYP-34A5, CYP-34A6, CYP-34A7, CYP-34A8, CYP-34A9, CYP-34A10, CYP-35A1, CYP-35A2, CYP-35A3, CYP-35A4, CYP-35A5, CYP-35B1, C…	cyp-34A4	50.303	1.63e-49	161	cyp -34A
Angiostrongylus cantonensis	ACAC_0000135801	129	46	120	9.2e-07	Cytochrome P450	cyp-13A1, cyp-13A10	Many-to-many	31.7829	7.89981	CYP-13A1, CYP-13A2, CYP-13A3, CYP-13A4, CYP-13A5, CYP-13A6, CYP-13A7, CYP-13A8, CYP-13A10, CYP-13A11, CYP-13A12, CYP-13B1, CYP-13B2, CYP-25A1, CYP-25A2, CYP-25A3, CYP-25A4, CYP-25A6, CYP-43A1	#N/A	#N/A	#N/A	#N/A	cyp-13A1, cyp-13A10
Angiostrongylus cantonensis	ACAC_0000135701	255	41	250	9.9e-44	Cytochrome P450	cyp-13A1, cyp-13A10	Many-to-many	42.7451	21.0019	CYP-13A1, CYP-13A2, CYP-13A3, CYP-13A4, CYP-13A5, CYP-13A6, CYP-13A7, CYP-13A8, CYP-13A10, CYP-13A11, CYP-13A12, CYP-13B1, CYP-13B2, CYP-25A1, CYP-25A2, CYP-25A3, CYP-25A4, CYP-25A6, CYP-43A1	cyp-13A10	44.813	6.5e-63	198	cyp-13A10
Angiostrongylus cantonensis	ACAC_0001365501	609	358	535	7.8e-50	Cytochrome P450	cyp-25A1, cyp-25A2, cyp-25A3, cyp-25A4, cyp-25A6	1-to-many	22.3317	27.0916	CYP-13A1, CYP-13A2, CYP-13A3, CYP-13A4, CYP-13A5, CYP-13A6, CYP-13A7, CYP-13A8, CYP-13A10, CYP-13A11, CYP-13A12, CYP-13B1, CYP-13B2, CYP-25A1, CYP-25A2, CYP-25A3, CYP-25A4, CYP-25A6, CYP-43A1	cyp-43A1	47.642	2.57e-60	202	cyp -34A
Angiostrongylus cantonensis	ACAC_0000820201-mRNA-1	179	3	173	5.9e-63	Cytochrome P450	#N/A	#N/A	#N/A	#N/A	CYP-13A1, CYP-13A2, CYP-13A3, CYP-13A4, CYP-13A5, CYP-13A6, CYP-13A7, CYP-13A8, CYP-13A10, CYP-13A11, CYP-13A12, CYP-13B1, CYP-13B2, CYP-25A1, CYP-25A2, CYP-25A3, CYP-25A4, CYP-25A6, CYP-43A1	#N/A	#N/A	#N/A	#N/A
Angiostrongylus cantonensis	ACAC_0001324301	468	66	436	9.9e-93	Cytochrome P450	cyp-31A2, cyp-31A3, cyp-31A5	1-to-many	59.8291	56.5657	CYP-29A2, CYP-29A3, CYP-29A4, CYP-31A2, CYP-31A3, CYP-31A5, CYP-32A1, CYP-32B1, CYP-37A1, CYP-37B1, CYP-42A1	cyp-31A3	57.464	0	590	cyp-31A3
Angiostrongylus cantonensis	ACAC_0000373701	399	26	389	9.8e-91	Cytochrome P450	cyp-32A1	1-to-1	53.1328	40.0756	CYP-29A2, CYP-29A3, CYP-29A4, CYP-31A2, CYP-31A3, CYP-31A5, CYP-32A1, CYP-32B1, CYP-37A1, CYP-37B1, CYP-42A1	cyp-32A1	53.766	8.27e-156	443	cyp -34A
Angiostrongylus cantonensis	ACAC_0001086101	140	2	104	5.7e-32	Cytochrome P450	cyp-32B1	1-to-many	45.7143	12.4031	CYP-29A2, CYP-29A3, CYP-29A4, CYP-31A2, CYP-31A3, CYP-31A5, CYP-32A1, CYP-32B1, CYP-37A1, CYP-37B1, CYP-42A1	#N/A	#N/A	#N/A	#N/A	cyp-32B1
Angiostrongylus cantonensis	ACAC_0001300201	231	23	129	6.1e-10	Cytochrome P450	cyp-32B1	1-to-many	49.3507	22.093	CYP-29A2, CYP-29A3, CYP-29A4, CYP-31A2, CYP-31A3, CYP-31A5, CYP-32A1, CYP-32B1, CYP-37A1, CYP-37B1, CYP-42A1	#N/A	#N/A	#N/A	#N/A	cyp-32B1
Angiostrongylus cantonensis	ACAC_0000381501	241	35	239	2.3e-18	Cytochrome P450	cyp-42A1	1-to-many	64.3154	30.3327	CYP-29A2, CYP-29A3, CYP-29A4, CYP-31A2, CYP-31A3, CYP-31A5, CYP-32A1, CYP-32B1, CYP-37A1, CYP-37B1, CYP-42A1	#N/A	#N/A	#N/A	#N/A	cyp-42A1
Angiostrongylus cantonensis	ACAC_0000442701	230	2	193	1.8e-74	Cytochrome P450	cyp-42A1	1-to-many	77.3913	34.8337	CYP-29A2, CYP-29A3, CYP-29A4, CYP-31A2, CYP-31A3, CYP-31A5, CYP-32A1, CYP-32B1, CYP-37A1, CYP-37B1, CYP-42A1	cyp-42A1	78.761	5.66e-141	397	cyp-42A1
Angiostrongylus cantonensis	ACAC_0001203301	182	4	171	3.5e-51	Cytochrome P450	cyp-44A1	1-to-1	57.1429	21.2679	CYP-44A1	cyp-44A1	58.289	6.9e-72	218	cyp-44A1
Angiostrongylus cantonensis	ACAC_0000181601	266	128	249	6.9e-18	Cytochrome P450	cyp-23A1	1-to-many	38.3459	19.1011	DAF-9, DACH-1, CYP-14A1, CYP-14A2, CYP-14A3, CYP-14A4, CYP-14A5, CYP-23A1, CYP-33A1, CYP-33B1, CYP-33C1, CYP-33C2, CYP-33C3, CYP-33C4, CYP-33C5, CYP-33C6, CYP-33C7, CYP-33C8, CYP-33C9, CYP-33C11, CYP-33C12, CYP-33D1, CYP-33D3, CYP-33E1, CYP-33E2, CYP-33E3, CYP-34A1, CYP-34A2, CYP-34A5, CYP-34A6, CYP-34A7, CYP-34A8, CYP-34A9, CYP-34A10, CYP-35A1, CYP-35A2, CYP-35A3, CYP-35A4, CYP-35A5, CYP-35B1, C…	#N/A	#N/A	#N/A	#N/A	cyp-23A1
Angiostrongylus cantonensis	ACAC_0000327301	315	27	300	4.7e-68	Cytochrome P450	cyp-23A1	1-to-many	55.5556	32.7715	DAF-9, DACH-1, CYP-14A1, CYP-14A2, CYP-14A3, CYP-14A4, CYP-14A5, CYP-23A1, CYP-33A1, CYP-33B1, CYP-33C1, CYP-33C2, CYP-33C3, CYP-33C4, CYP-33C5, CYP-33C6, CYP-33C7, CYP-33C8, CYP-33C9, CYP-33C11, CYP-33C12, CYP-33D1, CYP-33D3, CYP-33E1, CYP-33E2, CYP-33E3, CYP-34A1, CYP-34A2, CYP-34A5, CYP-34A6, CYP-34A7, CYP-34A8, CYP-34A9, CYP-34A10, CYP-35A1, CYP-35A2, CYP-35A3, CYP-35A4, CYP-35A5, CYP-35B1, C…	cyp-23A1	56.958	4.18e-123	356	cyp-23A1
Angiostrongylus cantonensis	ACAC_0000176401	449	167	397	1.8e-61	Cytochrome P450	cyp-33A1	1-to-many	43.2071	39.4309	DAF-9, DACH-1, CYP-14A1, CYP-14A2, CYP-14A3, CYP-14A4, CYP-14A5, CYP-23A1, CYP-33A1, CYP-33B1, CYP-33C1, CYP-33C2, CYP-33C3, CYP-33C4, CYP-33C5, CYP-33C6, CYP-33C7, CYP-33C8, CYP-33C9, CYP-33C11, CYP-33C12, CYP-33D1, CYP-33D3, CYP-33E1, CYP-33E2, CYP-33E3, CYP-34A1, CYP-34A2, CYP-34A5, CYP-34A6, CYP-34A7, CYP-34A8, CYP-34A9, CYP-34A10, CYP-35A1, CYP-35A2, CYP-35A3, CYP-35A4, CYP-35A5, CYP-35B1, C…	#N/A	#N/A	#N/A	#N/A	cyp-33A1
Angiostrongylus cantonensis	ACAC_0001121101	358	175	349	1.3e-42	Cytochrome P450	cyp-33A1	1-to-many	44.9721	32.7236	DAF-9, DACH-1, CYP-14A1, CYP-14A2, CYP-14A3, CYP-14A4, CYP-14A5, CYP-23A1, CYP-33A1, CYP-33B1, CYP-33C1, CYP-33C2, CYP-33C3, CYP-33C4, CYP-33C5, CYP-33C6, CYP-33C7, CYP-33C8, CYP-33C9, CYP-33C11, CYP-33C12, CYP-33D1, CYP-33D3, CYP-33E1, CYP-33E2, CYP-33E3, CYP-34A1, CYP-34A2, CYP-34A5, CYP-34A6, CYP-34A7, CYP-34A8, CYP-34A9, CYP-34A10, CYP-35A1, CYP-35A2, CYP-35A3, CYP-35A4, CYP-35A5, CYP-35B1, C…	#N/A	#N/A	#N/A	#N/A	cyp-33A1
Angiostrongylus cantonensis	ACAC_0000366301	516	17	508	3.7e-94	Cytochrome P450	cyp-33A1	1-to-many	42.6357	44.7154	DAF-9, DACH-1, CYP-14A1, CYP-14A2, CYP-14A3, CYP-14A4, CYP-14A5, CYP-23A1, CYP-33A1, CYP-33B1, CYP-33C1, CYP-33C2, CYP-33C3, CYP-33C4, CYP-33C5, CYP-33C6, CYP-33C7, CYP-33C8, CYP-33C9, CYP-33C11, CYP-33C12, CYP-33D1, CYP-33D3, CYP-33E1, CYP-33E2, CYP-33E3, CYP-34A1, CYP-34A2, CYP-34A5, CYP-34A6, CYP-34A7, CYP-34A8, CYP-34A9, CYP-34A10, CYP-35A1, CYP-35A2, CYP-35A3, CYP-35A4, CYP-35A5, CYP-35B1, C…	cyp-33C9	49.701	8.04e-170	482	cyp-33A1
Angiostrongylus cantonensis	ACAC_0000753301	421	13	417	5.7e-63	Cytochrome P450	cyp-34A5, cyp-34A6, cyp-34A7, cyp-34A8, cyp-34A9, cyp-34A10, cyp-35A1, cyp-35A2, cyp-35A3, cyp-35A4, cyp-35A5, cyp-35B1, cyp-35B2, cyp-35B3, cyp-35C1, cyp-35D1	1-to-many	37.7672	31.8637	DAF-9, DACH-1, CYP-14A1, CYP-14A2, CYP-14A3, CYP-14A4, CYP-14A5, CYP-23A1, CYP-33A1, CYP-33B1, CYP-33C1, CYP-33C2, CYP-33C3, CYP-33C4, CYP-33C5, CYP-33C6, CYP-33C7, CYP-33C8, CYP-33C9, CYP-33C11, CYP-33C12, CYP-33D1, CYP-33D3, CYP-33E1, CYP-33E2, CYP-33E3, CYP-34A1, CYP-34A2, CYP-34A5, CYP-34A6, CYP-34A7, CYP-34A8, CYP-34A9, CYP-34A10, CYP-35A1, CYP-35A2, CYP-35A3, CYP-35A4, CYP-35A5, CYP-35B1, C…	cyp-34A9	42.588	8.98e-108	320	cyp-34A5, cyp-34A6, cyp-34A7, cyp-34A8, cyp-34A9, cyp-34A10, cyp-35A1, cyp-35A2, cyp-35A3, cyp-35A4, cyp-35A5, cyp-35B1, cyp-35B2, cyp-35B3, cyp-35C1, cyp-35D1
Angiostrongylus cantonensis	ACAC_0000869701-mRNA-1	521	53	510	6.4e-106	Cytochrome P450	#N/A	#N/A	#N/A	#N/A	DAF-9, DACH-1, CYP-14A1, CYP-14A2, CYP-14A3, CYP-14A4, CYP-14A5, CYP-23A1, CYP-33A1, CYP-33B1, CYP-33C1, CYP-33C2, CYP-33C3, CYP-33C4, CYP-33C5, CYP-33C6, CYP-33C7, CYP-33C8, CYP-33C9, CYP-33C11, CYP-33C12, CYP-33D1, CYP-33D3, CYP-33E1, CYP-33E2, CYP-33E3, CYP-34A1, CYP-34A2, CYP-34A5, CYP-34A6, CYP-34A7, CYP-34A8, CYP-34A9, CYP-34A10, CYP-35A1, CYP-35A2, CYP-35A3, CYP-35A4, CYP-35A5, CYP-35B1, C…	daf-9	38.544	2.12e-114	343	daf-9
Angiostrongylus cantonensis	Angca_006371	#N/A	#N/A	#N/A	#N/A	#N/A	cyp-13A11, cyp-13A12	1-to-many	42.7646	38.2979	#N/A	#N/A	#N/A	#N/A	#N/A
Angiostrongylus cantonensis	Angca_001872	#N/A	#N/A	#N/A	#N/A	#N/A	cyp-23A1	1-to-many	47	8.8015	#N/A	#N/A	#N/A	#N/A	#N/A
Angiostrongylus cantonensis	Angca_002463	#N/A	#N/A	#N/A	#N/A	#N/A	cyp-23A1	1-to-many	47.3684	48.8764	#N/A	#N/A	#N/A	#N/A	#N/A
Angiostrongylus cantonensis	Angca_003597	#N/A	#N/A	#N/A	#N/A	#N/A	cyp-25A1, cyp-25A2, cyp-25A3, cyp-25A4, cyp-25A6	1-to-many	26.3014	19.1235	#N/A	#N/A	#N/A	#N/A	#N/A
Angiostrongylus cantonensis	Angca_004160	#N/A	#N/A	#N/A	#N/A	#N/A	cyp-32A1	1-to-1	51.0557	50.2836	#N/A	#N/A	#N/A	#N/A	#N/A
Angiostrongylus cantonensis	Angca_004698	#N/A	#N/A	#N/A	#N/A	#N/A	cyp-32B1	1-to-1	29.1262	11.6279	#N/A	#N/A	#N/A	#N/A	#N/A
Angiostrongylus cantonensis	Angca_007257	#N/A	#N/A	#N/A	#N/A	#N/A	cyp-34A5, cyp-34A6, cyp-34A7, cyp-34A8, cyp-34A9, cyp-34A10, cyp-35A1, cyp-35A2, cyp-35A3, cyp-35A4, cyp-35A5, cyp-35B1, cyp-35B2, cyp-35B3, cyp-35C1, cyp-35D1	1-to-many	40	34.4689	#N/A	#N/A	#N/A	#N/A	#N/A
Angiostrongylus cantonensis	Angca_003777	#N/A	#N/A	#N/A	#N/A	#N/A	cyp-42A1	1-to-1	71.7213	68.4931	#N/A	#N/A	#N/A	#N/A	#N/A
Angiostrongylus cantonensis	Angca_003474	#N/A	#N/A	#N/A	#N/A	#N/A	cyp-43A1	1-to-1	37.0079	35.7414	#N/A	#N/A	#N/A	#N/A	#N/A
Angiostrongylus cantonensis	Angca_004680	#N/A	#N/A	#N/A	#N/A	#N/A	cyp-44A1	1-to-many	59.7938	11.8609	#N/A	#N/A	#N/A	#N/A	#N/A
Angiostrongylus cantonensis	Angca_005511	#N/A	#N/A	#N/A	#N/A	#N/A	cyp-44A1	1-to-many	57.971	8.17996	#N/A	#N/A	#N/A	#N/A	#N/A
Angiostrongylus costaricensis	ACOC_0000819401	277	42	263	2.4e-60	Cytochrome P450	cyp-13A11, cyp-13A12	1-to-many	46.2094	24.7582	CYP-13A1, CYP-13A2, CYP-13A3, CYP-13A4, CYP-13A5, CYP-13A6, CYP-13A7, CYP-13A8, CYP-13A10, CYP-13A11, CYP-13A12, CYP-13B1, CYP-13B2, CYP-25A1, CYP-25A2, CYP-25A3, CYP-25A4, CYP-25A6, CYP-43A1	cyp-13A11	49.167	2.88e-81	247	cyp-13A11
Angiostrongylus costaricensis	ACOC_0001131301	294	79	288	3e-66	Cytochrome P450	cyp-25A1, cyp-25A2, cyp-25A3, cyp-25A4, cyp-25A6	1-to-many	30.2721	17.7291	CYP-13A1, CYP-13A2, CYP-13A3, CYP-13A4, CYP-13A5, CYP-13A6, CYP-13A7, CYP-13A8, CYP-13A10, CYP-13A11, CYP-13A12, CYP-13B1, CYP-13B2, CYP-25A1, CYP-25A2, CYP-25A3, CYP-25A4, CYP-25A6, CYP-43A1	#N/A	#N/A	#N/A	#N/A	cyp-25A1, cyp-25A2, cyp-25A3, cyp-25A4, cyp-25A6
Angiostrongylus costaricensis	ACOC_0000357301	467	317	434	1.8e-36	Cytochrome P450	cyp-43A1	1-to-1	38.9722	34.6008	CYP-13A1, CYP-13A2, CYP-13A3, CYP-13A4, CYP-13A5, CYP-13A6, CYP-13A7, CYP-13A8, CYP-13A10, CYP-13A11, CYP-13A12, CYP-13B1, CYP-13B2, CYP-25A1, CYP-25A2, CYP-25A3, CYP-25A4, CYP-25A6, CYP-43A1	cyp-43A1	42.022	7.54e-105	315	cyp-43A1
Angiostrongylus costaricensis	ACOC_0000602601	475	234	448	1.8e-71	Cytochrome P450	cyp-31A2, cyp-31A3, cyp-31A5	1-to-many	58.1053	55.7576	CYP-29A2, CYP-29A3, CYP-29A4, CYP-31A2, CYP-31A3, CYP-31A5, CYP-32A1, CYP-32B1, CYP-37A1, CYP-37B1, CYP-42A1	cyp-31A2	53.654	0	556	cyp-31A2
Angiostrongylus costaricensis	ACOC_0001192201	209	8	198	1.5e-55	Cytochrome P450	cyp-32A1	1-to-many	49.7608	19.6597	CYP-29A2, CYP-29A3, CYP-29A4, CYP-31A2, CYP-31A3, CYP-31A5, CYP-32A1, CYP-32B1, CYP-37A1, CYP-37B1, CYP-42A1	#N/A	#N/A	#N/A	#N/A	cyp-32A1
Angiostrongylus costaricensis	ACOC_0001172001	355	73	302	7.6e-49	Cytochrome P450	cyp-32A1	1-to-many	53.2394	35.7278	CYP-29A2, CYP-29A3, CYP-29A4, CYP-31A2, CYP-31A3, CYP-31A5, CYP-32A1, CYP-32B1, CYP-37A1, CYP-37B1, CYP-42A1	cyp-32A1	59.184	4.62e-96	288	cyp-32A1
Angiostrongylus costaricensis	ACOC_0001053801	287	35	265	1.3e-29	Cytochrome P450	cyp-42A1	1-to-many	63.7631	35.8121	CYP-29A2, CYP-29A3, CYP-29A4, CYP-31A2, CYP-31A3, CYP-31A5, CYP-32A1, CYP-32B1, CYP-37A1, CYP-37B1, CYP-42A1	#N/A	#N/A	#N/A	#N/A	cyp-42A1
Angiostrongylus costaricensis	ACOC_0000300701	230	2	193	2.7e-74	Cytochrome P450	cyp-42A1	1-to-many	77.8261	35.0294	CYP-29A2, CYP-29A3, CYP-29A4, CYP-31A2, CYP-31A3, CYP-31A5, CYP-32A1, CYP-32B1, CYP-37A1, CYP-37B1, CYP-42A1	cyp-42A1	79.204	8.04e-142	400	cyp-42A1
Angiostrongylus costaricensis	ACOC_0001192301-mRNA-1	126	3	124	1.4e-11	Cytochrome P450	#N/A	#N/A	#N/A	#N/A	CYP-29A2, CYP-29A3, CYP-29A4, CYP-31A2, CYP-31A3, CYP-31A5, CYP-32A1, CYP-32B1, CYP-37A1, CYP-37B1, CYP-42A1	#N/A	#N/A	#N/A	#N/A
Angiostrongylus costaricensis	ACOC_0001260601	346	3	335	3.5e-72	Cytochrome P450	cyp-44A1	1-to-1	55.4913	39.2638	CYP-44A1	cyp-44A1	56.686	5.51e-143	407	cyp-44A1
Angiostrongylus costaricensis	ACOC_0001070201	161	12	151	3.3e-21	Cytochrome P450	cyp-23A1	1-to-many	54.6584	16.4794	DAF-9, DACH-1, CYP-14A1, CYP-14A2, CYP-14A3, CYP-14A4, CYP-14A5, CYP-23A1, CYP-33A1, CYP-33B1, CYP-33C1, CYP-33C2, CYP-33C3, CYP-33C4, CYP-33C5, CYP-33C6, CYP-33C7, CYP-33C8, CYP-33C9, CYP-33C11, CYP-33C12, CYP-33D1, CYP-33D3, CYP-33E1, CYP-33E2, CYP-33E3, CYP-34A1, CYP-34A2, CYP-34A5, CYP-34A6, CYP-34A7, CYP-34A8, CYP-34A9, CYP-34A10, CYP-35A1, CYP-35A2, CYP-35A3, CYP-35A4, CYP-35A5, CYP-35B1, C…	#N/A	#N/A	#N/A	#N/A	cyp-23A1
Angiostrongylus costaricensis	ACOC_0000253301	327	37	312	2.3e-70	Cytochrome P450	cyp-23A1	1-to-many	53.211	32.5843	DAF-9, DACH-1, CYP-14A1, CYP-14A2, CYP-14A3, CYP-14A4, CYP-14A5, CYP-23A1, CYP-33A1, CYP-33B1, CYP-33C1, CYP-33C2, CYP-33C3, CYP-33C4, CYP-33C5, CYP-33C6, CYP-33C7, CYP-33C8, CYP-33C9, CYP-33C11, CYP-33C12, CYP-33D1, CYP-33D3, CYP-33E1, CYP-33E2, CYP-33E3, CYP-34A1, CYP-34A2, CYP-34A5, CYP-34A6, CYP-34A7, CYP-34A8, CYP-34A9, CYP-34A10, CYP-35A1, CYP-35A2, CYP-35A3, CYP-35A4, CYP-35A5, CYP-35B1, C…	cyp-23A1	57.097	1.98e-123	358	cyp-23A1
Angiostrongylus costaricensis	ACOC_0000245801	222	179	218	1.8e-09	Cytochrome P450	cyp-33A1	1-to-1	40.0901	18.0894	DAF-9, DACH-1, CYP-14A1, CYP-14A2, CYP-14A3, CYP-14A4, CYP-14A5, CYP-23A1, CYP-33A1, CYP-33B1, CYP-33C1, CYP-33C2, CYP-33C3, CYP-33C4, CYP-33C5, CYP-33C6, CYP-33C7, CYP-33C8, CYP-33C9, CYP-33C11, CYP-33C12, CYP-33D1, CYP-33D3, CYP-33E1, CYP-33E2, CYP-33E3, CYP-34A1, CYP-34A2, CYP-34A5, CYP-34A6, CYP-34A7, CYP-34A8, CYP-34A9, CYP-34A10, CYP-35A1, CYP-35A2, CYP-35A3, CYP-35A4, CYP-35A5, CYP-35B1, C…	#N/A	#N/A	#N/A	#N/A	cyp-33A1
Angiostrongylus costaricensis	ACOC_0000723601	439	7	397	1.2e-62	Cytochrome P450	cyp-34A5, cyp-34A6, cyp-34A7, cyp-34A8, cyp-34A9, cyp-34A10, cyp-35A1, cyp-35A2, cyp-35A3, cyp-35A4, cyp-35A5, cyp-35B1, cyp-35B2, cyp-35B3, cyp-35C1, cyp-35D1	1-to-many	36.4465	32.0641	DAF-9, DACH-1, CYP-14A1, CYP-14A2, CYP-14A3, CYP-14A4, CYP-14A5, CYP-23A1, CYP-33A1, CYP-33B1, CYP-33C1, CYP-33C2, CYP-33C3, CYP-33C4, CYP-33C5, CYP-33C6, CYP-33C7, CYP-33C8, CYP-33C9, CYP-33C11, CYP-33C12, CYP-33D1, CYP-33D3, CYP-33E1, CYP-33E2, CYP-33E3, CYP-34A1, CYP-34A2, CYP-34A5, CYP-34A6, CYP-34A7, CYP-34A8, CYP-34A9, CYP-34A10, CYP-35A1, CYP-35A2, CYP-35A3, CYP-35A4, CYP-35A5, CYP-35B1, C…	cyp-34A9	43.457	8.95e-107	319	cyp-34A5, cyp-34A6, cyp-34A7, cyp-34A8, cyp-34A9, cyp-34A10, cyp-35A1, cyp-35A2, cyp-35A3, cyp-35A4, cyp-35A5, cyp-35B1, cyp-35B2, cyp-35B3, cyp-35C1, cyp-35D1
Angiostrongylus costaricensis	ACOC_0001109001	298	27	99	3.6e-17	Cytochrome P450	daf-9, cyp-34A1, cyp-34A2, cyp-34A4	Many-to-many	8.38926	4.96032	DAF-9, DACH-1, CYP-14A1, CYP-14A2, CYP-14A3, CYP-14A4, CYP-14A5, CYP-23A1, CYP-33A1, CYP-33B1, CYP-33C1, CYP-33C2, CYP-33C3, CYP-33C4, CYP-33C5, CYP-33C6, CYP-33C7, CYP-33C8, CYP-33C9, CYP-33C11, CYP-33C12, CYP-33D1, CYP-33D3, CYP-33E1, CYP-33E2, CYP-33E3, CYP-34A1, CYP-34A2, CYP-34A5, CYP-34A6, CYP-34A7, CYP-34A8, CYP-34A9, CYP-34A10, CYP-35A1, CYP-35A2, CYP-35A3, CYP-35A4, CYP-35A5, CYP-35B1, C…	#N/A	#N/A	#N/A	#N/A	daf-9, cyp-34A1, cyp-34A2, cyp-34A4
Angiostrongylus costaricensis	ACOC_0000403201-mRNA-1	215	13	202	5.6e-10	Cytochrome P450	#N/A	#N/A	#N/A	#N/A	DAF-9, DACH-1, CYP-14A1, CYP-14A2, CYP-14A3, CYP-14A4, CYP-14A5, CYP-23A1, CYP-33A1, CYP-33B1, CYP-33C1, CYP-33C2, CYP-33C3, CYP-33C4, CYP-33C5, CYP-33C6, CYP-33C7, CYP-33C8, CYP-33C9, CYP-33C11, CYP-33C12, CYP-33D1, CYP-33D3, CYP-33E1, CYP-33E2, CYP-33E3, CYP-34A1, CYP-34A2, CYP-34A5, CYP-34A6, CYP-34A7, CYP-34A8, CYP-34A9, CYP-34A10, CYP-35A1, CYP-35A2, CYP-35A3, CYP-35A4, CYP-35A5, CYP-35B1, C…	#N/A	#N/A	#N/A	#N/A
Angiostrongylus costaricensis	ACOC_0000551901-mRNA-1	442	317	425	7.4e-32	Cytochrome P450	#N/A	#N/A	#N/A	#N/A	DAF-9, DACH-1, CYP-14A1, CYP-14A2, CYP-14A3, CYP-14A4, CYP-14A5, CYP-23A1, CYP-33A1, CYP-33B1, CYP-33C1, CYP-33C2, CYP-33C3, CYP-33C4, CYP-33C5, CYP-33C6, CYP-33C7, CYP-33C8, CYP-33C9, CYP-33C11, CYP-33C12, CYP-33D1, CYP-33D3, CYP-33E1, CYP-33E2, CYP-33E3, CYP-34A1, CYP-34A2, CYP-34A5, CYP-34A6, CYP-34A7, CYP-34A8, CYP-34A9, CYP-34A10, CYP-35A1, CYP-35A2, CYP-35A3, CYP-35A4, CYP-35A5, CYP-35B1, C…	#N/A	#N/A	#N/A	#N/A
Angiostrongylus costaricensis	ACOC_0000551701-mRNA-1	485	30	470	6.6e-95	Cytochrome P450	#N/A	#N/A	#N/A	#N/A	DAF-9, DACH-1, CYP-14A1, CYP-14A2, CYP-14A3, CYP-14A4, CYP-14A5, CYP-23A1, CYP-33A1, CYP-33B1, CYP-33C1, CYP-33C2, CYP-33C3, CYP-33C4, CYP-33C5, CYP-33C6, CYP-33C7, CYP-33C8, CYP-33C9, CYP-33C11, CYP-33C12, CYP-33D1, CYP-33D3, CYP-33E1, CYP-33E2, CYP-33E3, CYP-34A1, CYP-34A2, CYP-34A5, CYP-34A6, CYP-34A7, CYP-34A8, CYP-34A9, CYP-34A10, CYP-35A1, CYP-35A2, CYP-35A3, CYP-35A4, CYP-35A5, CYP-35B1, C…	cyp-33C9	53.499	1.4e-170	483	cyp-33C9
Angiostrongylus costaricensis	ACOC_0001108901-mRNA-1	440	53	440	1.1e-81	Cytochrome P450	#N/A	#N/A	#N/A	#N/A	DAF-9, DACH-1, CYP-14A1, CYP-14A2, CYP-14A3, CYP-14A4, CYP-14A5, CYP-23A1, CYP-33A1, CYP-33B1, CYP-33C1, CYP-33C2, CYP-33C3, CYP-33C4, CYP-33C5, CYP-33C6, CYP-33C7, CYP-33C8, CYP-33C9, CYP-33C11, CYP-33C12, CYP-33D1, CYP-33D3, CYP-33E1, CYP-33E2, CYP-33E3, CYP-34A1, CYP-34A2, CYP-34A5, CYP-34A6, CYP-34A7, CYP-34A8, CYP-34A9, CYP-34A10, CYP-35A1, CYP-35A2, CYP-35A3, CYP-35A4, CYP-35A5, CYP-35B1, C…	daf-9	36.896	3.59e-90	277	daf-9
Anisakis simplex	ASIM_0001409101	501	36	488	5.3e-87	Cytochrome P450	cyp-13B1, cyp-13B2	1-to-many	41.3174	40.5882	CYP-13A1, CYP-13A2, CYP-13A3, CYP-13A4, CYP-13A5, CYP-13A6, CYP-13A7, CYP-13A8, CYP-13A10, CYP-13A11, CYP-13A12, CYP-13B1, CYP-13B2, CYP-25A1, CYP-25A2, CYP-25A3, CYP-25A4, CYP-25A6, CYP-43A1	cyp-13B2	44.807	4.14e-140	406	cyp-13B2
Anisakis simplex	ASIM_0001565301	221	2	183	1.8e-55	Cytochrome P450	cyp-25A1, cyp-25A2, cyp-25A3, cyp-25A4, cyp-25A6	Many-to-many	33.4842	14.741	CYP-13A1, CYP-13A2, CYP-13A3, CYP-13A4, CYP-13A5, CYP-13A6, CYP-13A7, CYP-13A8, CYP-13A10, CYP-13A11, CYP-13A12, CYP-13B1, CYP-13B2, CYP-25A1, CYP-25A2, CYP-25A3, CYP-25A4, CYP-25A6, CYP-43A1	#N/A	#N/A	#N/A	#N/A	cyp-25A1, cyp-25A2, cyp-25A3, cyp-25A4, cyp-25A6
Anisakis simplex	ASIM_0001554201	452	303	442	5.9e-44	Cytochrome P450	cyp-25A1, cyp-25A2, cyp-25A3, cyp-25A4, cyp-25A6	Many-to-many	28.0973	25.2988	CYP-13A1, CYP-13A2, CYP-13A3, CYP-13A4, CYP-13A5, CYP-13A6, CYP-13A7, CYP-13A8, CYP-13A10, CYP-13A11, CYP-13A12, CYP-13B1, CYP-13B2, CYP-25A1, CYP-25A2, CYP-25A3, CYP-25A4, CYP-25A6, CYP-43A1	cyp-25A1	28.016	4.18e-59	194	cyp-25A1, cyp-25A2, cyp-25A3, cyp-25A4, cyp-25A7
Anisakis simplex	ASIM_0001397001	214	2	185	6.1e-64	Cytochrome P450	cyp-29A3, cyp-29A4	Many-to-many	25.7009	10.9344	CYP-13A1, CYP-13A2, CYP-13A3, CYP-13A4, CYP-13A5, CYP-13A6, CYP-13A7, CYP-13A8, CYP-13A10, CYP-13A11, CYP-13A12, CYP-13B1, CYP-13B2, CYP-25A1, CYP-25A2, CYP-25A3, CYP-25A4, CYP-25A6, CYP-43A1	#N/A	#N/A	#N/A	#N/A
Anisakis simplex	ASIM_0000042801-mRNA-1	207	2	202	6.4e-71	Cytochrome P450	#N/A	#N/A	#N/A	#N/A	CYP-13A1, CYP-13A2, CYP-13A3, CYP-13A4, CYP-13A5, CYP-13A6, CYP-13A7, CYP-13A8, CYP-13A10, CYP-13A11, CYP-13A12, CYP-13B1, CYP-13B2, CYP-25A1, CYP-25A2, CYP-25A3, CYP-25A4, CYP-25A6, CYP-43A1	#N/A	#N/A	#N/A	#N/A
Anisakis simplex	ASIM_0000190201-mRNA-1	135	1	132	1.3e-42	Cytochrome P450	#N/A	#N/A	#N/A	#N/A	CYP-13A1, CYP-13A2, CYP-13A3, CYP-13A4, CYP-13A5, CYP-13A6, CYP-13A7, CYP-13A8, CYP-13A10, CYP-13A11, CYP-13A12, CYP-13B1, CYP-13B2, CYP-25A1, CYP-25A2, CYP-25A3, CYP-25A4, CYP-25A6, CYP-43A1	#N/A	#N/A	#N/A	#N/A
Anisakis simplex	ASIM_0000573501-mRNA-1	136	1	116	1.4e-40	Cytochrome P450	#N/A	#N/A	#N/A	#N/A	CYP-13A1, CYP-13A2, CYP-13A3, CYP-13A4, CYP-13A5, CYP-13A6, CYP-13A7, CYP-13A8, CYP-13A10, CYP-13A11, CYP-13A12, CYP-13B1, CYP-13B2, CYP-25A1, CYP-25A2, CYP-25A3, CYP-25A4, CYP-25A6, CYP-43A1	#N/A	#N/A	#N/A	#N/A
Anisakis simplex	ASIM_0001557001-mRNA-1	251	1	247	4.7e-50	Cytochrome P450	#N/A	#N/A	#N/A	#N/A	CYP-13A1, CYP-13A2, CYP-13A3, CYP-13A4, CYP-13A5, CYP-13A6, CYP-13A7, CYP-13A8, CYP-13A10, CYP-13A11, CYP-13A12, CYP-13B1, CYP-13B2, CYP-25A1, CYP-25A2, CYP-25A3, CYP-25A4, CYP-25A6, CYP-43A1	#N/A	#N/A	#N/A	#N/A
Anisakis simplex	ASIM_0001858101-mRNA-1	386	84	326	8.2e-22	Cytochrome P450	#N/A	#N/A	#N/A	#N/A	CYP-13A1, CYP-13A2, CYP-13A3, CYP-13A4, CYP-13A5, CYP-13A6, CYP-13A7, CYP-13A8, CYP-13A10, CYP-13A11, CYP-13A12, CYP-13B1, CYP-13B2, CYP-25A1, CYP-25A2, CYP-25A3, CYP-25A4, CYP-25A6, CYP-43A1	#N/A	#N/A	#N/A	#N/A
Anisakis simplex	ASIM_0002016801-mRNA-1	55	1	48	1.2e-05	Cytochrome P450	#N/A	#N/A	#N/A	#N/A	CYP-13A1, CYP-13A2, CYP-13A3, CYP-13A4, CYP-13A5, CYP-13A6, CYP-13A7, CYP-13A8, CYP-13A10, CYP-13A11, CYP-13A12, CYP-13B1, CYP-13B2, CYP-25A1, CYP-25A2, CYP-25A3, CYP-25A4, CYP-25A6, CYP-43A1	#N/A	#N/A	#N/A	#N/A
Anisakis simplex	ASIM_0001121101-mRNA-1	401	212	387	4.3e-51	Cytochrome P450	#N/A	#N/A	#N/A	#N/A	CYP-13A1, CYP-13A2, CYP-13A3, CYP-13A4, CYP-13A5, CYP-13A6, CYP-13A7, CYP-13A8, CYP-13A10, CYP-13A11, CYP-13A12, CYP-13B1, CYP-13B2, CYP-25A1, CYP-25A2, CYP-25A3, CYP-25A4, CYP-25A6, CYP-43A1	cyp-13A10	28.059	4.75e-62	201	cyp-13A10
Anisakis simplex	ASIM_0000249201	238	34	195	1.4e-12	Cytochrome P450	cyp-42A1	1-to-many	44.5378	20.7436	CYP-29A2, CYP-29A3, CYP-29A4, CYP-31A2, CYP-31A3, CYP-31A5, CYP-32A1, CYP-32B1, CYP-37A1, CYP-37B1, CYP-42A1	#N/A	#N/A	#N/A	#N/A	cyp-42A1
Anisakis simplex	ASIM_0001574601	218	21	199	2.6e-65	Cytochrome P450	cyp-42A1	1-to-many	65.1376	27.7887	CYP-29A2, CYP-29A3, CYP-29A4, CYP-31A2, CYP-31A3, CYP-31A5, CYP-32A1, CYP-32B1, CYP-37A1, CYP-37B1, CYP-42A1	cyp-42A1	66.82	3.27e-114	329	cyp-42A1
Anisakis simplex	ASIM_0001675601-mRNA-1	248	59	247	1.9e-22	Cytochrome P450	#N/A	#N/A	#N/A	#N/A	CYP-29A2, CYP-29A3, CYP-29A4, CYP-31A2, CYP-31A3, CYP-31A5, CYP-32A1, CYP-32B1, CYP-37A1, CYP-37B1, CYP-42A1	#N/A	#N/A	#N/A	#N/A
Anisakis simplex	ASIM_0000177201-mRNA-1	233	113	226	4.3e-07	Cytochrome P450	#N/A	#N/A	#N/A	#N/A	CYP-29A2, CYP-29A3, CYP-29A4, CYP-31A2, CYP-31A3, CYP-31A5, CYP-32A1, CYP-32B1, CYP-37A1, CYP-37B1, CYP-42A1	cyp-42A1	57.792	1.6e-61	194	cyp-42A1
Anisakis simplex	ASIM_0001711401-mRNA-1	281	2	201	4.1e-33	Cytochrome P450	#N/A	#N/A	#N/A	#N/A	CYP-29A2, CYP-29A3, CYP-29A4, CYP-31A2, CYP-31A3, CYP-31A5, CYP-32A1, CYP-32B1, CYP-37A1, CYP-37B1, CYP-42A1	cyp-32A1	42.812	8.72e-83	251	cyp-32A1
Anisakis simplex	ASIM_0001156401	443	215	387	4.3e-54	Cytochrome P450	cyp-23A1	1-to-1	50.7901	42.1348	DAF-9, DACH-1, CYP-14A1, CYP-14A2, CYP-14A3, CYP-14A4, CYP-14A5, CYP-23A1, CYP-33A1, CYP-33B1, CYP-33C1, CYP-33C2, CYP-33C3, CYP-33C4, CYP-33C5, CYP-33C6, CYP-33C7, CYP-33C8, CYP-33C9, CYP-33C11, CYP-33C12, CYP-33D1, CYP-33D3, CYP-33E1, CYP-33E2, CYP-33E3, CYP-34A1, CYP-34A2, CYP-34A5, CYP-34A6, CYP-34A7, CYP-34A8, CYP-34A9, CYP-34A10, CYP-35A1, CYP-35A2, CYP-35A3, CYP-35A4, CYP-35A5, CYP-35B1, C…	cyp-23A1	44.272	2.63e-146	421	cyp-23A1
Anisakis simplex	ASIM_0000294501	161	31	161	8.6e-20	Cytochrome P450	cyp-33B1	1-to-1	34.7826	11.2903	DAF-9, DACH-1, CYP-14A1, CYP-14A2, CYP-14A3, CYP-14A4, CYP-14A5, CYP-23A1, CYP-33A1, CYP-33B1, CYP-33C1, CYP-33C2, CYP-33C3, CYP-33C4, CYP-33C5, CYP-33C6, CYP-33C7, CYP-33C8, CYP-33C9, CYP-33C11, CYP-33C12, CYP-33D1, CYP-33D3, CYP-33E1, CYP-33E2, CYP-33E3, CYP-34A1, CYP-34A2, CYP-34A5, CYP-34A6, CYP-34A7, CYP-34A8, CYP-34A9, CYP-34A10, CYP-35A1, CYP-35A2, CYP-35A3, CYP-35A4, CYP-35A5, CYP-35B1, C…	cyp-14A5	35.526	2.72e-29	104	cyp-14A5
Anisakis simplex	ASIM_0000053301-mRNA-1	134	22	131	5e-13	Cytochrome P450	#N/A	#N/A	#N/A	#N/A	DAF-9, DACH-1, CYP-14A1, CYP-14A2, CYP-14A3, CYP-14A4, CYP-14A5, CYP-23A1, CYP-33A1, CYP-33B1, CYP-33C1, CYP-33C2, CYP-33C3, CYP-33C4, CYP-33C5, CYP-33C6, CYP-33C7, CYP-33C8, CYP-33C9, CYP-33C11, CYP-33C12, CYP-33D1, CYP-33D3, CYP-33E1, CYP-33E2, CYP-33E3, CYP-34A1, CYP-34A2, CYP-34A5, CYP-34A6, CYP-34A7, CYP-34A8, CYP-34A9, CYP-34A10, CYP-35A1, CYP-35A2, CYP-35A3, CYP-35A4, CYP-35A5, CYP-35B1, C…	#N/A	#N/A	#N/A	#N/A
Anisakis simplex	ASIM_0001779701-mRNA-1	309	6	305	4.1e-49	Cytochrome P450	#N/A	#N/A	#N/A	#N/A	DAF-9, DACH-1, CYP-14A1, CYP-14A2, CYP-14A3, CYP-14A4, CYP-14A5, CYP-23A1, CYP-33A1, CYP-33B1, CYP-33C1, CYP-33C2, CYP-33C3, CYP-33C4, CYP-33C5, CYP-33C6, CYP-33C7, CYP-33C8, CYP-33C9, CYP-33C11, CYP-33C12, CYP-33D1, CYP-33D3, CYP-33E1, CYP-33E2, CYP-33E3, CYP-34A1, CYP-34A2, CYP-34A5, CYP-34A6, CYP-34A7, CYP-34A8, CYP-34A9, CYP-34A10, CYP-35A1, CYP-35A2, CYP-35A3, CYP-35A4, CYP-35A5, CYP-35B1, C…	#N/A	#N/A	#N/A	#N/A
Anisakis simplex	ASIM_0001856201-mRNA-1	304	20	277	5.8e-37	Cytochrome P450	#N/A	#N/A	#N/A	#N/A	DAF-9, DACH-1, CYP-14A1, CYP-14A2, CYP-14A3, CYP-14A4, CYP-14A5, CYP-23A1, CYP-33A1, CYP-33B1, CYP-33C1, CYP-33C2, CYP-33C3, CYP-33C4, CYP-33C5, CYP-33C6, CYP-33C7, CYP-33C8, CYP-33C9, CYP-33C11, CYP-33C12, CYP-33D1, CYP-33D3, CYP-33E1, CYP-33E2, CYP-33E3, CYP-34A1, CYP-34A2, CYP-34A5, CYP-34A6, CYP-34A7, CYP-34A8, CYP-34A9, CYP-34A10, CYP-35A1, CYP-35A2, CYP-35A3, CYP-35A4, CYP-35A5, CYP-35B1, C…	#N/A	#N/A	#N/A	#N/A
Anisakis simplex	ASIM_0000261301-mRNA-1	93	4	81	3.5e-25	Cytochrome P450	#N/A	#N/A	#N/A	#N/A	DAF-9, DACH-1, CYP-14A1, CYP-14A2, CYP-14A3, CYP-14A4, CYP-14A5, CYP-23A1, CYP-33A1, CYP-33B1, CYP-33C1, CYP-33C2, CYP-33C3, CYP-33C4, CYP-33C5, CYP-33C6, CYP-33C7, CYP-33C8, CYP-33C9, CYP-33C11, CYP-33C12, CYP-33D1, CYP-33D3, CYP-33E1, CYP-33E2, CYP-33E3, CYP-34A1, CYP-34A2, CYP-34A5, CYP-34A6, CYP-34A7, CYP-34A8, CYP-34A9, CYP-34A10, CYP-35A1, CYP-35A2, CYP-35A3, CYP-35A4, CYP-35A5, CYP-35B1, C…	daf-9	46.988	1.1e-21	80.1	daf-9
Anisakis simplex	ASIM_0000310801-mRNA-1	178	22	165	5.1e-17	Cytochrome P450	#N/A	#N/A	#N/A	#N/A	#N/A	#N/A	#N/A	#N/A	#N/A
Ascaris lumbricoides	ALUE_0000867601	582	124	558	6.4e-82	Cytochrome P450	cyp-13A11, cyp-13A12	1-to-many	25.2577	28.4333	CYP-13A1, CYP-13A2, CYP-13A3, CYP-13A4, CYP-13A5, CYP-13A6, CYP-13A7, CYP-13A8, CYP-13A10, CYP-13A11, CYP-13A12, CYP-13B1, CYP-13B2, CYP-25A1, CYP-25A2, CYP-25A3, CYP-25A4, CYP-25A6, CYP-43A1	cyp-43A1	35.977	3.26e-96	296	cyp-43A1
Ascaris lumbricoides	ALUE_0000671601	496	37	492	2.1e-89	Cytochrome P450	cyp-13B1, cyp-13B2	1-to-many	41.129	40	CYP-13A1, CYP-13A2, CYP-13A3, CYP-13A4, CYP-13A5, CYP-13A6, CYP-13A7, CYP-13A8, CYP-13A10, CYP-13A11, CYP-13A12, CYP-13B1, CYP-13B2, CYP-25A1, CYP-25A2, CYP-25A3, CYP-25A4, CYP-25A6, CYP-43A1	cyp-13B2	44.578	7.52e-149	429	cyp-13B2
Ascaris lumbricoides	ALUE_0000737001	451	5	443	5.5e-91	Cytochrome P450	cyp-25A1, cyp-25A2, cyp-25A3, cyp-25A4, cyp-25A6	Many-to-many	24.3902	21.9123	CYP-13A1, CYP-13A2, CYP-13A3, CYP-13A4, CYP-13A5, CYP-13A6, CYP-13A7, CYP-13A8, CYP-13A10, CYP-13A11, CYP-13A12, CYP-13B1, CYP-13B2, CYP-25A1, CYP-25A2, CYP-25A3, CYP-25A4, CYP-25A6, CYP-43A1	#N/A	#N/A	#N/A	#N/A	cyp-25A1, cyp-25A2, cyp-25A3, cyp-25A4, cyp-25A6
Ascaris lumbricoides	ALUE_0002035101	374	27	297	3.5e-69	Cytochrome P450	cyp-25A1, cyp-25A2, cyp-25A3, cyp-25A4, cyp-25A6	Many-to-many	24.5989	18.3267	CYP-13A1, CYP-13A2, CYP-13A3, CYP-13A4, CYP-13A5, CYP-13A6, CYP-13A7, CYP-13A8, CYP-13A10, CYP-13A11, CYP-13A12, CYP-13B1, CYP-13B2, CYP-25A1, CYP-25A2, CYP-25A3, CYP-25A4, CYP-25A6, CYP-43A1	#N/A	#N/A	#N/A	#N/A	cyp-25A1, cyp-25A2, cyp-25A3, cyp-25A4, cyp-25A7
Ascaris lumbricoides	ALUE_0002329701	114	26	103	2e-06	Cytochrome P450	#N/A	#N/A	#N/A	#N/A	CYP-13A1, CYP-13A2, CYP-13A3, CYP-13A4, CYP-13A5, CYP-13A6, CYP-13A7, CYP-13A8, CYP-13A10, CYP-13A11, CYP-13A12, CYP-13B1, CYP-13B2, CYP-25A1, CYP-25A2, CYP-25A3, CYP-25A4, CYP-25A6, CYP-43A1	#N/A	#N/A	#N/A	#N/A
Ascaris lumbricoides	ALUE_0000484001	542	80	427	1.1e-71	Cytochrome P450	cyp-37B1	1-to-1	42.9889	45.776	CYP-29A2, CYP-29A3, CYP-29A4, CYP-31A2, CYP-31A3, CYP-31A5, CYP-32A1, CYP-32B1, CYP-37A1, CYP-37B1, CYP-42A1	cyp-37B1	48.745	1.33e-175	498	cyp-37B1
Ascaris lumbricoides	ALUE_0001915101	499	35	393	8.9e-65	Cytochrome P450	cyp-42A1	1-to-1	58.3166	56.9472	CYP-29A2, CYP-29A3, CYP-29A4, CYP-31A2, CYP-31A3, CYP-31A5, CYP-32A1, CYP-32B1, CYP-37A1, CYP-37B1, CYP-42A1	cyp-42A1	59.514	0	623	cyp-42A1
Ascaris lumbricoides	ALUE_0000125401	113	11	98	1.1e-17	Cytochrome P450	#N/A	#N/A	#N/A	#N/A	CYP-29A2, CYP-29A3, CYP-29A4, CYP-31A2, CYP-31A3, CYP-31A5, CYP-32A1, CYP-32B1, CYP-37A1, CYP-37B1, CYP-42A1	#N/A	#N/A	#N/A	#N/A
Ascaris lumbricoides	ALUE_0001189401	352	10	335	2.5e-62	Cytochrome P450	#N/A	#N/A	#N/A	#N/A	CYP-29A2, CYP-29A3, CYP-29A4, CYP-31A2, CYP-31A3, CYP-31A5, CYP-32A1, CYP-32B1, CYP-37A1, CYP-37B1, CYP-42A1	#N/A	#N/A	#N/A	#N/A
Ascaris lumbricoides	ALUE_0001189501	177	9	88	3.5e-24	Cytochrome P450	#N/A	#N/A	#N/A	#N/A	CYP-29A2, CYP-29A3, CYP-29A4, CYP-31A2, CYP-31A3, CYP-31A5, CYP-32A1, CYP-32B1, CYP-37A1, CYP-37B1, CYP-42A1	#N/A	#N/A	#N/A	#N/A
Ascaris lumbricoides	ALUE_0001358901	586	392	574	1.6e-60	Cytochrome P450	#N/A	#N/A	#N/A	#N/A	CYP-29A2, CYP-29A3, CYP-29A4, CYP-31A2, CYP-31A3, CYP-31A5, CYP-32A1, CYP-32B1, CYP-37A1, CYP-37B1, CYP-42A1	#N/A	#N/A	#N/A	#N/A
Ascaris lumbricoides	ALUE_0001785001	475	323	465	8.4e-46	Cytochrome P450	#N/A	#N/A	#N/A	#N/A	CYP-29A2, CYP-29A3, CYP-29A4, CYP-31A2, CYP-31A3, CYP-31A5, CYP-32A1, CYP-32B1, CYP-37A1, CYP-37B1, CYP-42A1	#N/A	#N/A	#N/A	#N/A
Ascaris lumbricoides	ALUE_0000423301	466	277	459	9.1e-48	Cytochrome P450	cyp-44A1	1-to-1	47.8541	45.6033	CYP-44A1	cyp-44A1	45.709	9.36e-149	426	cyp-44A1
Ascaris lumbricoides	ALUE_0001972701	194	1	186	2.5e-52	Cytochrome P450	cyp-14A1, cyp-14A2, cyp-14A3, cyp-14A4, cyp-14A5	Many-to-many	44.8454	17.7189	DAF-9, DACH-1, CYP-14A1, CYP-14A2, CYP-14A3, CYP-14A4, CYP-14A5, CYP-23A1, CYP-33A1, CYP-33B1, CYP-33C1, CYP-33C2, CYP-33C3, CYP-33C4, CYP-33C5, CYP-33C6, CYP-33C7, CYP-33C8, CYP-33C9, CYP-33C11, CYP-33C12, CYP-33D1, CYP-33D3, CYP-33E1, CYP-33E2, CYP-33E3, CYP-34A1, CYP-34A2, CYP-34A5, CYP-34A6, CYP-34A7, CYP-34A8, CYP-34A9, CYP-34A10, CYP-35A1, CYP-35A2, CYP-35A3, CYP-35A4, CYP-35A5, CYP-35B1, C…	#N/A	#N/A	#N/A	#N/A	cyp-14A1, cyp-14A2, cyp-14A3, cyp-14A4, cyp-14A5
Ascaris lumbricoides	ALUE_0002090301	294	29	284	9.8e-28	Cytochrome P450	cyp-14A1, cyp-14A2, cyp-14A3, cyp-14A4, cyp-14A5	Many-to-many	38.0952	22.8106	DAF-9, DACH-1, CYP-14A1, CYP-14A2, CYP-14A3, CYP-14A4, CYP-14A5, CYP-23A1, CYP-33A1, CYP-33B1, CYP-33C1, CYP-33C2, CYP-33C3, CYP-33C4, CYP-33C5, CYP-33C6, CYP-33C7, CYP-33C8, CYP-33C9, CYP-33C11, CYP-33C12, CYP-33D1, CYP-33D3, CYP-33E1, CYP-33E2, CYP-33E3, CYP-34A1, CYP-34A2, CYP-34A5, CYP-34A6, CYP-34A7, CYP-34A8, CYP-34A9, CYP-34A10, CYP-35A1, CYP-35A2, CYP-35A3, CYP-35A4, CYP-35A5, CYP-35B1, C…	cyp-14A5	36.278	4.35e-73	226	cyp-14A5
Ascaris lumbricoides	ALUE_0000745501	573	96	562	9.1e-97	Cytochrome P450	cyp-23A1	1-to-1	47.4695	50.9363	DAF-9, DACH-1, CYP-14A1, CYP-14A2, CYP-14A3, CYP-14A4, CYP-14A5, CYP-23A1, CYP-33A1, CYP-33B1, CYP-33C1, CYP-33C2, CYP-33C3, CYP-33C4, CYP-33C5, CYP-33C6, CYP-33C7, CYP-33C8, CYP-33C9, CYP-33C11, CYP-33C12, CYP-33D1, CYP-33D3, CYP-33E1, CYP-33E2, CYP-33E3, CYP-34A1, CYP-34A2, CYP-34A5, CYP-34A6, CYP-34A7, CYP-34A8, CYP-34A9, CYP-34A10, CYP-35A1, CYP-35A2, CYP-35A3, CYP-35A4, CYP-35A5, CYP-35B1, C…	cyp-23A1	54.038	0	564	cyp-23A1
Ascaris lumbricoides	ALUE_0000128101	68	3	62	4e-15	Cytochrome P450	#N/A	#N/A	#N/A	#N/A	DAF-9, DACH-1, CYP-14A1, CYP-14A2, CYP-14A3, CYP-14A4, CYP-14A5, CYP-23A1, CYP-33A1, CYP-33B1, CYP-33C1, CYP-33C2, CYP-33C3, CYP-33C4, CYP-33C5, CYP-33C6, CYP-33C7, CYP-33C8, CYP-33C9, CYP-33C11, CYP-33C12, CYP-33D1, CYP-33D3, CYP-33E1, CYP-33E2, CYP-33E3, CYP-34A1, CYP-34A2, CYP-34A5, CYP-34A6, CYP-34A7, CYP-34A8, CYP-34A9, CYP-34A10, CYP-35A1, CYP-35A2, CYP-35A3, CYP-35A4, CYP-35A5, CYP-35B1, C…	#N/A	#N/A	#N/A	#N/A
Ascaris lumbricoides	ALUE_0002027501	94	31	92	1.9e-09	Cytochrome P450	#N/A	#N/A	#N/A	#N/A	DAF-9, DACH-1, CYP-14A1, CYP-14A2, CYP-14A3, CYP-14A4, CYP-14A5, CYP-23A1, CYP-33A1, CYP-33B1, CYP-33C1, CYP-33C2, CYP-33C3, CYP-33C4, CYP-33C5, CYP-33C6, CYP-33C7, CYP-33C8, CYP-33C9, CYP-33C11, CYP-33C12, CYP-33D1, CYP-33D3, CYP-33E1, CYP-33E2, CYP-33E3, CYP-34A1, CYP-34A2, CYP-34A5, CYP-34A6, CYP-34A7, CYP-34A8, CYP-34A9, CYP-34A10, CYP-35A1, CYP-35A2, CYP-35A3, CYP-35A4, CYP-35A5, CYP-35B1, C…	#N/A	#N/A	#N/A	#N/A
Ascaris lumbricoides	ALUE_0002182701	108	32	105	1.4e-05	Cytochrome P450	#N/A	#N/A	#N/A	#N/A	DAF-9, DACH-1, CYP-14A1, CYP-14A2, CYP-14A3, CYP-14A4, CYP-14A5, CYP-23A1, CYP-33A1, CYP-33B1, CYP-33C1, CYP-33C2, CYP-33C3, CYP-33C4, CYP-33C5, CYP-33C6, CYP-33C7, CYP-33C8, CYP-33C9, CYP-33C11, CYP-33C12, CYP-33D1, CYP-33D3, CYP-33E1, CYP-33E2, CYP-33E3, CYP-34A1, CYP-34A2, CYP-34A5, CYP-34A6, CYP-34A7, CYP-34A8, CYP-34A9, CYP-34A10, CYP-35A1, CYP-35A2, CYP-35A3, CYP-35A4, CYP-35A5, CYP-35B1, C…	#N/A	#N/A	#N/A	#N/A
Ascaris lumbricoides	ALUE_0001764901	191	1	183	1.1e-61	Cytochrome P450	#N/A	#N/A	#N/A	#N/A	DAF-9, DACH-1, CYP-14A1, CYP-14A2, CYP-14A3, CYP-14A4, CYP-14A5, CYP-23A1, CYP-33A1, CYP-33B1, CYP-33C1, CYP-33C2, CYP-33C3, CYP-33C4, CYP-33C5, CYP-33C6, CYP-33C7, CYP-33C8, CYP-33C9, CYP-33C11, CYP-33C12, CYP-33D1, CYP-33D3, CYP-33E1, CYP-33E2, CYP-33E3, CYP-34A1, CYP-34A2, CYP-34A5, CYP-34A6, CYP-34A7, CYP-34A8, CYP-34A9, CYP-34A10, CYP-35A1, CYP-35A2, CYP-35A3, CYP-35A4, CYP-35A5, CYP-35B1, C…	cyp-33C2	41.146	5.75e-52	166	cyp-33C2
Ascaris suum	GS_17148	348	37	304	1.9e-26	Cytochrome P450	cyp-13A11, cyp-13A12	1-to-many	35.6322	23.9845	CYP-13A1, CYP-13A2, CYP-13A3, CYP-13A4, CYP-13A5, CYP-13A6, CYP-13A7, CYP-13A8, CYP-13A10, CYP-13A11, CYP-13A12, CYP-13B1, CYP-13B2, CYP-25A1, CYP-25A2, CYP-25A3, CYP-25A4, CYP-25A6, CYP-43A1	#N/A	#N/A	#N/A	#N/A	cyp-13A
Ascaris suum	AgR008_g167	518	45	495	1.2e-82	Cytochrome P450	cyp-13A11, cyp-13A12	1-to-many	25.5319	27.853	CYP-13A1, CYP-13A2, CYP-13A3, CYP-13A4, CYP-13A5, CYP-13A6, CYP-13A7, CYP-13A8, CYP-13A10, CYP-13A11, CYP-13A12, CYP-13B1, CYP-13B2, CYP-25A1, CYP-25A2, CYP-25A3, CYP-25A4, CYP-25A6, CYP-43A1	cyp-43A1	36.21	1.71e-100	306	cyp-43A1
Ascaris suum	GS_22178	199	2	182	3.4e-58	Cytochrome P450	cyp-13B1, cyp-13B2	1-to-many	55.7789	21.7647	CYP-13A1, CYP-13A2, CYP-13A3, CYP-13A4, CYP-13A5, CYP-13A6, CYP-13A7, CYP-13A8, CYP-13A10, CYP-13A11, CYP-13A12, CYP-13B1, CYP-13B2, CYP-25A1, CYP-25A2, CYP-25A3, CYP-25A4, CYP-25A6, CYP-43A1	#N/A	#N/A	#N/A	#N/A	cyp-13B1, cyp-13B2
Ascaris suum	AgR003_g350	457	304	440	3.6e-42	Cytochrome P450	cyp-13B1, cyp-13B2	1-to-many	40.7002	36.4706	CYP-13A1, CYP-13A2, CYP-13A3, CYP-13A4, CYP-13A5, CYP-13A6, CYP-13A7, CYP-13A8, CYP-13A10, CYP-13A11, CYP-13A12, CYP-13B1, CYP-13B2, CYP-25A1, CYP-25A2, CYP-25A3, CYP-25A4, CYP-25A6, CYP-43A1	cyp-13B2	39.062	2.51e-121	357	cyp-13B2
Ascaris suum	AgR005_g136	536	56	527	2.8e-96	Cytochrome P450	cyp-25A1, cyp-25A2, cyp-25A3, cyp-25A4, cyp-25A6	Many-to-many	25.1866	26.8924	CYP-13A1, CYP-13A2, CYP-13A3, CYP-13A4, CYP-13A5, CYP-13A6, CYP-13A7, CYP-13A8, CYP-13A10, CYP-13A11, CYP-13A12, CYP-13B1, CYP-13B2, CYP-25A1, CYP-25A2, CYP-25A3, CYP-25A4, CYP-25A6, CYP-43A1	#N/A	#N/A	#N/A	#N/A	cyp-25A
Ascaris suum	AgR071_g004	565	86	557	5.4e-99	Cytochrome P450	cyp-25A1, cyp-25A2, cyp-25A3, cyp-25A4, cyp-25A6	Many-to-many	21.4159	24.1036	CYP-13A1, CYP-13A2, CYP-13A3, CYP-13A4, CYP-13A5, CYP-13A6, CYP-13A7, CYP-13A8, CYP-13A10, CYP-13A11, CYP-13A12, CYP-13B1, CYP-13B2, CYP-25A1, CYP-25A2, CYP-25A3, CYP-25A4, CYP-25A6, CYP-43A1	#N/A	#N/A	#N/A	#N/A	cyp-25A
Ascaris suum	GS_13630	663	302	453	2.8e-36	Cytochrome P450	cyp-25A1, cyp-25A2, cyp-25A3, cyp-25A4, cyp-25A6	1-to-many	17.1946	22.7092	CYP-13A1, CYP-13A2, CYP-13A3, CYP-13A4, CYP-13A5, CYP-13A6, CYP-13A7, CYP-13A8, CYP-13A10, CYP-13A11, CYP-13A12, CYP-13B1, CYP-13B2, CYP-25A1, CYP-25A2, CYP-25A3, CYP-25A4, CYP-25A6, CYP-43A1	#N/A	#N/A	#N/A	#N/A	cyp-25A
Ascaris suum	GS_05304	140	56	133	3.4e-06	Cytochrome P450	#N/A	#N/A	#N/A	#N/A	CYP-13A1, CYP-13A2, CYP-13A3, CYP-13A4, CYP-13A5, CYP-13A6, CYP-13A7, CYP-13A8, CYP-13A10, CYP-13A11, CYP-13A12, CYP-13B1, CYP-13B2, CYP-25A1, CYP-25A2, CYP-25A3, CYP-25A4, CYP-25A6, CYP-43A1	#N/A	#N/A	#N/A	#N/A
Ascaris suum	GS_06227	335	1	326	5e-73	Cytochrome P450	#N/A	#N/A	#N/A	#N/A	CYP-13A1, CYP-13A2, CYP-13A3, CYP-13A4, CYP-13A5, CYP-13A6, CYP-13A7, CYP-13A8, CYP-13A10, CYP-13A11, CYP-13A12, CYP-13B1, CYP-13B2, CYP-25A1, CYP-25A2, CYP-25A3, CYP-25A4, CYP-25A6, CYP-43A1	#N/A	#N/A	#N/A	#N/A
Ascaris suum	GS_07692	536	57	528	5.7e-99	Cytochrome P450	#N/A	#N/A	#N/A	#N/A	CYP-13A1, CYP-13A2, CYP-13A3, CYP-13A4, CYP-13A5, CYP-13A6, CYP-13A7, CYP-13A8, CYP-13A10, CYP-13A11, CYP-13A12, CYP-13B1, CYP-13B2, CYP-25A1, CYP-25A2, CYP-25A3, CYP-25A4, CYP-25A6, CYP-43A1	cyp-25A3	28.113	1.91e-65	214	cyp-25A3
Ascaris suum	GS_09759	258	2	194	9.1e-40	Cytochrome P450	cyp-37B1	1-to-1	51.5504	26.1297	CYP-29A2, CYP-29A3, CYP-29A4, CYP-31A2, CYP-31A3, CYP-31A5, CYP-32A1, CYP-32B1, CYP-37A1, CYP-37B1, CYP-42A1	#N/A	#N/A	#N/A	#N/A
Ascaris suum	AgB02_g153	396	18	365	5.1e-89	Cytochrome P450	cyp-37B1	1-to-1	51.0101	39.6857	CYP-29A2, CYP-29A3, CYP-29A4, CYP-31A2, CYP-31A3, CYP-31A5, CYP-32A1, CYP-32B1, CYP-37A1, CYP-37B1, CYP-42A1	cyp-37B1	50.614	1.26e-154	439	cyp-37B1
Ascaris suum	GS_11362	507	35	480	6.9e-105	Cytochrome P450	cyp-42A1	1-to-1	64.8915	64.3836	CYP-29A2, CYP-29A3, CYP-29A4, CYP-31A2, CYP-31A3, CYP-31A5, CYP-32A1, CYP-32B1, CYP-37A1, CYP-37B1, CYP-42A1	cyp-42A1	65.294	0	729	cyp-42A1
Ascaris suum	AgB04_g011	453	35	451	5.7e-95	Cytochrome P450	cyp-42A1	1-to-1	64.0177	56.7515	CYP-29A2, CYP-29A3, CYP-29A4, CYP-31A2, CYP-31A3, CYP-31A5, CYP-32A1, CYP-32B1, CYP-37A1, CYP-37B1, CYP-42A1	cyp-42A1	65.188	0	643	cyp-42A1
Ascaris suum	AgB02_g399	509	78	499	4.3e-95	Cytochrome P450	#N/A	#N/A	#N/A	#N/A	CYP-29A2, CYP-29A3, CYP-29A4, CYP-31A2, CYP-31A3, CYP-31A5, CYP-32A1, CYP-32B1, CYP-37A1, CYP-37B1, CYP-42A1	#N/A	#N/A	#N/A	#N/A
Ascaris suum	AgR020_g184	227	63	222	1.2e-21	Cytochrome P450	#N/A	#N/A	#N/A	#N/A	CYP-29A2, CYP-29A3, CYP-29A4, CYP-31A2, CYP-31A3, CYP-31A5, CYP-32A1, CYP-32B1, CYP-37A1, CYP-37B1, CYP-42A1	#N/A	#N/A	#N/A	#N/A
Ascaris suum	GS_00591	461	18	449	4.9e-106	Cytochrome P450	#N/A	#N/A	#N/A	#N/A	CYP-29A2, CYP-29A3, CYP-29A4, CYP-31A2, CYP-31A3, CYP-31A5, CYP-32A1, CYP-32B1, CYP-37A1, CYP-37B1, CYP-42A1	#N/A	#N/A	#N/A	#N/A
Ascaris suum	GS_18382	355	1	335	9.7e-86	Cytochrome P450	#N/A	#N/A	#N/A	#N/A	CYP-29A2, CYP-29A3, CYP-29A4, CYP-31A2, CYP-31A3, CYP-31A5, CYP-32A1, CYP-32B1, CYP-37A1, CYP-37B1, CYP-42A1	#N/A	#N/A	#N/A	#N/A
Ascaris suum	AgR026_g126	505	40	493	1.5e-108	Cytochrome P450	#N/A	#N/A	#N/A	#N/A	CYP-29A2, CYP-29A3, CYP-29A4, CYP-31A2, CYP-31A3, CYP-31A5, CYP-32A1, CYP-32B1, CYP-37A1, CYP-37B1, CYP-42A1	cyp-37A1	43.59	5.78e-153	439	cyp-37A1
Ascaris suum	GS_00078	509	78	500	1.9e-95	Cytochrome P450	#N/A	#N/A	#N/A	#N/A	CYP-29A2, CYP-29A3, CYP-29A4, CYP-31A2, CYP-31A3, CYP-31A5, CYP-32A1, CYP-32B1, CYP-37A1, CYP-37B1, CYP-42A1	cyp-32B1	41.031	3.88e-126	371	cyp-32B1
Ascaris suum	AgB08X_g048	241	24	197	5.8e-44	Cytochrome P450	cyp-44A1	1-to-1	44.8133	22.0859	CYP-44A1	#N/A	#N/A	#N/A	#N/A	cyp-44A1
Ascaris suum	GS_12395	247	24	241	1.8e-55	Cytochrome P450	cyp-44A1	1-to-many	51.417	25.9714	CYP-44A1	#N/A	#N/A	#N/A	#N/A	cyp-44A1
Ascaris suum	GS_09458	253	30	249	1.5e-21	Cytochrome P450	cyp-44A1	1-to-many	45.4545	23.5174	CYP-44A1	cyp-44A1	45.594	1.98e-84	253	cyp-44A1
Ascaris suum	GS_22886	252	27	227	3.5e-28	Cytochrome P450	cyp-14A1, cyp-14A2, cyp-14A3, cyp-14A4, cyp-14A5	Many-to-many	40.0794	20.5703	DAF-9, DACH-1, CYP-14A1, CYP-14A2, CYP-14A3, CYP-14A4, CYP-14A5, CYP-23A1, CYP-33A1, CYP-33B1, CYP-33C1, CYP-33C2, CYP-33C3, CYP-33C4, CYP-33C5, CYP-33C6, CYP-33C7, CYP-33C8, CYP-33C9, CYP-33C11, CYP-33C12, CYP-33D1, CYP-33D3, CYP-33E1, CYP-33E2, CYP-33E3, CYP-34A1, CYP-34A2, CYP-34A5, CYP-34A6, CYP-34A7, CYP-34A8, CYP-34A9, CYP-34A10, CYP-35A1, CYP-35A2, CYP-35A3, CYP-35A4, CYP-35A5, CYP-35B1, C…	#N/A	#N/A	#N/A	#N/A	cyp-14A
Ascaris suum	AgR060_g026	100	40	100	5.1e-10	Cytochrome P450	cyp-14A1, cyp-14A2, cyp-14A3, cyp-14A4, cyp-14A5	Many-to-many	37	7.53564	DAF-9, DACH-1, CYP-14A1, CYP-14A2, CYP-14A3, CYP-14A4, CYP-14A5, CYP-23A1, CYP-33A1, CYP-33B1, CYP-33C1, CYP-33C2, CYP-33C3, CYP-33C4, CYP-33C5, CYP-33C6, CYP-33C7, CYP-33C8, CYP-33C9, CYP-33C11, CYP-33C12, CYP-33D1, CYP-33D3, CYP-33E1, CYP-33E2, CYP-33E3, CYP-34A1, CYP-34A2, CYP-34A5, CYP-34A6, CYP-34A7, CYP-34A8, CYP-34A9, CYP-34A10, CYP-35A1, CYP-35A2, CYP-35A3, CYP-35A4, CYP-35A5, CYP-35B1, C…	#N/A	#N/A	#N/A	#N/A	cyp-14A
Ascaris suum	GS_06412	218	6	205	5e-58	Cytochrome P450	cyp-14A1, cyp-14A2, cyp-14A3, cyp-14A4, cyp-14A5	Many-to-many	43.1193	19.1446	DAF-9, DACH-1, CYP-14A1, CYP-14A2, CYP-14A3, CYP-14A4, CYP-14A5, CYP-23A1, CYP-33A1, CYP-33B1, CYP-33C1, CYP-33C2, CYP-33C3, CYP-33C4, CYP-33C5, CYP-33C6, CYP-33C7, CYP-33C8, CYP-33C9, CYP-33C11, CYP-33C12, CYP-33D1, CYP-33D3, CYP-33E1, CYP-33E2, CYP-33E3, CYP-34A1, CYP-34A2, CYP-34A5, CYP-34A6, CYP-34A7, CYP-34A8, CYP-34A9, CYP-34A10, CYP-35A1, CYP-35A2, CYP-35A3, CYP-35A4, CYP-35A5, CYP-35B1, C…	#N/A	#N/A	#N/A	#N/A	cyp-14A
Ascaris suum	AgR060_g025	1348	1000	1339	4.2e-68	Cytochrome P450	cyp-14A1, cyp-14A2, cyp-14A3, cyp-14A4, cyp-14A5	Many-to-many	14.911	40.9369	DAF-9, DACH-1, CYP-14A1, CYP-14A2, CYP-14A3, CYP-14A4, CYP-14A5, CYP-23A1, CYP-33A1, CYP-33B1, CYP-33C1, CYP-33C2, CYP-33C3, CYP-33C4, CYP-33C5, CYP-33C6, CYP-33C7, CYP-33C8, CYP-33C9, CYP-33C11, CYP-33C12, CYP-33D1, CYP-33D3, CYP-33E1, CYP-33E2, CYP-33E3, CYP-34A1, CYP-34A2, CYP-34A5, CYP-34A6, CYP-34A7, CYP-34A8, CYP-34A9, CYP-34A10, CYP-35A1, CYP-35A2, CYP-35A3, CYP-35A4, CYP-35A5, CYP-35B1, C…	cyp-14A3	39.147	1.33e-125	391	cyp-14A3
Ascaris suum	GS_19129	431	2	420	3e-85	Cytochrome P450	cyp-23A1	1-to-1	54.7564	44.1948	DAF-9, DACH-1, CYP-14A1, CYP-14A2, CYP-14A3, CYP-14A4, CYP-14A5, CYP-23A1, CYP-33A1, CYP-33B1, CYP-33C1, CYP-33C2, CYP-33C3, CYP-33C4, CYP-33C5, CYP-33C6, CYP-33C7, CYP-33C8, CYP-33C9, CYP-33C11, CYP-33C12, CYP-33D1, CYP-33D3, CYP-33E1, CYP-33E2, CYP-33E3, CYP-34A1, CYP-34A2, CYP-34A5, CYP-34A6, CYP-34A7, CYP-34A8, CYP-34A9, CYP-34A10, CYP-35A1, CYP-35A2, CYP-35A3, CYP-35A4, CYP-35A5, CYP-35B1, C…	cyp-23A1	55.658	2.36e-169	479	cyp-23A1
Ascaris suum	AgB05_g394	562	355	551	3.7e-60	Cytochrome P450	cyp-23A1	1-to-1	48.2206	50.7491	DAF-9, DACH-1, CYP-14A1, CYP-14A2, CYP-14A3, CYP-14A4, CYP-14A5, CYP-23A1, CYP-33A1, CYP-33B1, CYP-33C1, CYP-33C2, CYP-33C3, CYP-33C4, CYP-33C5, CYP-33C6, CYP-33C7, CYP-33C8, CYP-33C9, CYP-33C11, CYP-33C12, CYP-33D1, CYP-33D3, CYP-33E1, CYP-33E2, CYP-33E3, CYP-34A1, CYP-34A2, CYP-34A5, CYP-34A6, CYP-34A7, CYP-34A8, CYP-34A9, CYP-34A10, CYP-35A1, CYP-35A2, CYP-35A3, CYP-35A4, CYP-35A5, CYP-35B1, C…	cyp-23A1	51.342	0	553	cyp-23A1
Ascaris suum	AgB12_g097	240	1	183	2.7e-61	Cytochrome P450	#N/A	#N/A	#N/A	#N/A	DAF-9, DACH-1, CYP-14A1, CYP-14A2, CYP-14A3, CYP-14A4, CYP-14A5, CYP-23A1, CYP-33A1, CYP-33B1, CYP-33C1, CYP-33C2, CYP-33C3, CYP-33C4, CYP-33C5, CYP-33C6, CYP-33C7, CYP-33C8, CYP-33C9, CYP-33C11, CYP-33C12, CYP-33D1, CYP-33D3, CYP-33E1, CYP-33E2, CYP-33E3, CYP-34A1, CYP-34A2, CYP-34A5, CYP-34A6, CYP-34A7, CYP-34A8, CYP-34A9, CYP-34A10, CYP-35A1, CYP-35A2, CYP-35A3, CYP-35A4, CYP-35A5, CYP-35B1, C…	cyp-33C2	41.848	1.25e-49	162	cyp-33C2
Ascaris suum	GS_15481	464	28	464	9.5e-100	Cytochrome P450	#N/A	#N/A	#N/A	#N/A	DAF-9, DACH-1, CYP-14A1, CYP-14A2, CYP-14A3, CYP-14A4, CYP-14A5, CYP-23A1, CYP-33A1, CYP-33B1, CYP-33C1, CYP-33C2, CYP-33C3, CYP-33C4, CYP-33C5, CYP-33C6, CYP-33C7, CYP-33C8, CYP-33C9, CYP-33C11, CYP-33C12, CYP-33D1, CYP-33D3, CYP-33E1, CYP-33E2, CYP-33E3, CYP-34A1, CYP-34A2, CYP-34A5, CYP-34A6, CYP-34A7, CYP-34A8, CYP-34A9, CYP-34A10, CYP-35A1, CYP-35A2, CYP-35A3, CYP-35A4, CYP-35A5, CYP-35B1, C…	daf-9	35.52	2.01e-95	291	daf-9
Ascaris suum	AgR030_g044	239	136	190	1.4e-11	Cytochrome P450	#N/A	#N/A	#N/A	#N/A	#N/A	#N/A	#N/A	#N/A	#N/A
Brugia malayi	Bm18111	526	38	495	4.2e-75	Cytochrome P450	#N/A	#N/A	#N/A	#N/A	CYP-13A1, CYP-13A2, CYP-13A3, CYP-13A4, CYP-13A5, CYP-13A6, CYP-13A7, CYP-13A8, CYP-13A10, CYP-13A11, CYP-13A12, CYP-13B1, CYP-13B2, CYP-25A1, CYP-25A2, CYP-25A3, CYP-25A4, CYP-25A6, CYP-43A1	cyp-13A8	32.609	2.1e-83	261	cyp-13A8
Brugia malayi	Bm7159	509	35	482	4e-103	Cytochrome P450	#N/A	#N/A	#N/A	#N/A	CYP-29A2, CYP-29A3, CYP-29A4, CYP-31A2, CYP-31A3, CYP-31A5, CYP-32A1, CYP-32B1, CYP-37A1, CYP-37B1, CYP-42A1	cyp-42A1	65.098	0	728	cyp-42A1
Brugia malayi	Bm8635	509	35	482	6e-105	Cytochrome P450	#N/A	#N/A	#N/A	#N/A	CYP-29A2, CYP-29A3, CYP-29A4, CYP-31A2, CYP-31A3, CYP-31A5, CYP-32A1, CYP-32B1, CYP-37A1, CYP-37B1, CYP-42A1	cyp-42A1	64.902	0	728	cyp-42A1
Brugia malayi	Bm8265	455	3	446	8.2e-82	Cytochrome P450	#N/A	#N/A	#N/A	#N/A	CYP-29A2, CYP-29A3, CYP-29A4, CYP-31A2, CYP-31A3, CYP-31A5, CYP-32A1, CYP-32B1, CYP-37A1, CYP-37B1, CYP-42A1	cyp-37B1	34.286	3.25e-101	305	cyp-37B1
Brugia malayi	Bm1751	527	58	520	3.1e-92	Cytochrome P450	#N/A	#N/A	#N/A	#N/A	DAF-9, DACH-1, CYP-14A1, CYP-14A2, CYP-14A3, CYP-14A4, CYP-14A5, CYP-23A1, CYP-33A1, CYP-33B1, CYP-33C1, CYP-33C2, CYP-33C3, CYP-33C4, CYP-33C5, CYP-33C6, CYP-33C7, CYP-33C8, CYP-33C9, CYP-33C11, CYP-33C12, CYP-33D1, CYP-33D3, CYP-33E1, CYP-33E2, CYP-33E3, CYP-34A1, CYP-34A2, CYP-34A5, CYP-34A6, CYP-34A7, CYP-34A8, CYP-34A9, CYP-34A10, CYP-35A1, CYP-35A2, CYP-35A3, CYP-35A4, CYP-35A5, CYP-35B1, C…	cyp-23A1	51.961	0	531	cyp-23A1
Brugia malayi	Bm2557	503	31	490	3.5e-104	Cytochrome P450	#N/A	#N/A	#N/A	#N/A	DAF-9, DACH-1, CYP-14A1, CYP-14A2, CYP-14A3, CYP-14A4, CYP-14A5, CYP-23A1, CYP-33A1, CYP-33B1, CYP-33C1, CYP-33C2, CYP-33C3, CYP-33C4, CYP-33C5, CYP-33C6, CYP-33C7, CYP-33C8, CYP-33C9, CYP-33C11, CYP-33C12, CYP-33D1, CYP-33D3, CYP-33E1, CYP-33E2, CYP-33E3, CYP-34A1, CYP-34A2, CYP-34A5, CYP-34A6, CYP-34A7, CYP-34A8, CYP-34A9, CYP-34A10, CYP-35A1, CYP-35A2, CYP-35A3, CYP-35A4, CYP-35A5, CYP-35B1, C…	daf-9	36.17	3.34e-103	313	daf-9
Brugia malayi	WBGene00269251	#N/A	#N/A	#N/A	#N/A	#N/A	cyp-13A8	1-to-1	29.8479	30.8448	#N/A	#N/A	#N/A	#N/A	#N/A	cyp-13A8
Brugia malayi	WBGene00222012	#N/A	#N/A	#N/A	#N/A	#N/A	cyp-23A1	1-to-1	48.9564	48.3146	#N/A	#N/A	#N/A	#N/A	#N/A	cyp-23A1
Brugia malayi	WBGene00227420	#N/A	#N/A	#N/A	#N/A	#N/A	cyp-42A1	1-to-many	65.0295	64.7749	#N/A	#N/A	#N/A	#N/A	#N/A	cyp-42A1
Brugia malayi	WBGene00228896	#N/A	#N/A	#N/A	#N/A	#N/A	cyp-42A1	1-to-many	64.833	64.5793	#N/A	#N/A	#N/A	#N/A	#N/A	cyp-42A1
Brugia pahangi	BTMF_0000525101-mRNA-1	141	3	140	2e-42	Cytochrome P450	#N/A	#N/A	#N/A	#N/A	CYP-29A2, CYP-29A3, CYP-29A4, CYP-31A2, CYP-31A3, CYP-31A5, CYP-32A1, CYP-32B1, CYP-37A1, CYP-37B1, CYP-42A1	#N/A	#N/A	#N/A	#N/A
Brugia pahangi	BTMF_0000989201-mRNA-1	222	116	217	1.9e-16	Cytochrome P450	#N/A	#N/A	#N/A	#N/A	CYP-29A2, CYP-29A3, CYP-29A4, CYP-31A2, CYP-31A3, CYP-31A5, CYP-32A1, CYP-32B1, CYP-37A1, CYP-37B1, CYP-42A1	#N/A	#N/A	#N/A	#N/A
Brugia pahangi	BTMF_0001391801-mRNA-1	509	8	353	6.5e-62	Cytochrome P450	#N/A	#N/A	#N/A	#N/A	CYP-29A2, CYP-29A3, CYP-29A4, CYP-31A2, CYP-31A3, CYP-31A5, CYP-32A1, CYP-32B1, CYP-37A1, CYP-37B1, CYP-42A1	cyp-42A1	62.402	0	677	cyp-42A1
Brugia pahangi	BTMF_0000960201-mRNA-1	539	68	532	5.5e-91	Cytochrome P450	#N/A	#N/A	#N/A	#N/A	DAF-9, DACH-1, CYP-14A1, CYP-14A2, CYP-14A3, CYP-14A4, CYP-14A5, CYP-23A1, CYP-33A1, CYP-33B1, CYP-33C1, CYP-33C2, CYP-33C3, CYP-33C4, CYP-33C5, CYP-33C6, CYP-33C7, CYP-33C8, CYP-33C9, CYP-33C11, CYP-33C12, CYP-33D1, CYP-33D3, CYP-33E1, CYP-33E2, CYP-33E3, CYP-34A1, CYP-34A2, CYP-34A5, CYP-34A6, CYP-34A7, CYP-34A8, CYP-34A9, CYP-34A10, CYP-35A1, CYP-35A2, CYP-35A3, CYP-35A4, CYP-35A5, CYP-35B1, C…	cyp-23A1	53.157	0	528	cyp-23A1
Brugia pahangi	BTMF_0000834201-mRNA-1	523	51	510	4.1e-104	Cytochrome P450	#N/A	#N/A	#N/A	#N/A	DAF-9, DACH-1, CYP-14A1, CYP-14A2, CYP-14A3, CYP-14A4, CYP-14A5, CYP-23A1, CYP-33A1, CYP-33B1, CYP-33C1, CYP-33C2, CYP-33C3, CYP-33C4, CYP-33C5, CYP-33C6, CYP-33C7, CYP-33C8, CYP-33C9, CYP-33C11, CYP-33C12, CYP-33D1, CYP-33D3, CYP-33E1, CYP-33E2, CYP-33E3, CYP-34A1, CYP-34A2, CYP-34A5, CYP-34A6, CYP-34A7, CYP-34A8, CYP-34A9, CYP-34A10, CYP-35A1, CYP-35A2, CYP-35A3, CYP-35A4, CYP-35A5, CYP-35B1, C…	daf-9	36.17	5.26e-103	314	daf-9
Brugia pahangi	BTMF_0000924301-mRNA-1	940	542	936	1.5e-53	Cytochrome P450	#N/A	#N/A	#N/A	#N/A	#N/A	cyp-13A8	32.366	1.28e-66	225	CYP-13A8
Brugia pahangi	BPAG_0000417401	107	10	99	2.3e-08	Cytochrome P450	cyp-32A1	1-to-1	31.7757	6.42722	CYP-29A2, CYP-29A3, CYP-29A4, CYP-31A2, CYP-31A3, CYP-31A5, CYP-32A1, CYP-32B1, CYP-37A1, CYP-37B1, CYP-42A1	#N/A	#N/A	#N/A	#N/A	cyp-32A1
Brugia pahangi	BPAG_0000479301	#N/A	#N/A	#N/A	#N/A	#N/A	cyp-42A1	1-to-many	57.6642	15.4599	CYP-29A2, CYP-29A3, CYP-29A4, CYP-31A2, CYP-31A3, CYP-31A5, CYP-32A1, CYP-32B1, CYP-37A1, CYP-37B1, CYP-42A1	#N/A	#N/A	#N/A	#N/A	cyp-42A1
Brugia pahangi	BPAG_0000350801	444	3	417	1e-102	Cytochrome P450	cyp-42A1	1-to-many	65.5405	56.9472	CYP-29A2, CYP-29A3, CYP-29A4, CYP-31A2, CYP-31A3, CYP-31A5, CYP-32A1, CYP-32B1, CYP-37A1, CYP-37B1, CYP-42A1	cyp-42A1	65.618	0	639	cyp-42A1
Brugia pahangi	BPAG_0001261001-mRNA-1	322	1	313	4.2e-67	Cytochrome P450	#N/A	#N/A	#N/A	#N/A	CYP-29A2, CYP-29A3, CYP-29A4, CYP-31A2, CYP-31A3, CYP-31A5, CYP-32A1, CYP-32B1, CYP-37A1, CYP-37B1, CYP-42A1	#N/A	#N/A	#N/A	#N/A
Brugia pahangi	BPAG_0001405101	563	173	556	5.6e-74	Cytochrome P450	cyp-23A1	1-to-1	45.4707	47.9401	DAF-9, DACH-1, CYP-14A1, CYP-14A2, CYP-14A3, CYP-14A4, CYP-14A5, CYP-23A1, CYP-33A1, CYP-33B1, CYP-33C1, CYP-33C2, CYP-33C3, CYP-33C4, CYP-33C5, CYP-33C6, CYP-33C7, CYP-33C8, CYP-33C9, CYP-33C11, CYP-33C12, CYP-33D1, CYP-33D3, CYP-33E1, CYP-33E2, CYP-33E3, CYP-34A1, CYP-34A2, CYP-34A5, CYP-34A6, CYP-34A7, CYP-34A8, CYP-34A9, CYP-34A10, CYP-35A1, CYP-35A2, CYP-35A3, CYP-35A4, CYP-35A5, CYP-35B1, C…	cyp-23A1	50.68	0	516	cyp-23A1
Brugia pahangi	BPAG_0000113401-mRNA-1	503	31	490	3.5e-103	Cytochrome P450	#N/A	#N/A	#N/A	#N/A	DAF-9, DACH-1, CYP-14A1, CYP-14A2, CYP-14A3, CYP-14A4, CYP-14A5, CYP-23A1, CYP-33A1, CYP-33B1, CYP-33C1, CYP-33C2, CYP-33C3, CYP-33C4, CYP-33C5, CYP-33C6, CYP-33C7, CYP-33C8, CYP-33C9, CYP-33C11, CYP-33C12, CYP-33D1, CYP-33D3, CYP-33E1, CYP-33E2, CYP-33E3, CYP-34A1, CYP-34A2, CYP-34A5, CYP-34A6, CYP-34A7, CYP-34A8, CYP-34A9, CYP-34A10, CYP-35A1, CYP-35A2, CYP-35A3, CYP-35A4, CYP-35A5, CYP-35B1, C…	daf-9	36.17	2.66e-103	313	daf-9
Brugia pahangi	BPAG_0001074301	1094	592	1059	1.6e-72	Cytochrome P450	cyp-13A1, cyp-13A10	1-to-many	12.8885	27.1676	#N/A	cyp-13A8	32.784	2.94e-76	253	cyp-13A
Clonorchis sinensis	csin109196	463	37	330	4.5e-25	Cytochrome P450	daf-9, cyp-34A1, cyp-34A2	1-to-many	13.8229	12.6984	DAF-9, DACH-1, CYP-14A1, CYP-14A2, CYP-14A3, CYP-14A4, CYP-14A5, CYP-23A1, CYP-33A1, CYP-33B1, CYP-33C1, CYP-33C2, CYP-33C3, CYP-33C4, CYP-33C5, CYP-33C6, CYP-33C7, CYP-33C8, CYP-33C9, CYP-33C11, CYP-33C12, CYP-33D1, CYP-33D3, CYP-33E1, CYP-33E2, CYP-33E3, CYP-34A1, CYP-34A2, CYP-34A5, CYP-34A6, CYP-34A7, CYP-34A8, CYP-34A9, CYP-34A10, CYP-35A1, CYP-35A2, CYP-35A3, CYP-35A4, CYP-35A5, CYP-35B1, C…	#N/A	#N/A	#N/A	#N/A	daf-9
Clonorchis sinensis	Cs-k2.gene13002	463	37	330	4.5e-25	Cytochrome P450	daf-9, cyp-34A1, cyp-34A2	1-to-many	13.8229	12.6984	DAF-9, DACH-1, CYP-14A1, CYP-14A2, CYP-14A3, CYP-14A4, CYP-14A5, CYP-23A1, CYP-33A1, CYP-33B1, CYP-33C1, CYP-33C2, CYP-33C3, CYP-33C4, CYP-33C5, CYP-33C6, CYP-33C7, CYP-33C8, CYP-33C9, CYP-33C11, CYP-33C12, CYP-33D1, CYP-33D3, CYP-33E1, CYP-33E2, CYP-33E3, CYP-34A1, CYP-34A2, CYP-34A5, CYP-34A6, CYP-34A7, CYP-34A8, CYP-34A9, CYP-34A10, CYP-35A1, CYP-35A2, CYP-35A3, CYP-35A4, CYP-35A5, CYP-35B1, C…	#N/A	#N/A	#N/A	#N/A	daf-9
Cylicostephanus goldi	CGOC_0001470501-mRNA-1	82	1	52	5.5e-14	Cytochrome P450	#N/A	#N/A	#N/A	#N/A	CYP-13A1, CYP-13A2, CYP-13A3, CYP-13A4, CYP-13A5, CYP-13A6, CYP-13A7, CYP-13A8, CYP-13A10, CYP-13A11, CYP-13A12, CYP-13B1, CYP-13B2, CYP-25A1, CYP-25A2, CYP-25A3, CYP-25A4, CYP-25A6, CYP-43A1	#N/A	#N/A	#N/A	#N/A
Cylicostephanus goldi	CGOC_0000395601	85	1	80	2.5e-10	Cytochrome P450	cyp-32B1	1-to-1	58.8235	9.68992	CYP-29A2, CYP-29A3, CYP-29A4, CYP-31A2, CYP-31A3, CYP-31A5, CYP-32A1, CYP-32B1, CYP-37A1, CYP-37B1, CYP-42A1	#N/A	#N/A	#N/A	#N/A	cyp-32B1
Cylicostephanus goldi	CGOC_0001298301	115	7	103	2.6e-15	Cytochrome P450	cyp-37A1	1-to-1	57.3913	12.9921	CYP-29A2, CYP-29A3, CYP-29A4, CYP-31A2, CYP-31A3, CYP-31A5, CYP-32A1, CYP-32B1, CYP-37A1, CYP-37B1, CYP-42A1	cyp-37A1	58.407	3.69e-44	143	cyp-37A1
Cylicostephanus goldi	CGOC_0001131701	279	205	279	1.8e-26	Cytochrome P450	cyp-42A1	1-to-1	54.1219	29.5499	CYP-29A2, CYP-29A3, CYP-29A4, CYP-31A2, CYP-31A3, CYP-31A5, CYP-32A1, CYP-32B1, CYP-37A1, CYP-37B1, CYP-42A1	cyp-42A1	45.342	1.66e-85	258	cyp-42A1
Cylicostephanus goldi	CGOC_0000878301	139	7	135	2.9e-11	Cytochrome P450	cyp-44A1	1-to-1	63.3094	17.9959	CYP-44A1	cyp-44A1	64.493	7.77e-64	195	cyp-44A1
Cylicostephanus goldi	CGOC_0000110101	92	28	89	3.3e-11	Cytochrome P450	cyp-14A1, cyp-14A2, cyp-14A3, cyp-14A4, cyp-14A5	Many-to-many	34.7826	6.51731	DAF-9, DACH-1, CYP-14A1, CYP-14A2, CYP-14A3, CYP-14A4, CYP-14A5, CYP-23A1, CYP-33A1, CYP-33B1, CYP-33C1, CYP-33C2, CYP-33C3, CYP-33C4, CYP-33C5, CYP-33C6, CYP-33C7, CYP-33C8, CYP-33C9, CYP-33C11, CYP-33C12, CYP-33D1, CYP-33D3, CYP-33E1, CYP-33E2, CYP-33E3, CYP-34A1, CYP-34A2, CYP-34A5, CYP-34A6, CYP-34A7, CYP-34A8, CYP-34A9, CYP-34A10, CYP-35A1, CYP-35A2, CYP-35A3, CYP-35A4, CYP-35A5, CYP-35B1, C…	#N/A	#N/A	#N/A	#N/A	cyp-14A
Cylicostephanus goldi	CGOC_0000110201	#N/A	#N/A	#N/A	#N/A	#N/A	cyp-14A1, cyp-14A2, cyp-14A3, cyp-14A4, cyp-14A5	Many-to-many	51.6667	6.31365	DAF-9, DACH-1, CYP-14A1, CYP-14A2, CYP-14A3, CYP-14A4, CYP-14A5, CYP-23A1, CYP-33A1, CYP-33B1, CYP-33C1, CYP-33C2, CYP-33C3, CYP-33C4, CYP-33C5, CYP-33C6, CYP-33C7, CYP-33C8, CYP-33C9, CYP-33C11, CYP-33C12, CYP-33D1, CYP-33D3, CYP-33E1, CYP-33E2, CYP-33E3, CYP-34A1, CYP-34A2, CYP-34A5, CYP-34A6, CYP-34A7, CYP-34A8, CYP-34A9, CYP-34A10, CYP-35A1, CYP-35A2, CYP-35A3, CYP-35A4, CYP-35A5, CYP-35B1, C…	#N/A	#N/A	#N/A	#N/A	cyp-14A
Cylicostephanus goldi	CGOC_0000782301	176	15	94	1.3e-16	Cytochrome P450	cyp-14A1, cyp-14A2, cyp-14A3, cyp-14A4, cyp-14A5	Many-to-many	22.1591	7.94297	DAF-9, DACH-1, CYP-14A1, CYP-14A2, CYP-14A3, CYP-14A4, CYP-14A5, CYP-23A1, CYP-33A1, CYP-33B1, CYP-33C1, CYP-33C2, CYP-33C3, CYP-33C4, CYP-33C5, CYP-33C6, CYP-33C7, CYP-33C8, CYP-33C9, CYP-33C11, CYP-33C12, CYP-33D1, CYP-33D3, CYP-33E1, CYP-33E2, CYP-33E3, CYP-34A1, CYP-34A2, CYP-34A5, CYP-34A6, CYP-34A7, CYP-34A8, CYP-34A9, CYP-34A10, CYP-35A1, CYP-35A2, CYP-35A3, CYP-35A4, CYP-35A5, CYP-35B1, C…	#N/A	#N/A	#N/A	#N/A	cyp-14A
Cylicostephanus goldi	CGOC_0001304601	154	42	117	4.2e-17	Cytochrome P450	cyp-14A1, cyp-14A2, cyp-14A3, cyp-14A4, cyp-14A5	Many-to-many	25.974	8.14664	DAF-9, DACH-1, CYP-14A1, CYP-14A2, CYP-14A3, CYP-14A4, CYP-14A5, CYP-23A1, CYP-33A1, CYP-33B1, CYP-33C1, CYP-33C2, CYP-33C3, CYP-33C4, CYP-33C5, CYP-33C6, CYP-33C7, CYP-33C8, CYP-33C9, CYP-33C11, CYP-33C12, CYP-33D1, CYP-33D3, CYP-33E1, CYP-33E2, CYP-33E3, CYP-34A1, CYP-34A2, CYP-34A5, CYP-34A6, CYP-34A7, CYP-34A8, CYP-34A9, CYP-34A10, CYP-35A1, CYP-35A2, CYP-35A3, CYP-35A4, CYP-35A5, CYP-35B1, C…	#N/A	#N/A	#N/A	#N/A	cyp-14A
Cylicostephanus goldi	CGOC_0001374401	155	7	154	3.2e-22	Cytochrome P450	cyp-14A1, cyp-14A2, cyp-14A3, cyp-14A4, cyp-14A5	Many-to-many	33.5484	10.5906	DAF-9, DACH-1, CYP-14A1, CYP-14A2, CYP-14A3, CYP-14A4, CYP-14A5, CYP-23A1, CYP-33A1, CYP-33B1, CYP-33C1, CYP-33C2, CYP-33C3, CYP-33C4, CYP-33C5, CYP-33C6, CYP-33C7, CYP-33C8, CYP-33C9, CYP-33C11, CYP-33C12, CYP-33D1, CYP-33D3, CYP-33E1, CYP-33E2, CYP-33E3, CYP-34A1, CYP-34A2, CYP-34A5, CYP-34A6, CYP-34A7, CYP-34A8, CYP-34A9, CYP-34A10, CYP-35A1, CYP-35A2, CYP-35A3, CYP-35A4, CYP-35A5, CYP-35B1, C…	#N/A	#N/A	#N/A	#N/A	cyp-14A
Cylicostephanus goldi	CGOC_0001441701	118	5	82	4.3e-06	Cytochrome P450	cyp-23A1	1-to-many	45.7627	10.1124	DAF-9, DACH-1, CYP-14A1, CYP-14A2, CYP-14A3, CYP-14A4, CYP-14A5, CYP-23A1, CYP-33A1, CYP-33B1, CYP-33C1, CYP-33C2, CYP-33C3, CYP-33C4, CYP-33C5, CYP-33C6, CYP-33C7, CYP-33C8, CYP-33C9, CYP-33C11, CYP-33C12, CYP-33D1, CYP-33D3, CYP-33E1, CYP-33E2, CYP-33E3, CYP-34A1, CYP-34A2, CYP-34A5, CYP-34A6, CYP-34A7, CYP-34A8, CYP-34A9, CYP-34A10, CYP-35A1, CYP-35A2, CYP-35A3, CYP-35A4, CYP-35A5, CYP-35B1, C…	#N/A	#N/A	#N/A	#N/A	cyp-23A1
Cylicostephanus goldi	CGOC_0001038601	309	12	290	1.7e-72	Cytochrome P450	cyp-23A1	1-to-many	57.2816	33.1461	DAF-9, DACH-1, CYP-14A1, CYP-14A2, CYP-14A3, CYP-14A4, CYP-14A5, CYP-23A1, CYP-33A1, CYP-33B1, CYP-33C1, CYP-33C2, CYP-33C3, CYP-33C4, CYP-33C5, CYP-33C6, CYP-33C7, CYP-33C8, CYP-33C9, CYP-33C11, CYP-33C12, CYP-33D1, CYP-33D3, CYP-33E1, CYP-33E2, CYP-33E3, CYP-34A1, CYP-34A2, CYP-34A5, CYP-34A6, CYP-34A7, CYP-34A8, CYP-34A9, CYP-34A10, CYP-35A1, CYP-35A2, CYP-35A3, CYP-35A4, CYP-35A5, CYP-35B1, C…	cyp-23A1	57.508	6.44e-126	363	cyp-23A1
Cylicostephanus goldi	CGOC_0000817301	143	2	136	2.5e-09	Cytochrome P450	cyp-33A1	1-to-many	35.6643	10.3659	DAF-9, DACH-1, CYP-14A1, CYP-14A2, CYP-14A3, CYP-14A4, CYP-14A5, CYP-23A1, CYP-33A1, CYP-33B1, CYP-33C1, CYP-33C2, CYP-33C3, CYP-33C4, CYP-33C5, CYP-33C6, CYP-33C7, CYP-33C8, CYP-33C9, CYP-33C11, CYP-33C12, CYP-33D1, CYP-33D3, CYP-33E1, CYP-33E2, CYP-33E3, CYP-34A1, CYP-34A2, CYP-34A5, CYP-34A6, CYP-34A7, CYP-34A8, CYP-34A9, CYP-34A10, CYP-35A1, CYP-35A2, CYP-35A3, CYP-35A4, CYP-35A5, CYP-35B1, C…	#N/A	#N/A	#N/A	#N/A	cyp-33A1
Cylicostephanus goldi	CGOC_0001057701	262	10	260	2.2e-76	Cytochrome P450	cyp-33A1	1-to-many	49.6183	26.4228	DAF-9, DACH-1, CYP-14A1, CYP-14A2, CYP-14A3, CYP-14A4, CYP-14A5, CYP-23A1, CYP-33A1, CYP-33B1, CYP-33C1, CYP-33C2, CYP-33C3, CYP-33C4, CYP-33C5, CYP-33C6, CYP-33C7, CYP-33C8, CYP-33C9, CYP-33C11, CYP-33C12, CYP-33D1, CYP-33D3, CYP-33E1, CYP-33E2, CYP-33E3, CYP-34A1, CYP-34A2, CYP-34A5, CYP-34A6, CYP-34A7, CYP-34A8, CYP-34A9, CYP-34A10, CYP-35A1, CYP-35A2, CYP-35A3, CYP-35A4, CYP-35A5, CYP-35B1, C…	cyp-33C1	61.638	7e-110	319
Cylicostephanus goldi	CGOC_0001376901	220	2	213	6.8e-22	Cytochrome P450	cyp-33E1, cyp-33E2, cyp-33E3	Many-to-many	43.1818	19.2308	DAF-9, DACH-1, CYP-14A1, CYP-14A2, CYP-14A3, CYP-14A4, CYP-14A5, CYP-23A1, CYP-33A1, CYP-33B1, CYP-33C1, CYP-33C2, CYP-33C3, CYP-33C4, CYP-33C5, CYP-33C6, CYP-33C7, CYP-33C8, CYP-33C9, CYP-33C11, CYP-33C12, CYP-33D1, CYP-33D3, CYP-33E1, CYP-33E2, CYP-33E3, CYP-34A1, CYP-34A2, CYP-34A5, CYP-34A6, CYP-34A7, CYP-34A8, CYP-34A9, CYP-34A10, CYP-35A1, CYP-35A2, CYP-35A3, CYP-35A4, CYP-35A5, CYP-35B1, C…	#N/A	#N/A	#N/A	#N/A	cyp-33E
Cylicostephanus goldi	CGOC_0001084501	134	26	132	1.1e-16	Cytochrome P450	cyp-33E1, cyp-33E2, cyp-33E3	Many-to-many	54.4776	14.7773	DAF-9, DACH-1, CYP-14A1, CYP-14A2, CYP-14A3, CYP-14A4, CYP-14A5, CYP-23A1, CYP-33A1, CYP-33B1, CYP-33C1, CYP-33C2, CYP-33C3, CYP-33C4, CYP-33C5, CYP-33C6, CYP-33C7, CYP-33C8, CYP-33C9, CYP-33C11, CYP-33C12, CYP-33D1, CYP-33D3, CYP-33E1, CYP-33E2, CYP-33E3, CYP-34A1, CYP-34A2, CYP-34A5, CYP-34A6, CYP-34A7, CYP-34A8, CYP-34A9, CYP-34A10, CYP-35A1, CYP-35A2, CYP-35A3, CYP-35A4, CYP-35A5, CYP-35B1, C…	cyp-33C3	50	4.04e-49	157	cyp-33E
Cylicostephanus goldi	CGOC_0000652801	146	3	141	2.3e-35	Cytochrome P450	cyp-34A5, cyp-34A6, cyp-34A7, cyp-34A8, cyp-34A9, cyp-34A10, cyp-35A1, cyp-35A2, cyp-35A3, cyp-35A4, cyp-35A5, cyp-35B1, cyp-35B2, cyp-35B3, cyp-35C1, cyp-35D1	Many-to-many	41.0959	12.024	DAF-9, DACH-1, CYP-14A1, CYP-14A2, CYP-14A3, CYP-14A4, CYP-14A5, CYP-23A1, CYP-33A1, CYP-33B1, CYP-33C1, CYP-33C2, CYP-33C3, CYP-33C4, CYP-33C5, CYP-33C6, CYP-33C7, CYP-33C8, CYP-33C9, CYP-33C11, CYP-33C12, CYP-33D1, CYP-33D3, CYP-33E1, CYP-33E2, CYP-33E3, CYP-34A1, CYP-34A2, CYP-34A5, CYP-34A6, CYP-34A7, CYP-34A8, CYP-34A9, CYP-34A10, CYP-35A1, CYP-35A2, CYP-35A3, CYP-35A4, CYP-35A5, CYP-35B1, C…	#N/A	#N/A	#N/A	#N/A
Cylicostephanus goldi	CGOC_0000653701	175	7	170	2e-16	Cytochrome P450	cyp-34A5, cyp-34A6, cyp-34A7, cyp-34A8, cyp-34A9, cyp-34A10, cyp-35A1, cyp-35A2, cyp-35A3, cyp-35A4, cyp-35A5, cyp-35B1, cyp-35B2, cyp-35B3, cyp-35C1, cyp-35D1	Many-to-many	37.1429	13.0261	DAF-9, DACH-1, CYP-14A1, CYP-14A2, CYP-14A3, CYP-14A4, CYP-14A5, CYP-23A1, CYP-33A1, CYP-33B1, CYP-33C1, CYP-33C2, CYP-33C3, CYP-33C4, CYP-33C5, CYP-33C6, CYP-33C7, CYP-33C8, CYP-33C9, CYP-33C11, CYP-33C12, CYP-33D1, CYP-33D3, CYP-33E1, CYP-33E2, CYP-33E3, CYP-34A1, CYP-34A2, CYP-34A5, CYP-34A6, CYP-34A7, CYP-34A8, CYP-34A9, CYP-34A10, CYP-35A1, CYP-35A2, CYP-35A3, CYP-35A4, CYP-35A5, CYP-35B1, C…	#N/A	#N/A	#N/A	#N/A
Cylicostephanus goldi	CGOC_0000674501	112	2	97	1.1e-21	Cytochrome P450	cyp-34A5, cyp-34A6, cyp-34A7, cyp-34A8, cyp-34A9, cyp-34A10, cyp-35A1, cyp-35A2, cyp-35A3, cyp-35A4, cyp-35A5, cyp-35B1, cyp-35B2, cyp-35B3, cyp-35C1, cyp-35D1	Many-to-many	38.3929	8.61723	DAF-9, DACH-1, CYP-14A1, CYP-14A2, CYP-14A3, CYP-14A4, CYP-14A5, CYP-23A1, CYP-33A1, CYP-33B1, CYP-33C1, CYP-33C2, CYP-33C3, CYP-33C4, CYP-33C5, CYP-33C6, CYP-33C7, CYP-33C8, CYP-33C9, CYP-33C11, CYP-33C12, CYP-33D1, CYP-33D3, CYP-33E1, CYP-33E2, CYP-33E3, CYP-34A1, CYP-34A2, CYP-34A5, CYP-34A6, CYP-34A7, CYP-34A8, CYP-34A9, CYP-34A10, CYP-35A1, CYP-35A2, CYP-35A3, CYP-35A4, CYP-35A5, CYP-35B1, C…	#N/A	#N/A	#N/A	#N/A
Cylicostephanus goldi	CGOC_0000535901	260	9	256	2.4e-57	Cytochrome P450	cyp-34A5, cyp-34A6, cyp-34A7, cyp-34A8, cyp-34A9, cyp-34A10, cyp-35A1, cyp-35A2, cyp-35A3, cyp-35A4, cyp-35A5, cyp-35B1, cyp-35B2, cyp-35B3, cyp-35C1, cyp-35D1	Many-to-many	38.0769	19.8397	DAF-9, DACH-1, CYP-14A1, CYP-14A2, CYP-14A3, CYP-14A4, CYP-14A5, CYP-23A1, CYP-33A1, CYP-33B1, CYP-33C1, CYP-33C2, CYP-33C3, CYP-33C4, CYP-33C5, CYP-33C6, CYP-33C7, CYP-33C8, CYP-33C9, CYP-33C11, CYP-33C12, CYP-33D1, CYP-33D3, CYP-33E1, CYP-33E2, CYP-33E3, CYP-34A1, CYP-34A2, CYP-34A5, CYP-34A6, CYP-34A7, CYP-34A8, CYP-34A9, CYP-34A10, CYP-35A1, CYP-35A2, CYP-35A3, CYP-35A4, CYP-35A5, CYP-35B1, C…	cyp-34A5	43.307	6.18e-72	221
Cylicostephanus goldi	CGOC_0000985001	408	9	402	1.9e-64	Cytochrome P450	cyp-34A5, cyp-34A6, cyp-34A7, cyp-34A8, cyp-34A9, cyp-34A10, cyp-35A1, cyp-35A2, cyp-35A3, cyp-35A4, cyp-35A5, cyp-35B1, cyp-35B2, cyp-35B3, cyp-35C1, cyp-35D1	Many-to-many	37.9902	31.0621	DAF-9, DACH-1, CYP-14A1, CYP-14A2, CYP-14A3, CYP-14A4, CYP-14A5, CYP-23A1, CYP-33A1, CYP-33B1, CYP-33C1, CYP-33C2, CYP-33C3, CYP-33C4, CYP-33C5, CYP-33C6, CYP-33C7, CYP-33C8, CYP-33C9, CYP-33C11, CYP-33C12, CYP-33D1, CYP-33D3, CYP-33E1, CYP-33E2, CYP-33E3, CYP-34A1, CYP-34A2, CYP-34A5, CYP-34A6, CYP-34A7, CYP-34A8, CYP-34A9, CYP-34A10, CYP-35A1, CYP-35A2, CYP-35A3, CYP-35A4, CYP-35A5, CYP-35B1, C…	cyp-34A6	42.079	2.14e-110	326
Cylicostephanus goldi	CGOC_0001095401	143	22	143	2.3e-41	Cytochrome P450	daf-9	1-to-1	48.951	12.2378	DAF-9, DACH-1, CYP-14A1, CYP-14A2, CYP-14A3, CYP-14A4, CYP-14A5, CYP-23A1, CYP-33A1, CYP-33B1, CYP-33C1, CYP-33C2, CYP-33C3, CYP-33C4, CYP-33C5, CYP-33C6, CYP-33C7, CYP-33C8, CYP-33C9, CYP-33C11, CYP-33C12, CYP-33D1, CYP-33D3, CYP-33E1, CYP-33E2, CYP-33E3, CYP-34A1, CYP-34A2, CYP-34A5, CYP-34A6, CYP-34A7, CYP-34A8, CYP-34A9, CYP-34A10, CYP-35A1, CYP-35A2, CYP-35A3, CYP-35A4, CYP-35A5, CYP-35B1, C…	#N/A	#N/A	#N/A	#N/A	daf-9
Cylicostephanus goldi	CGOC_0000875501-mRNA-1	144	15	140	1.1e-08	Cytochrome P450	#N/A	#N/A	#N/A	#N/A	DAF-9, DACH-1, CYP-14A1, CYP-14A2, CYP-14A3, CYP-14A4, CYP-14A5, CYP-23A1, CYP-33A1, CYP-33B1, CYP-33C1, CYP-33C2, CYP-33C3, CYP-33C4, CYP-33C5, CYP-33C6, CYP-33C7, CYP-33C8, CYP-33C9, CYP-33C11, CYP-33C12, CYP-33D1, CYP-33D3, CYP-33E1, CYP-33E2, CYP-33E3, CYP-34A1, CYP-34A2, CYP-34A5, CYP-34A6, CYP-34A7, CYP-34A8, CYP-34A9, CYP-34A10, CYP-35A1, CYP-35A2, CYP-35A3, CYP-35A4, CYP-35A5, CYP-35B1, C…	#N/A	#N/A	#N/A	#N/A
Cylicostephanus goldi	CGOC_0001242801-mRNA-1	288	4	180	1.5e-13	Cytochrome P450	#N/A	#N/A	#N/A	#N/A	DAF-9, DACH-1, CYP-14A1, CYP-14A2, CYP-14A3, CYP-14A4, CYP-14A5, CYP-23A1, CYP-33A1, CYP-33B1, CYP-33C1, CYP-33C2, CYP-33C3, CYP-33C4, CYP-33C5, CYP-33C6, CYP-33C7, CYP-33C8, CYP-33C9, CYP-33C11, CYP-33C12, CYP-33D1, CYP-33D3, CYP-33E1, CYP-33E2, CYP-33E3, CYP-34A1, CYP-34A2, CYP-34A5, CYP-34A6, CYP-34A7, CYP-34A8, CYP-34A9, CYP-34A10, CYP-35A1, CYP-35A2, CYP-35A3, CYP-35A4, CYP-35A5, CYP-35B1, C…	#N/A	#N/A	#N/A	#N/A
Cylicostephanus goldi	CGOC_0001459401-mRNA-1	30	4	30	2e-07	Cytochrome P450	#N/A	#N/A	#N/A	#N/A	DAF-9, DACH-1, CYP-14A1, CYP-14A2, CYP-14A3, CYP-14A4, CYP-14A5, CYP-23A1, CYP-33A1, CYP-33B1, CYP-33C1, CYP-33C2, CYP-33C3, CYP-33C4, CYP-33C5, CYP-33C6, CYP-33C7, CYP-33C8, CYP-33C9, CYP-33C11, CYP-33C12, CYP-33D1, CYP-33D3, CYP-33E1, CYP-33E2, CYP-33E3, CYP-34A1, CYP-34A2, CYP-34A5, CYP-34A6, CYP-34A7, CYP-34A8, CYP-34A9, CYP-34A10, CYP-35A1, CYP-35A2, CYP-35A3, CYP-35A4, CYP-35A5, CYP-35B1, C…	#N/A	#N/A	#N/A	#N/A
Dictyocaulus viviparus	DICVIV_11496	531	55	504	8.3e-82	Cytochrome P450	cyp-25A1, cyp-25A2, cyp-25A3, cyp-25A4, cyp-25A6	1-to-many	25.2354	26.6932	CYP-13A1, CYP-13A2, CYP-13A3, CYP-13A4, CYP-13A5, CYP-13A6, CYP-13A7, CYP-13A8, CYP-13A10, CYP-13A11, CYP-13A12, CYP-13B1, CYP-13B2, CYP-25A1, CYP-25A2, CYP-25A3, CYP-25A4, CYP-25A6, CYP-43A1	#N/A	#N/A	#N/A	#N/A	cyp-25A
Dictyocaulus viviparus	DICVIV_05368	459	30	439	1.4e-58	Cytochrome P450	cyp-43A1	1-to-1	35.2941	30.7985	CYP-13A1, CYP-13A2, CYP-13A3, CYP-13A4, CYP-13A5, CYP-13A6, CYP-13A7, CYP-13A8, CYP-13A10, CYP-13A11, CYP-13A12, CYP-13B1, CYP-13B2, CYP-25A1, CYP-25A2, CYP-25A3, CYP-25A4, CYP-25A6, CYP-43A1	#N/A	#N/A	#N/A	#N/A	cyp-43A1
Dictyocaulus viviparus	nDv.1.0.1.t13212	495	39	475	3.4e-69	Cytochrome P450	#N/A	#N/A	#N/A	#N/A	CYP-13A1, CYP-13A2, CYP-13A3, CYP-13A4, CYP-13A5, CYP-13A6, CYP-13A7, CYP-13A8, CYP-13A10, CYP-13A11, CYP-13A12, CYP-13B1, CYP-13B2, CYP-25A1, CYP-25A2, CYP-25A3, CYP-25A4, CYP-25A6, CYP-43A1	cyp-43A1	38.462	1.26e-113	339	cyp-43A1
Dictyocaulus viviparus	nDv.1.0.1.t05488	543	67	516	1.7e-82	Cytochrome P450	#N/A	#N/A	#N/A	#N/A	CYP-13A1, CYP-13A2, CYP-13A3, CYP-13A4, CYP-13A5, CYP-13A6, CYP-13A7, CYP-13A8, CYP-13A10, CYP-13A11, CYP-13A12, CYP-13B1, CYP-13B2, CYP-25A1, CYP-25A2, CYP-25A3, CYP-25A4, CYP-25A6, CYP-43A1	cyp-13A5	31.107	6.64e-67	218	cyp-13A5
Dictyocaulus viviparus	DICVIV_10865	520	70	509	8.6e-91	Cytochrome P450	cyp-31A2, cyp-31A3, cyp-31A5	1-to-many	54.0385	56.7677	CYP-29A2, CYP-29A3, CYP-29A4, CYP-31A2, CYP-31A3, CYP-31A5, CYP-32A1, CYP-32B1, CYP-37A1, CYP-37B1, CYP-42A1	cyp-31A2	53.802	0	589	cyp-31A2
Dictyocaulus viviparus	DICVIV_06381	322	35	314	1.1e-77	Cytochrome P450	cyp-32A1	1-to-1	52.795	32.1361	CYP-29A2, CYP-29A3, CYP-29A4, CYP-31A2, CYP-31A3, CYP-31A5, CYP-32A1, CYP-32B1, CYP-37A1, CYP-37B1, CYP-42A1	#N/A	#N/A	#N/A	#N/A	cyp-32A1
Dictyocaulus viviparus	DICVIV_02962	#N/A	#N/A	#N/A	#N/A	#N/A	cyp-37A1	1-to-1	37.8788	9.84252	CYP-29A2, CYP-29A3, CYP-29A4, CYP-31A2, CYP-31A3, CYP-31A5, CYP-32A1, CYP-32B1, CYP-37A1, CYP-37B1, CYP-42A1	#N/A	#N/A	#N/A	#N/A	cyp-37A1
Dictyocaulus viviparus	DICVIV_02960	203	50	192	6.4e-49	Cytochrome P450	cyp-37B1	1-to-1	53.202	21.2181	CYP-29A2, CYP-29A3, CYP-29A4, CYP-31A2, CYP-31A3, CYP-31A5, CYP-32A1, CYP-32B1, CYP-37A1, CYP-37B1, CYP-42A1	#N/A	#N/A	#N/A	#N/A	cyp-37B1
Dictyocaulus viviparus	DICVIV_06332	509	35	488	7.8e-108	Cytochrome P450	cyp-42A1	1-to-1	68.5658	68.2975	CYP-29A2, CYP-29A3, CYP-29A4, CYP-31A2, CYP-31A3, CYP-31A5, CYP-32A1, CYP-32B1, CYP-37A1, CYP-37B1, CYP-42A1	cyp-42A1	68.431	0	758	cyp-42A1
Dictyocaulus viviparus	DICVIV_02961	78	1	73	4.6e-09	Cytochrome P450	#N/A	#N/A	#N/A	#N/A	CYP-29A2, CYP-29A3, CYP-29A4, CYP-31A2, CYP-31A3, CYP-31A5, CYP-32A1, CYP-32B1, CYP-37A1, CYP-37B1, CYP-42A1	#N/A	#N/A	#N/A	#N/A
Dictyocaulus viviparus	DICVIV_06382	238	40	218	1.9e-14	Cytochrome P450	#N/A	#N/A	#N/A	#N/A	CYP-29A2, CYP-29A3, CYP-29A4, CYP-31A2, CYP-31A3, CYP-31A5, CYP-32A1, CYP-32B1, CYP-37A1, CYP-37B1, CYP-42A1	#N/A	#N/A	#N/A	#N/A
Dictyocaulus viviparus	nDv.1.0.1.t07951	512	35	491	1.1e-110	Cytochrome P450	#N/A	#N/A	#N/A	#N/A	CYP-29A2, CYP-29A3, CYP-29A4, CYP-31A2, CYP-31A3, CYP-31A5, CYP-32A1, CYP-32B1, CYP-37A1, CYP-37B1, CYP-42A1	#N/A	#N/A	#N/A	#N/A
Dictyocaulus viviparus	nDv.1.0.1.t09435	597	259	377	2.5e-38	Cytochrome P450	#N/A	#N/A	#N/A	#N/A	CYP-29A2, CYP-29A3, CYP-29A4, CYP-31A2, CYP-31A3, CYP-31A5, CYP-32A1, CYP-32B1, CYP-37A1, CYP-37B1, CYP-42A1	#N/A	#N/A	#N/A	#N/A
Dictyocaulus viviparus	nDv.1.0.1.t12919	506	53	495	1.3e-99	Cytochrome P450	#N/A	#N/A	#N/A	#N/A	CYP-29A2, CYP-29A3, CYP-29A4, CYP-31A2, CYP-31A3, CYP-31A5, CYP-32A1, CYP-32B1, CYP-37A1, CYP-37B1, CYP-42A1	cyp-37A1	49.222	0	530
Dictyocaulus viviparus	nDv.1.0.1.t11425	601	201	491	3.2e-78	Cytochrome P450	#N/A	#N/A	#N/A	#N/A	CYP-29A2, CYP-29A3, CYP-29A4, CYP-31A2, CYP-31A3, CYP-31A5, CYP-32A1, CYP-32B1, CYP-37A1, CYP-37B1, CYP-42A1	cyp-32A1	44.046	1.27e-178	509
Dictyocaulus viviparus	DICVIV_06905	384	11	372	1.9e-62	Cytochrome P450	cyp-44A1	1-to-1	51.3021	40.2863	CYP-44A1	cyp-44A1	53.763	1.3e-142	407	cyp-44A1
Dictyocaulus viviparus	DICVIV_08171	122	2	106	6.1e-26	Cytochrome P450	cyp-23A1	1-to-many	57.377	13.1086	DAF-9, DACH-1, CYP-14A1, CYP-14A2, CYP-14A3, CYP-14A4, CYP-14A5, CYP-23A1, CYP-33A1, CYP-33B1, CYP-33C1, CYP-33C2, CYP-33C3, CYP-33C4, CYP-33C5, CYP-33C6, CYP-33C7, CYP-33C8, CYP-33C9, CYP-33C11, CYP-33C12, CYP-33D1, CYP-33D3, CYP-33E1, CYP-33E2, CYP-33E3, CYP-34A1, CYP-34A2, CYP-34A5, CYP-34A6, CYP-34A7, CYP-34A8, CYP-34A9, CYP-34A10, CYP-35A1, CYP-35A2, CYP-35A3, CYP-35A4, CYP-35A5, CYP-35B1, C…	#N/A	#N/A	#N/A	#N/A	cyp-23A1
Dictyocaulus viviparus	DICVIV_11981	295	215	285	3.9e-17	Cytochrome P450	cyp-23A1	1-to-many	28.4746	15.7303	DAF-9, DACH-1, CYP-14A1, CYP-14A2, CYP-14A3, CYP-14A4, CYP-14A5, CYP-23A1, CYP-33A1, CYP-33B1, CYP-33C1, CYP-33C2, CYP-33C3, CYP-33C4, CYP-33C5, CYP-33C6, CYP-33C7, CYP-33C8, CYP-33C9, CYP-33C11, CYP-33C12, CYP-33D1, CYP-33D3, CYP-33E1, CYP-33E2, CYP-33E3, CYP-34A1, CYP-34A2, CYP-34A5, CYP-34A6, CYP-34A7, CYP-34A8, CYP-34A9, CYP-34A10, CYP-35A1, CYP-35A2, CYP-35A3, CYP-35A4, CYP-35A5, CYP-35B1, C…	#N/A	#N/A	#N/A	#N/A	cyp-23A1
Dictyocaulus viviparus	DICVIV_13647	76	2	66	2.7e-17	Cytochrome P450	cyp-23A1	1-to-many	52.6316	7.49064	DAF-9, DACH-1, CYP-14A1, CYP-14A2, CYP-14A3, CYP-14A4, CYP-14A5, CYP-23A1, CYP-33A1, CYP-33B1, CYP-33C1, CYP-33C2, CYP-33C3, CYP-33C4, CYP-33C5, CYP-33C6, CYP-33C7, CYP-33C8, CYP-33C9, CYP-33C11, CYP-33C12, CYP-33D1, CYP-33D3, CYP-33E1, CYP-33E2, CYP-33E3, CYP-34A1, CYP-34A2, CYP-34A5, CYP-34A6, CYP-34A7, CYP-34A8, CYP-34A9, CYP-34A10, CYP-35A1, CYP-35A2, CYP-35A3, CYP-35A4, CYP-35A5, CYP-35B1, C…	#N/A	#N/A	#N/A	#N/A	cyp-23A1
Dictyocaulus viviparus	DICVIV_11980	213	78	205	1.5e-23	Cytochrome P450	cyp-23A1	1-to-many	43.1925	17.2285	DAF-9, DACH-1, CYP-14A1, CYP-14A2, CYP-14A3, CYP-14A4, CYP-14A5, CYP-23A1, CYP-33A1, CYP-33B1, CYP-33C1, CYP-33C2, CYP-33C3, CYP-33C4, CYP-33C5, CYP-33C6, CYP-33C7, CYP-33C8, CYP-33C9, CYP-33C11, CYP-33C12, CYP-33D1, CYP-33D3, CYP-33E1, CYP-33E2, CYP-33E3, CYP-34A1, CYP-34A2, CYP-34A5, CYP-34A6, CYP-34A7, CYP-34A8, CYP-34A9, CYP-34A10, CYP-35A1, CYP-35A2, CYP-35A3, CYP-35A4, CYP-35A5, CYP-35B1, C…	cyp-23A1	54.07	9.7e-67	207	cyp-23A1
Dictyocaulus viviparus	DICVIV_13367	122	25	92	4.4e-11	Cytochrome P450	cyp-33A1	1-to-many	36.8852	9.14634	DAF-9, DACH-1, CYP-14A1, CYP-14A2, CYP-14A3, CYP-14A4, CYP-14A5, CYP-23A1, CYP-33A1, CYP-33B1, CYP-33C1, CYP-33C2, CYP-33C3, CYP-33C4, CYP-33C5, CYP-33C6, CYP-33C7, CYP-33C8, CYP-33C9, CYP-33C11, CYP-33C12, CYP-33D1, CYP-33D3, CYP-33E1, CYP-33E2, CYP-33E3, CYP-34A1, CYP-34A2, CYP-34A5, CYP-34A6, CYP-34A7, CYP-34A8, CYP-34A9, CYP-34A10, CYP-35A1, CYP-35A2, CYP-35A3, CYP-35A4, CYP-35A5, CYP-35B1, C…	#N/A	#N/A	#N/A	#N/A	cyp-33A1
Dictyocaulus viviparus	DICVIV_13368	247	8	193	2.9e-25	Cytochrome P450	cyp-33A1	1-to-many	32.3887	16.2602	DAF-9, DACH-1, CYP-14A1, CYP-14A2, CYP-14A3, CYP-14A4, CYP-14A5, CYP-23A1, CYP-33A1, CYP-33B1, CYP-33C1, CYP-33C2, CYP-33C3, CYP-33C4, CYP-33C5, CYP-33C6, CYP-33C7, CYP-33C8, CYP-33C9, CYP-33C11, CYP-33C12, CYP-33D1, CYP-33D3, CYP-33E1, CYP-33E2, CYP-33E3, CYP-34A1, CYP-34A2, CYP-34A5, CYP-34A6, CYP-34A7, CYP-34A8, CYP-34A9, CYP-34A10, CYP-35A1, CYP-35A2, CYP-35A3, CYP-35A4, CYP-35A5, CYP-35B1, C…	#N/A	#N/A	#N/A	#N/A	cyp-33A1
Dictyocaulus viviparus	DICVIV_13500	59	1	59	7.2e-20	Cytochrome P450	cyp-33A1	1-to-many	64.4068	7.72358	DAF-9, DACH-1, CYP-14A1, CYP-14A2, CYP-14A3, CYP-14A4, CYP-14A5, CYP-23A1, CYP-33A1, CYP-33B1, CYP-33C1, CYP-33C2, CYP-33C3, CYP-33C4, CYP-33C5, CYP-33C6, CYP-33C7, CYP-33C8, CYP-33C9, CYP-33C11, CYP-33C12, CYP-33D1, CYP-33D3, CYP-33E1, CYP-33E2, CYP-33E3, CYP-34A1, CYP-34A2, CYP-34A5, CYP-34A6, CYP-34A7, CYP-34A8, CYP-34A9, CYP-34A10, CYP-35A1, CYP-35A2, CYP-35A3, CYP-35A4, CYP-35A5, CYP-35B1, C…	#N/A	#N/A	#N/A	#N/A	cyp-33A1
Dictyocaulus viviparus	DICVIV_13589	159	10	141	3.7e-12	Cytochrome P450	cyp-33A1	1-to-many	37.1069	11.9919	DAF-9, DACH-1, CYP-14A1, CYP-14A2, CYP-14A3, CYP-14A4, CYP-14A5, CYP-23A1, CYP-33A1, CYP-33B1, CYP-33C1, CYP-33C2, CYP-33C3, CYP-33C4, CYP-33C5, CYP-33C6, CYP-33C7, CYP-33C8, CYP-33C9, CYP-33C11, CYP-33C12, CYP-33D1, CYP-33D3, CYP-33E1, CYP-33E2, CYP-33E3, CYP-34A1, CYP-34A2, CYP-34A5, CYP-34A6, CYP-34A7, CYP-34A8, CYP-34A9, CYP-34A10, CYP-35A1, CYP-35A2, CYP-35A3, CYP-35A4, CYP-35A5, CYP-35B1, C…	#N/A	#N/A	#N/A	#N/A	cyp-33A1
Dictyocaulus viviparus	DICVIV_13618	95	1	95	6.3e-28	Cytochrome P450	cyp-33A1	1-to-many	56.8421	10.9756	DAF-9, DACH-1, CYP-14A1, CYP-14A2, CYP-14A3, CYP-14A4, CYP-14A5, CYP-23A1, CYP-33A1, CYP-33B1, CYP-33C1, CYP-33C2, CYP-33C3, CYP-33C4, CYP-33C5, CYP-33C6, CYP-33C7, CYP-33C8, CYP-33C9, CYP-33C11, CYP-33C12, CYP-33D1, CYP-33D3, CYP-33E1, CYP-33E2, CYP-33E3, CYP-34A1, CYP-34A2, CYP-34A5, CYP-34A6, CYP-34A7, CYP-34A8, CYP-34A9, CYP-34A10, CYP-35A1, CYP-35A2, CYP-35A3, CYP-35A4, CYP-35A5, CYP-35B1, C…	#N/A	#N/A	#N/A	#N/A	cyp-33A1
Dictyocaulus viviparus	DICVIV_08782	200	21	118	1.1e-19	Cytochrome P450	cyp-34A5, cyp-34A6, cyp-34A7, cyp-34A8, cyp-34A9, cyp-34A10, cyp-35A1, cyp-35A2, cyp-35A3, cyp-35A4, cyp-35A5, cyp-35B1, cyp-35B2, cyp-35B3, cyp-35C1, cyp-35D1	Many-to-many	41	16.4329	DAF-9, DACH-1, CYP-14A1, CYP-14A2, CYP-14A3, CYP-14A4, CYP-14A5, CYP-23A1, CYP-33A1, CYP-33B1, CYP-33C1, CYP-33C2, CYP-33C3, CYP-33C4, CYP-33C5, CYP-33C6, CYP-33C7, CYP-33C8, CYP-33C9, CYP-33C11, CYP-33C12, CYP-33D1, CYP-33D3, CYP-33E1, CYP-33E2, CYP-33E3, CYP-34A1, CYP-34A2, CYP-34A5, CYP-34A6, CYP-34A7, CYP-34A8, CYP-34A9, CYP-34A10, CYP-35A1, CYP-35A2, CYP-35A3, CYP-35A4, CYP-35A5, CYP-35B1, C…	#N/A	#N/A	#N/A	#N/A
Dictyocaulus viviparus	DICVIV_11846	295	111	248	2.1e-17	Cytochrome P450	cyp-34A5, cyp-34A6, cyp-34A7, cyp-34A8, cyp-34A9, cyp-34A10, cyp-35A1, cyp-35A2, cyp-35A3, cyp-35A4, cyp-35A5, cyp-35B1, cyp-35B2, cyp-35B3, cyp-35C1, cyp-35D1	Many-to-many	20	11.8236	DAF-9, DACH-1, CYP-14A1, CYP-14A2, CYP-14A3, CYP-14A4, CYP-14A5, CYP-23A1, CYP-33A1, CYP-33B1, CYP-33C1, CYP-33C2, CYP-33C3, CYP-33C4, CYP-33C5, CYP-33C6, CYP-33C7, CYP-33C8, CYP-33C9, CYP-33C11, CYP-33C12, CYP-33D1, CYP-33D3, CYP-33E1, CYP-33E2, CYP-33E3, CYP-34A1, CYP-34A2, CYP-34A5, CYP-34A6, CYP-34A7, CYP-34A8, CYP-34A9, CYP-34A10, CYP-35A1, CYP-35A2, CYP-35A3, CYP-35A4, CYP-35A5, CYP-35B1, C…	#N/A	#N/A	#N/A	#N/A
Dictyocaulus viviparus	DICVIV_02122	514	27	507	9.3e-73	Cytochrome P450	cyp-34A5, cyp-34A6, cyp-34A7, cyp-34A8, cyp-34A9, cyp-34A10, cyp-35A1, cyp-35A2, cyp-35A3, cyp-35A4, cyp-35A5, cyp-35B1, cyp-35B2, cyp-35B3, cyp-35C1, cyp-35D1	Many-to-many	35.214	36.2725	DAF-9, DACH-1, CYP-14A1, CYP-14A2, CYP-14A3, CYP-14A4, CYP-14A5, CYP-23A1, CYP-33A1, CYP-33B1, CYP-33C1, CYP-33C2, CYP-33C3, CYP-33C4, CYP-33C5, CYP-33C6, CYP-33C7, CYP-33C8, CYP-33C9, CYP-33C11, CYP-33C12, CYP-33D1, CYP-33D3, CYP-33E1, CYP-33E2, CYP-33E3, CYP-34A1, CYP-34A2, CYP-34A5, CYP-34A6, CYP-34A7, CYP-34A8, CYP-34A9, CYP-34A10, CYP-35A1, CYP-35A2, CYP-35A3, CYP-35A4, CYP-35A5, CYP-35B1, C…	cyp-34A9	39.02	5.75e-123	362
Dictyocaulus viviparus	DICVIV_03311	453	35	446	4.2e-83	Cytochrome P450	#N/A	#N/A	#N/A	#N/A	DAF-9, DACH-1, CYP-14A1, CYP-14A2, CYP-14A3, CYP-14A4, CYP-14A5, CYP-23A1, CYP-33A1, CYP-33B1, CYP-33C1, CYP-33C2, CYP-33C3, CYP-33C4, CYP-33C5, CYP-33C6, CYP-33C7, CYP-33C8, CYP-33C9, CYP-33C11, CYP-33C12, CYP-33D1, CYP-33D3, CYP-33E1, CYP-33E2, CYP-33E3, CYP-34A1, CYP-34A2, CYP-34A5, CYP-34A6, CYP-34A7, CYP-34A8, CYP-34A9, CYP-34A10, CYP-35A1, CYP-35A2, CYP-35A3, CYP-35A4, CYP-35A5, CYP-35B1, C…	#N/A	#N/A	#N/A	#N/A
Dictyocaulus viviparus	DICVIV_03312	86	25	84	2.6e-08	Cytochrome P450	#N/A	#N/A	#N/A	#N/A	DAF-9, DACH-1, CYP-14A1, CYP-14A2, CYP-14A3, CYP-14A4, CYP-14A5, CYP-23A1, CYP-33A1, CYP-33B1, CYP-33C1, CYP-33C2, CYP-33C3, CYP-33C4, CYP-33C5, CYP-33C6, CYP-33C7, CYP-33C8, CYP-33C9, CYP-33C11, CYP-33C12, CYP-33D1, CYP-33D3, CYP-33E1, CYP-33E2, CYP-33E3, CYP-34A1, CYP-34A2, CYP-34A5, CYP-34A6, CYP-34A7, CYP-34A8, CYP-34A9, CYP-34A10, CYP-35A1, CYP-35A2, CYP-35A3, CYP-35A4, CYP-35A5, CYP-35B1, C…	#N/A	#N/A	#N/A	#N/A
Dictyocaulus viviparus	nDv.1.0.1.t00099	318	62	233	1.5e-24	Cytochrome P450	#N/A	#N/A	#N/A	#N/A	DAF-9, DACH-1, CYP-14A1, CYP-14A2, CYP-14A3, CYP-14A4, CYP-14A5, CYP-23A1, CYP-33A1, CYP-33B1, CYP-33C1, CYP-33C2, CYP-33C3, CYP-33C4, CYP-33C5, CYP-33C6, CYP-33C7, CYP-33C8, CYP-33C9, CYP-33C11, CYP-33C12, CYP-33D1, CYP-33D3, CYP-33E1, CYP-33E2, CYP-33E3, CYP-34A1, CYP-34A2, CYP-34A5, CYP-34A6, CYP-34A7, CYP-34A8, CYP-34A9, CYP-34A10, CYP-35A1, CYP-35A2, CYP-35A3, CYP-35A4, CYP-35A5, CYP-35B1, C…	#N/A	#N/A	#N/A	#N/A
Dictyocaulus viviparus	nDv.1.0.1.t00343	92	9	88	2.1e-09	Cytochrome P450	#N/A	#N/A	#N/A	#N/A	DAF-9, DACH-1, CYP-14A1, CYP-14A2, CYP-14A3, CYP-14A4, CYP-14A5, CYP-23A1, CYP-33A1, CYP-33B1, CYP-33C1, CYP-33C2, CYP-33C3, CYP-33C4, CYP-33C5, CYP-33C6, CYP-33C7, CYP-33C8, CYP-33C9, CYP-33C11, CYP-33C12, CYP-33D1, CYP-33D3, CYP-33E1, CYP-33E2, CYP-33E3, CYP-34A1, CYP-34A2, CYP-34A5, CYP-34A6, CYP-34A7, CYP-34A8, CYP-34A9, CYP-34A10, CYP-35A1, CYP-35A2, CYP-35A3, CYP-35A4, CYP-35A5, CYP-35B1, C…	#N/A	#N/A	#N/A	#N/A
Dictyocaulus viviparus	nDv.1.0.1.t02846	193	1	166	1.2e-18	Cytochrome P450	#N/A	#N/A	#N/A	#N/A	DAF-9, DACH-1, CYP-14A1, CYP-14A2, CYP-14A3, CYP-14A4, CYP-14A5, CYP-23A1, CYP-33A1, CYP-33B1, CYP-33C1, CYP-33C2, CYP-33C3, CYP-33C4, CYP-33C5, CYP-33C6, CYP-33C7, CYP-33C8, CYP-33C9, CYP-33C11, CYP-33C12, CYP-33D1, CYP-33D3, CYP-33E1, CYP-33E2, CYP-33E3, CYP-34A1, CYP-34A2, CYP-34A5, CYP-34A6, CYP-34A7, CYP-34A8, CYP-34A9, CYP-34A10, CYP-35A1, CYP-35A2, CYP-35A3, CYP-35A4, CYP-35A5, CYP-35B1, C…	#N/A	#N/A	#N/A	#N/A
Dictyocaulus viviparus	nDv.1.0.1.t06607	183	3	172	9.5e-15	Cytochrome P450	#N/A	#N/A	#N/A	#N/A	DAF-9, DACH-1, CYP-14A1, CYP-14A2, CYP-14A3, CYP-14A4, CYP-14A5, CYP-23A1, CYP-33A1, CYP-33B1, CYP-33C1, CYP-33C2, CYP-33C3, CYP-33C4, CYP-33C5, CYP-33C6, CYP-33C7, CYP-33C8, CYP-33C9, CYP-33C11, CYP-33C12, CYP-33D1, CYP-33D3, CYP-33E1, CYP-33E2, CYP-33E3, CYP-34A1, CYP-34A2, CYP-34A5, CYP-34A6, CYP-34A7, CYP-34A8, CYP-34A9, CYP-34A10, CYP-35A1, CYP-35A2, CYP-35A3, CYP-35A4, CYP-35A5, CYP-35B1, C…	#N/A	#N/A	#N/A	#N/A
Dictyocaulus viviparus	nDv.1.0.1.t08366	122	2	106	6.1e-26	Cytochrome P450	#N/A	#N/A	#N/A	#N/A	DAF-9, DACH-1, CYP-14A1, CYP-14A2, CYP-14A3, CYP-14A4, CYP-14A5, CYP-23A1, CYP-33A1, CYP-33B1, CYP-33C1, CYP-33C2, CYP-33C3, CYP-33C4, CYP-33C5, CYP-33C6, CYP-33C7, CYP-33C8, CYP-33C9, CYP-33C11, CYP-33C12, CYP-33D1, CYP-33D3, CYP-33E1, CYP-33E2, CYP-33E3, CYP-34A1, CYP-34A2, CYP-34A5, CYP-34A6, CYP-34A7, CYP-34A8, CYP-34A9, CYP-34A10, CYP-35A1, CYP-35A2, CYP-35A3, CYP-35A4, CYP-35A5, CYP-35B1, C…	#N/A	#N/A	#N/A	#N/A
Dictyocaulus viviparus	nDv.1.0.1.t08592	204	34	196	6.1e-48	Cytochrome P450	#N/A	#N/A	#N/A	#N/A	DAF-9, DACH-1, CYP-14A1, CYP-14A2, CYP-14A3, CYP-14A4, CYP-14A5, CYP-23A1, CYP-33A1, CYP-33B1, CYP-33C1, CYP-33C2, CYP-33C3, CYP-33C4, CYP-33C5, CYP-33C6, CYP-33C7, CYP-33C8, CYP-33C9, CYP-33C11, CYP-33C12, CYP-33D1, CYP-33D3, CYP-33E1, CYP-33E2, CYP-33E3, CYP-34A1, CYP-34A2, CYP-34A5, CYP-34A6, CYP-34A7, CYP-34A8, CYP-34A9, CYP-34A10, CYP-35A1, CYP-35A2, CYP-35A3, CYP-35A4, CYP-35A5, CYP-35B1, C…	cyp-33E1	55.882	1.27e-62	195	cyp-33E1
Dictyocaulus viviparus	nDv.1.0.1.t00202	327	173	327	9.9e-24	Cytochrome P450	#N/A	#N/A	#N/A	#N/A	DAF-9, DACH-1, CYP-14A1, CYP-14A2, CYP-14A3, CYP-14A4, CYP-14A5, CYP-23A1, CYP-33A1, CYP-33B1, CYP-33C1, CYP-33C2, CYP-33C3, CYP-33C4, CYP-33C5, CYP-33C6, CYP-33C7, CYP-33C8, CYP-33C9, CYP-33C11, CYP-33C12, CYP-33D1, CYP-33D3, CYP-33E1, CYP-33E2, CYP-33E3, CYP-34A1, CYP-34A2, CYP-34A5, CYP-34A6, CYP-34A7, CYP-34A8, CYP-34A9, CYP-34A10, CYP-35A1, CYP-35A2, CYP-35A3, CYP-35A4, CYP-35A5, CYP-35B1, C…	cyp-23A1	48.352	1.06e-117	343	cyp-23A1
Dictyocaulus viviparus	nDv.1.0.1.t07140	644	65	423	2e-94	Cytochrome P450	#N/A	#N/A	#N/A	#N/A	DAF-9, DACH-1, CYP-14A1, CYP-14A2, CYP-14A3, CYP-14A4, CYP-14A5, CYP-23A1, CYP-33A1, CYP-33B1, CYP-33C1, CYP-33C2, CYP-33C3, CYP-33C4, CYP-33C5, CYP-33C6, CYP-33C7, CYP-33C8, CYP-33C9, CYP-33C11, CYP-33C12, CYP-33D1, CYP-33D3, CYP-33E1, CYP-33E2, CYP-33E3, CYP-34A1, CYP-34A2, CYP-34A5, CYP-34A6, CYP-34A7, CYP-34A8, CYP-34A9, CYP-34A10, CYP-35A1, CYP-35A2, CYP-35A3, CYP-35A4, CYP-35A5, CYP-35B1, C…	daf-9	39.737	5.19e-89	281	daf-9
Dictyocaulus viviparus	nDv.1.0.1.t04770	395	150	390	1.5e-58	Cytochrome P450	#N/A	#N/A	#N/A	#N/A	DAF-9, DACH-1, CYP-14A1, CYP-14A2, CYP-14A3, CYP-14A4, CYP-14A5, CYP-23A1, CYP-33A1, CYP-33B1, CYP-33C1, CYP-33C2, CYP-33C3, CYP-33C4, CYP-33C5, CYP-33C6, CYP-33C7, CYP-33C8, CYP-33C9, CYP-33C11, CYP-33C12, CYP-33D1, CYP-33D3, CYP-33E1, CYP-33E2, CYP-33E3, CYP-34A1, CYP-34A2, CYP-34A5, CYP-34A6, CYP-34A7, CYP-34A8, CYP-34A9, CYP-34A10, CYP-35A1, CYP-35A2, CYP-35A3, CYP-35A4, CYP-35A5, CYP-35B1, C…	cyp-34A5	38.95	1.15e-83	257	cyp-34A5
Dictyocaulus viviparus	nDv.1.0.1.g00202	#N/A	#N/A	#N/A	#N/A	#N/A	cyp-23A1	1-to-many	52.2936	32.0225	#N/A	#N/A	#N/A	#N/A	#N/A	cyp-23A1
Dictyocaulus viviparus	nDv.1.0.1.g08366	#N/A	#N/A	#N/A	#N/A	#N/A	cyp-23A1	1-to-many	57.377	13.1086	#N/A	#N/A	#N/A	#N/A	#N/A	cyp-23A1
Dictyocaulus viviparus	nDv.1.0.1.g05488	#N/A	#N/A	#N/A	#N/A	#N/A	cyp-25A1, cyp-25A2, cyp-25A3, cyp-25A4, cyp-25A6	1-to-many	24.6777	26.6932	#N/A	#N/A	#N/A	#N/A	#N/A	cyp-25A
Dictyocaulus viviparus	nDv.1.0.1.g09435	#N/A	#N/A	#N/A	#N/A	#N/A	cyp-31A2, cyp-31A3, cyp-31A5	1-to-many	39.531	47.6768	#N/A	#N/A	#N/A	#N/A	#N/A	cyp-31A
Dictyocaulus viviparus	nDv.1.0.1.g11425	#N/A	#N/A	#N/A	#N/A	#N/A	cyp-32A1	1-to-1	44.0932	50.0945	#N/A	#N/A	#N/A	#N/A	#N/A	cyp-32A1
Dictyocaulus viviparus	nDv.1.0.1.g06607	#N/A	#N/A	#N/A	#N/A	#N/A	cyp-33A1	1-to-1	36.0656	13.4146	#N/A	#N/A	#N/A	#N/A	#N/A	cyp-33A1
Dictyocaulus viviparus	nDv.1.0.1.g08592	#N/A	#N/A	#N/A	#N/A	#N/A	cyp-33B1	1-to-1	43.6275	17.9435	#N/A	#N/A	#N/A	#N/A	#N/A	cyp-33B1
Dictyocaulus viviparus	nDv.1.0.1.g00099	#N/A	#N/A	#N/A	#N/A	#N/A	cyp-34A5, cyp-34A6, cyp-34A7, cyp-34A8, cyp-34A9, cyp-34A10, cyp-35A1, cyp-35A2, cyp-35A3, cyp-35A4, cyp-35A5, cyp-35B1, cyp-35B2, cyp-35B3, cyp-35C1, cyp-35D1	Many-to-many	24.8428	15.8317	#N/A	#N/A	#N/A	#N/A	#N/A
Dictyocaulus viviparus	nDv.1.0.1.g02846	#N/A	#N/A	#N/A	#N/A	#N/A	cyp-34A5, cyp-34A6, cyp-34A7, cyp-34A8, cyp-34A9, cyp-34A10, cyp-35A1, cyp-35A2, cyp-35A3, cyp-35A4, cyp-35A5, cyp-35B1, cyp-35B2, cyp-35B3, cyp-35C1, cyp-35D1	Many-to-many	33.6788	13.0261	#N/A	#N/A	#N/A	#N/A	#N/A
Dictyocaulus viviparus	nDv.1.0.1.g04770	#N/A	#N/A	#N/A	#N/A	#N/A	cyp-34A5, cyp-34A6, cyp-34A7, cyp-34A8, cyp-34A9, cyp-34A10, cyp-35A1, cyp-35A2, cyp-35A3, cyp-35A4, cyp-35A5, cyp-35B1, cyp-35B2, cyp-35B3, cyp-35C1, cyp-35D1	Many-to-many	31.6456	25.0501	#N/A	#N/A	#N/A	#N/A	#N/A
Dictyocaulus viviparus	nDv.1.0.1.g12919	#N/A	#N/A	#N/A	#N/A	#N/A	cyp-37B1	1-to-1	49.8024	49.5088	#N/A	#N/A	#N/A	#N/A	#N/A	cyp-37B1
Dictyocaulus viviparus	nDv.1.0.1.g07951	#N/A	#N/A	#N/A	#N/A	#N/A	cyp-42A1	1-to-1	71.6797	71.82	#N/A	#N/A	#N/A	#N/A	#N/A	cyp-42A1
Dictyocaulus viviparus	nDv.1.0.1.g13212	#N/A	#N/A	#N/A	#N/A	#N/A	cyp-43A1	1-to-1	37.5758	35.3612	#N/A	#N/A	#N/A	#N/A	#N/A	cyp-43A1
Dictyocaulus viviparus	nDv.1.0.1.g03761	#N/A	#N/A	#N/A	#N/A	#N/A	cyp-44A1	1-to-1	48.8834	40.2863	#N/A	#N/A	#N/A	#N/A	#N/A	cyp-44A1
Dirofilaria immitis	nDi.2.2.2.t04699	519	38	492	5.4e-75	Cytochrome P450	#N/A	#N/A	#N/A	#N/A	CYP-13A1, CYP-13A2, CYP-13A3, CYP-13A4, CYP-13A5, CYP-13A6, CYP-13A7, CYP-13A8, CYP-13A10, CYP-13A11, CYP-13A12, CYP-13B1, CYP-13B2, CYP-25A1, CYP-25A2, CYP-25A3, CYP-25A4, CYP-25A6, CYP-43A1	cyp-13A11	32.806	1.03e-87	272	cyp-13A11
Dirofilaria immitis	nDi.2.2.2.t02876	508	35	483	1.6e-102	Cytochrome P450	#N/A	#N/A	#N/A	#N/A	CYP-29A2, CYP-29A3, CYP-29A4, CYP-31A2, CYP-31A3, CYP-31A5, CYP-32A1, CYP-32B1, CYP-37A1, CYP-37B1, CYP-42A1	cyp-42A1	63.333	0	707	cyp-42A1
Dirofilaria immitis	nDi.2.2.2.t00287	490	21	483	1.1e-90	Cytochrome P450	#N/A	#N/A	#N/A	#N/A	DAF-9, DACH-1, CYP-14A1, CYP-14A2, CYP-14A3, CYP-14A4, CYP-14A5, CYP-23A1, CYP-33A1, CYP-33B1, CYP-33C1, CYP-33C2, CYP-33C3, CYP-33C4, CYP-33C5, CYP-33C6, CYP-33C7, CYP-33C8, CYP-33C9, CYP-33C11, CYP-33C12, CYP-33D1, CYP-33D3, CYP-33E1, CYP-33E2, CYP-33E3, CYP-34A1, CYP-34A2, CYP-34A5, CYP-34A6, CYP-34A7, CYP-34A8, CYP-34A9, CYP-34A10, CYP-35A1, CYP-35A2, CYP-35A3, CYP-35A4, CYP-35A5, CYP-35B1, C…	cyp-23A1	51.534	2.07e-177	502	cyp-23A1
Dirofilaria immitis	nDi.2.2.2.t03793	481	8	469	2e-101	Cytochrome P450	#N/A	#N/A	#N/A	#N/A	DAF-9, DACH-1, CYP-14A1, CYP-14A2, CYP-14A3, CYP-14A4, CYP-14A5, CYP-23A1, CYP-33A1, CYP-33B1, CYP-33C1, CYP-33C2, CYP-33C3, CYP-33C4, CYP-33C5, CYP-33C6, CYP-33C7, CYP-33C8, CYP-33C9, CYP-33C11, CYP-33C12, CYP-33D1, CYP-33D3, CYP-33E1, CYP-33E2, CYP-33E3, CYP-34A1, CYP-34A2, CYP-34A5, CYP-34A6, CYP-34A7, CYP-34A8, CYP-34A9, CYP-34A10, CYP-35A1, CYP-35A2, CYP-35A3, CYP-35A4, CYP-35A5, CYP-35B1, C…	daf-9	35.118	1.72e-98	300	daf-9
Dirofilaria immitis	nDi.2.2.2.g04699	#N/A	#N/A	#N/A	#N/A	#N/A	cyp-13A8	1-to-1	30.2505	30.8448	#N/A	#N/A	#N/A	#N/A	#N/A	cyp-13A8
Dirofilaria immitis	nDi.2.2.2.g00287	#N/A	#N/A	#N/A	#N/A	#N/A	cyp-23A1	1-to-1	51.0204	46.8165	#N/A	#N/A	#N/A	#N/A	#N/A	cyp-23A1
Dirofilaria immitis	nDi.2.2.2.g02876	#N/A	#N/A	#N/A	#N/A	#N/A	cyp-42A1	1-to-1	63.5827	63.2094	#N/A	#N/A	#N/A	#N/A	#N/A	cyp-42A1
Dracunculus medinensis	DME_0000771701	193	6	175	1.7e-47	Cytochrome P450	cyp-13A1, cyp-13A10	1-to-many	37.3057	13.8728	CYP-13A1, CYP-13A2, CYP-13A3, CYP-13A4, CYP-13A5, CYP-13A6, CYP-13A7, CYP-13A8, CYP-13A10, CYP-13A11, CYP-13A12, CYP-13B1, CYP-13B2, CYP-25A1, CYP-25A2, CYP-25A3, CYP-25A4, CYP-25A6, CYP-43A1	cyp-43A1	43.956	2.76e-50	163
Dracunculus medinensis	DME_0000470401	371	17	366	1.8e-72	Cytochrome P450	cyp-25A1, cyp-25A2, cyp-25A3, cyp-25A4, cyp-25A6	1-to-many	25.3369	18.7251	CYP-13A1, CYP-13A2, CYP-13A3, CYP-13A4, CYP-13A5, CYP-13A6, CYP-13A7, CYP-13A8, CYP-13A10, CYP-13A11, CYP-13A12, CYP-13B1, CYP-13B2, CYP-25A1, CYP-25A2, CYP-25A3, CYP-25A4, CYP-25A6, CYP-43A1	cyp-31A3	33.333	1.59e-37	134
Dracunculus medinensis	DME_0000031201	542	35	516	6.5e-101	Cytochrome P450	cyp-42A1	1-to-1	58.6716	62.2309	CYP-29A2, CYP-29A3, CYP-29A4, CYP-31A2, CYP-31A3, CYP-31A5, CYP-32A1, CYP-32B1, CYP-37A1, CYP-37B1, CYP-42A1	cyp-42A1	58.932	0	688	cyp-42A1
Dracunculus medinensis	DME_0000001401-mRNA-1	523	39	500	2.9e-95	Cytochrome P450	#N/A	#N/A	#N/A	#N/A	CYP-29A2, CYP-29A3, CYP-29A4, CYP-31A2, CYP-31A3, CYP-31A5, CYP-32A1, CYP-32B1, CYP-37A1, CYP-37B1, CYP-42A1	cyp-32A1	39.162	1.65e-141	411	cyp-32A1
Dracunculus medinensis	DME_0000888001-mRNA-1	516	66	505	2.3e-85	Cytochrome P450	#N/A	#N/A	#N/A	#N/A	CYP-29A2, CYP-29A3, CYP-29A4, CYP-31A2, CYP-31A3, CYP-31A5, CYP-32A1, CYP-32B1, CYP-37A1, CYP-37B1, CYP-42A1	cyp-37B1	33.529	5.52e-106	319	cyp-37B1
Dracunculus medinensis	DME_0000782101	503	30	481	5.8e-100	Cytochrome P450	cyp-23A1	1-to-1	48.1113	45.3184	DAF-9, DACH-1, CYP-14A1, CYP-14A2, CYP-14A3, CYP-14A4, CYP-14A5, CYP-23A1, CYP-33A1, CYP-33B1, CYP-33C1, CYP-33C2, CYP-33C3, CYP-33C4, CYP-33C5, CYP-33C6, CYP-33C7, CYP-33C8, CYP-33C9, CYP-33C11, CYP-33C12, CYP-33D1, CYP-33D3, CYP-33E1, CYP-33E2, CYP-33E3, CYP-34A1, CYP-34A2, CYP-34A5, CYP-34A6, CYP-34A7, CYP-34A8, CYP-34A9, CYP-34A10, CYP-35A1, CYP-35A2, CYP-35A3, CYP-35A4, CYP-35A5, CYP-35B1, C…	cyp-23A1	49	1.46e-177	503	cyp-23A1
Dracunculus medinensis	DME_0000628901-mRNA-1	470	31	457	4.4e-91	Cytochrome P450	#N/A	#N/A	#N/A	#N/A	DAF-9, DACH-1, CYP-14A1, CYP-14A2, CYP-14A3, CYP-14A4, CYP-14A5, CYP-23A1, CYP-33A1, CYP-33B1, CYP-33C1, CYP-33C2, CYP-33C3, CYP-33C4, CYP-33C5, CYP-33C6, CYP-33C7, CYP-33C8, CYP-33C9, CYP-33C11, CYP-33C12, CYP-33D1, CYP-33D3, CYP-33E1, CYP-33E2, CYP-33E3, CYP-34A1, CYP-34A2, CYP-34A5, CYP-34A6, CYP-34A7, CYP-34A8, CYP-34A9, CYP-34A10, CYP-35A1, CYP-35A2, CYP-35A3, CYP-35A4, CYP-35A5, CYP-35B1, C…	daf-9	35.256	7.76e-98	298	daf-9
Echinococcus canadensis	maker-E.canG7_contigs_3694-pred_gff_cdna2genome-gene-0.130-mRNA-1	403	77	248	2.2e-13	Cytochrome P450	#N/A	#N/A	#N/A	#N/A	DAF-9, DACH-1, CYP-14A1, CYP-14A2, CYP-14A3, CYP-14A4, CYP-14A5, CYP-23A1, CYP-33A1, CYP-33B1, CYP-33C1, CYP-33C2, CYP-33C3, CYP-33C4, CYP-33C5, CYP-33C6, CYP-33C7, CYP-33C8, CYP-33C9, CYP-33C11, CYP-33C12, CYP-33D1, CYP-33D3, CYP-33E1, CYP-33E2, CYP-33E3, CYP-34A1, CYP-34A2, CYP-34A5, CYP-34A6, CYP-34A7, CYP-34A8, CYP-34A9, CYP-34A10, CYP-35A1, CYP-35A2, CYP-35A3, CYP-35A4, CYP-35A5, CYP-35B1, C…	#N/A	#N/A	#N/A	#N/A
Echinococcus canadensis	EcG7_04778	#N/A	#N/A	#N/A	#N/A	#N/A	daf-9, cyp-34A1, cyp-34A2, cyp-34A4	1-to-many	12.4069	9.92064	#N/A	#N/A	#N/A	#N/A	#N/A
Echinococcus granulosus	EgrG_000814350	509	182	354	3.7e-13	Cytochrome P450	daf-9, cyp-34A1, cyp-34A2, cyp-34A4	1-to-many	13.556	13.6905	DAF-9, DACH-1, CYP-14A1, CYP-14A2, CYP-14A3, CYP-14A4, CYP-14A5, CYP-23A1, CYP-33A1, CYP-33B1, CYP-33C1, CYP-33C2, CYP-33C3, CYP-33C4, CYP-33C5, CYP-33C6, CYP-33C7, CYP-33C8, CYP-33C9, CYP-33C11, CYP-33C12, CYP-33D1, CYP-33D3, CYP-33E1, CYP-33E2, CYP-33E3, CYP-34A1, CYP-34A2, CYP-34A5, CYP-34A6, CYP-34A7, CYP-34A8, CYP-34A9, CYP-34A10, CYP-35A1, CYP-35A2, CYP-35A3, CYP-35A4, CYP-35A5, CYP-35B1, C…	#N/A	#N/A	#N/A	#N/A
Echinococcus granulosus	EGR_10234.1	984	42	82	8.9e-07	Cytochrome P450	#N/A	#N/A	#N/A	#N/A	#N/A	#N/A	#N/A	#N/A	#N/A
Echinococcus multilocularis	EmuJ_000814350	509	184	354	1.5e-13	Cytochrome P450	daf-9, cyp-34A1, cyp-34A2, cyp-34A4	1-to-many	13.3595	13.4921	DAF-9, DACH-1, CYP-14A1, CYP-14A2, CYP-14A3, CYP-14A4, CYP-14A5, CYP-23A1, CYP-33A1, CYP-33B1, CYP-33C1, CYP-33C2, CYP-33C3, CYP-33C4, CYP-33C5, CYP-33C6, CYP-33C7, CYP-33C8, CYP-33C9, CYP-33C11, CYP-33C12, CYP-33D1, CYP-33D3, CYP-33E1, CYP-33E2, CYP-33E3, CYP-34A1, CYP-34A2, CYP-34A5, CYP-34A6, CYP-34A7, CYP-34A8, CYP-34A9, CYP-34A10, CYP-35A1, CYP-35A2, CYP-35A3, CYP-35A4, CYP-35A5, CYP-35B1, C…	#N/A	#N/A	#N/A	#N/A
Echinostoma caproni	ECPE_0001031001-mRNA-1	480	42	337	1.1e-24	Cytochrome P450	#N/A	#N/A	#N/A	#N/A	DAF-9, DACH-1, CYP-14A1, CYP-14A2, CYP-14A3, CYP-14A4, CYP-14A5, CYP-23A1, CYP-33A1, CYP-33B1, CYP-33C1, CYP-33C2, CYP-33C3, CYP-33C4, CYP-33C5, CYP-33C6, CYP-33C7, CYP-33C8, CYP-33C9, CYP-33C11, CYP-33C12, CYP-33D1, CYP-33D3, CYP-33E1, CYP-33E2, CYP-33E3, CYP-34A1, CYP-34A2, CYP-34A5, CYP-34A6, CYP-34A7, CYP-34A8, CYP-34A9, CYP-34A10, CYP-35A1, CYP-35A2, CYP-35A3, CYP-35A4, CYP-35A5, CYP-35B1, C…	#N/A	#N/A	#N/A	#N/A
Echinostoma caproni	ECPE_0001158001-mRNA-1	448	196	316	1.1e-05	Cytochrome P450	#N/A	#N/A	#N/A	#N/A	#N/A	#N/A	#N/A	#N/A	#N/A
Elaeophora elaphi	EEL_0000754401	458	6	447	5.3e-73	Cytochrome P450	cyp-13A8	1-to-1	32.0961	28.8802	CYP-13A1, CYP-13A2, CYP-13A3, CYP-13A4, CYP-13A5, CYP-13A6, CYP-13A7, CYP-13A8, CYP-13A10, CYP-13A11, CYP-13A12, CYP-13B1, CYP-13B2, CYP-25A1, CYP-25A2, CYP-25A3, CYP-25A4, CYP-25A6, CYP-43A1	cyp-13A8	34.615	2.63e-89	274	cyp-13A8
Elaeophora elaphi	EEL_0000247601	217	35	207	1.4e-23	Cytochrome P450	cyp-42A1	1-to-many	59.9078	25.4403	CYP-29A2, CYP-29A3, CYP-29A4, CYP-31A2, CYP-31A3, CYP-31A5, CYP-32A1, CYP-32B1, CYP-37A1, CYP-37B1, CYP-42A1	#N/A	#N/A	#N/A	#N/A	cyp-42A1
Elaeophora elaphi	EEL_0000306101	111	3	85	1.7e-29	Cytochrome P450	cyp-42A1	1-to-many	65.7658	14.2857	CYP-29A2, CYP-29A3, CYP-29A4, CYP-31A2, CYP-31A3, CYP-31A5, CYP-32A1, CYP-32B1, CYP-37A1, CYP-37B1, CYP-42A1	#N/A	#N/A	#N/A	#N/A	cyp-42A1
Elaeophora elaphi	EEL_0000252901	217	35	207	8e-23	Cytochrome P450	cyp-42A1	1-to-many	61.2903	26.0274	CYP-29A2, CYP-29A3, CYP-29A4, CYP-31A2, CYP-31A3, CYP-31A5, CYP-32A1, CYP-32B1, CYP-37A1, CYP-37B1, CYP-42A1	cyp-42A1	61.751	2.96e-95	280	cyp-42A1
Elaeophora elaphi	EEL_0000256501-mRNA-1	173	78	164	1.1e-25	Cytochrome P450	#N/A	#N/A	#N/A	#N/A	CYP-29A2, CYP-29A3, CYP-29A4, CYP-31A2, CYP-31A3, CYP-31A5, CYP-32A1, CYP-32B1, CYP-37A1, CYP-37B1, CYP-42A1	#N/A	#N/A	#N/A	#N/A
Elaeophora elaphi	EEL_0000779001-mRNA-1	344	41	315	3.3e-23	Cytochrome P450	#N/A	#N/A	#N/A	#N/A	CYP-29A2, CYP-29A3, CYP-29A4, CYP-31A2, CYP-31A3, CYP-31A5, CYP-32A1, CYP-32B1, CYP-37A1, CYP-37B1, CYP-42A1	#N/A	#N/A	#N/A	#N/A
Elaeophora elaphi	EEL_0001039701-mRNA-1	470	123	460	9.1e-70	Cytochrome P450	#N/A	#N/A	#N/A	#N/A	CYP-29A2, CYP-29A3, CYP-29A4, CYP-31A2, CYP-31A3, CYP-31A5, CYP-32A1, CYP-32B1, CYP-37A1, CYP-37B1, CYP-42A1	#N/A	#N/A	#N/A	#N/A
Elaeophora elaphi	EEL_0000251901-mRNA-1	510	40	500	5.6e-91	Cytochrome P450	#N/A	#N/A	#N/A	#N/A	CYP-29A2, CYP-29A3, CYP-29A4, CYP-31A2, CYP-31A3, CYP-31A5, CYP-32A1, CYP-32B1, CYP-37A1, CYP-37B1, CYP-42A1	cyp-32B1	38.272	2.24e-115	343
Elaeophora elaphi	EEL_0000954501-mRNA-1	504	41	495	5.8e-89	Cytochrome P450	#N/A	#N/A	#N/A	#N/A	CYP-29A2, CYP-29A3, CYP-29A4, CYP-31A2, CYP-31A3, CYP-31A5, CYP-32A1, CYP-32B1, CYP-37A1, CYP-37B1, CYP-42A1	cyp-32A1	35.686	2.39e-111	333
Elaeophora elaphi	EEL_0000177001	548	65	541	1.3e-91	Cytochrome P450	cyp-23A1	1-to-1	46.5328	47.7528	DAF-9, DACH-1, CYP-14A1, CYP-14A2, CYP-14A3, CYP-14A4, CYP-14A5, CYP-23A1, CYP-33A1, CYP-33B1, CYP-33C1, CYP-33C2, CYP-33C3, CYP-33C4, CYP-33C5, CYP-33C6, CYP-33C7, CYP-33C8, CYP-33C9, CYP-33C11, CYP-33C12, CYP-33D1, CYP-33D3, CYP-33E1, CYP-33E2, CYP-33E3, CYP-34A1, CYP-34A2, CYP-34A5, CYP-34A6, CYP-34A7, CYP-34A8, CYP-34A9, CYP-34A10, CYP-35A1, CYP-35A2, CYP-35A3, CYP-35A4, CYP-35A5, CYP-35B1, C…	cyp-23A1	50.298	9.09e-179	508	cyp-23A1
Elaeophora elaphi	EEL_0000179101-mRNA-1	461	7	438	1.2e-94	Cytochrome P450	#N/A	#N/A	#N/A	#N/A	DAF-9, DACH-1, CYP-14A1, CYP-14A2, CYP-14A3, CYP-14A4, CYP-14A5, CYP-23A1, CYP-33A1, CYP-33B1, CYP-33C1, CYP-33C2, CYP-33C3, CYP-33C4, CYP-33C5, CYP-33C6, CYP-33C7, CYP-33C8, CYP-33C9, CYP-33C11, CYP-33C12, CYP-33D1, CYP-33D3, CYP-33E1, CYP-33E2, CYP-33E3, CYP-34A1, CYP-34A2, CYP-34A5, CYP-34A6, CYP-34A7, CYP-34A8, CYP-34A9, CYP-34A10, CYP-35A1, CYP-35A2, CYP-35A3, CYP-35A4, CYP-35A5, CYP-35B1, C…	daf-9	35.412	2.02e-94	289	daf-9
Elaeophora elaphi	EEL_0000187801	762	1	164	2.6e-57	Cytochrome P450	cyp-42A1	1-to-many	16.273	24.2661	#N/A	#N/A	#N/A	#N/A	#N/A	cyp-42A1
Enterobius vermicularis	EVEC_0001151401	481	28	463	2.1e-90	#N/A	cyp-25A1, cyp-25A2, cyp-25A3, cyp-25A4, cyp-25A6	1-to-many	37.0062	35.4582	CYP-13A1, CYP-13A2, CYP-13A3, CYP-13A4, CYP-13A5, CYP-13A6, CYP-13A7, CYP-13A8, CYP-13A10, CYP-13A11, CYP-13A12, CYP-13B1, CYP-13B2, CYP-25A1, CYP-25A2, CYP-25A3, CYP-25A4, CYP-25A6, CYP-43A1	cyp-25A3	39.095	9.5e-117	345	cyp-25A
Enterobius vermicularis	EVEC_0000352501	519	42	508	3.7e-84	Cytochrome P450	cyp-43A1	1-to-1	31.9846	31.5589	CYP-13A1, CYP-13A2, CYP-13A3, CYP-13A4, CYP-13A5, CYP-13A6, CYP-13A7, CYP-13A8, CYP-13A10, CYP-13A11, CYP-13A12, CYP-13B1, CYP-13B2, CYP-25A1, CYP-25A2, CYP-25A3, CYP-25A4, CYP-25A6, CYP-43A1	cyp-43A1	34.774	1.2e-95	293	cyp-43A1
Enterobius vermicularis	EVEC_0001145201-mRNA-1	391	46	159	1.7e-12	Cytochrome P450	#N/A	#N/A	#N/A	#N/A	CYP-13A1, CYP-13A2, CYP-13A3, CYP-13A4, CYP-13A5, CYP-13A6, CYP-13A7, CYP-13A8, CYP-13A10, CYP-13A11, CYP-13A12, CYP-13B1, CYP-13B2, CYP-25A1, CYP-25A2, CYP-25A3, CYP-25A4, CYP-25A6, CYP-43A1	#N/A	#N/A	#N/A	#N/A
Enterobius vermicularis	EVEC_0000605401	498	34	478	1.2e-103	Cytochrome P450	cyp-42A1	1-to-1	62.6506	61.0568	CYP-29A2, CYP-29A3, CYP-29A4, CYP-31A2, CYP-31A3, CYP-31A5, CYP-32A1, CYP-32B1, CYP-37A1, CYP-37B1, CYP-42A1	cyp-42A1	62.6	0	674	cyp-42A1
Enterobius vermicularis	EVEC_0000041501-mRNA-1	454	299	436	8.3e-37	Cytochrome P450	#N/A	#N/A	#N/A	#N/A	CYP-29A2, CYP-29A3, CYP-29A4, CYP-31A2, CYP-31A3, CYP-31A5, CYP-32A1, CYP-32B1, CYP-37A1, CYP-37B1, CYP-42A1	#N/A	#N/A	#N/A	#N/A
Enterobius vermicularis	EVEC_0000360801-mRNA-1	491	71	477	1.1e-82	Cytochrome P450	#N/A	#N/A	#N/A	#N/A	CYP-29A2, CYP-29A3, CYP-29A4, CYP-31A2, CYP-31A3, CYP-31A5, CYP-32A1, CYP-32B1, CYP-37A1, CYP-37B1, CYP-42A1	#N/A	#N/A	#N/A	#N/A
Enterobius vermicularis	EVEC_0000786901-mRNA-1	385	2	369	1e-67	Cytochrome P450	#N/A	#N/A	#N/A	#N/A	CYP-29A2, CYP-29A3, CYP-29A4, CYP-31A2, CYP-31A3, CYP-31A5, CYP-32A1, CYP-32B1, CYP-37A1, CYP-37B1, CYP-42A1	#N/A	#N/A	#N/A	#N/A
Enterobius vermicularis	EVEC_0000787001-mRNA-1	346	1	250	2.4e-34	Cytochrome P450	#N/A	#N/A	#N/A	#N/A	CYP-29A2, CYP-29A3, CYP-29A4, CYP-31A2, CYP-31A3, CYP-31A5, CYP-32A1, CYP-32B1, CYP-37A1, CYP-37B1, CYP-42A1	#N/A	#N/A	#N/A	#N/A
Enterobius vermicularis	EVEC_0000360701-mRNA-1	509	18	495	2.9e-89	Cytochrome P450	#N/A	#N/A	#N/A	#N/A	CYP-29A2, CYP-29A3, CYP-29A4, CYP-31A2, CYP-31A3, CYP-31A5, CYP-32A1, CYP-32B1, CYP-37A1, CYP-37B1, CYP-42A1	cyp-32A1	39.015	1.11e-129	380	cyp-32A1
Enterobius vermicularis	EVEC_0000408501	444	9	429	5e-71	Cytochrome P450	cyp-23A1	1-to-1	51.5766	42.8839	DAF-9, DACH-1, CYP-14A1, CYP-14A2, CYP-14A3, CYP-14A4, CYP-14A5, CYP-23A1, CYP-33A1, CYP-33B1, CYP-33C1, CYP-33C2, CYP-33C3, CYP-33C4, CYP-33C5, CYP-33C6, CYP-33C7, CYP-33C8, CYP-33C9, CYP-33C11, CYP-33C12, CYP-33D1, CYP-33D3, CYP-33E1, CYP-33E2, CYP-33E3, CYP-34A1, CYP-34A2, CYP-34A5, CYP-34A6, CYP-34A7, CYP-34A8, CYP-34A9, CYP-34A10, CYP-35A1, CYP-35A2, CYP-35A3, CYP-35A4, CYP-35A5, CYP-35B1, C…	cyp-23A1	52.778	5.7e-161	458	cyp-23A1
Fasciola hepatica	D915_03940	233	106	145	6.3e-06	Cytochrome P450	#N/A	#N/A	#N/A	#N/A	DAF-9, DACH-1, CYP-14A1, CYP-14A2, CYP-14A3, CYP-14A4, CYP-14A5, CYP-23A1, CYP-33A1, CYP-33B1, CYP-33C1, CYP-33C2, CYP-33C3, CYP-33C4, CYP-33C5, CYP-33C6, CYP-33C7, CYP-33C8, CYP-33C9, CYP-33C11, CYP-33C12, CYP-33D1, CYP-33D3, CYP-33E1, CYP-33E2, CYP-33E3, CYP-34A1, CYP-34A2, CYP-34A5, CYP-34A6, CYP-34A7, CYP-34A8, CYP-34A9, CYP-34A10, CYP-35A1, CYP-35A2, CYP-35A3, CYP-35A4, CYP-35A5, CYP-35B1, C…	#N/A	#N/A	#N/A	#N/A
Fasciola hepatica	D915_03941	161	33	119	1.1e-05	Cytochrome P450	#N/A	#N/A	#N/A	#N/A	DAF-9, DACH-1, CYP-14A1, CYP-14A2, CYP-14A3, CYP-14A4, CYP-14A5, CYP-23A1, CYP-33A1, CYP-33B1, CYP-33C1, CYP-33C2, CYP-33C3, CYP-33C4, CYP-33C5, CYP-33C6, CYP-33C7, CYP-33C8, CYP-33C9, CYP-33C11, CYP-33C12, CYP-33D1, CYP-33D3, CYP-33E1, CYP-33E2, CYP-33E3, CYP-34A1, CYP-34A2, CYP-34A5, CYP-34A6, CYP-34A7, CYP-34A8, CYP-34A9, CYP-34A10, CYP-35A1, CYP-35A2, CYP-35A3, CYP-35A4, CYP-35A5, CYP-35B1, C…	#N/A	#N/A	#N/A	#N/A
Fasciola hepatica	D917_07808	369	4	362	1.6e-64	Cytochrome P450	#N/A	#N/A	#N/A	#N/A	DAF-9, DACH-1, CYP-14A1, CYP-14A2, CYP-14A3, CYP-14A4, CYP-14A5, CYP-23A1, CYP-33A1, CYP-33B1, CYP-33C1, CYP-33C2, CYP-33C3, CYP-33C4, CYP-33C5, CYP-33C6, CYP-33C7, CYP-33C8, CYP-33C9, CYP-33C11, CYP-33C12, CYP-33D1, CYP-33D3, CYP-33E1, CYP-33E2, CYP-33E3, CYP-34A1, CYP-34A2, CYP-34A5, CYP-34A6, CYP-34A7, CYP-34A8, CYP-34A9, CYP-34A10, CYP-35A1, CYP-35A2, CYP-35A3, CYP-35A4, CYP-35A5, CYP-35B1, C…	#N/A	#N/A	#N/A	#N/A
Fasciola hepatica	D917_07809	113	28	101	1.2e-10	Cytochrome P450	#N/A	#N/A	#N/A	#N/A	DAF-9, DACH-1, CYP-14A1, CYP-14A2, CYP-14A3, CYP-14A4, CYP-14A5, CYP-23A1, CYP-33A1, CYP-33B1, CYP-33C1, CYP-33C2, CYP-33C3, CYP-33C4, CYP-33C5, CYP-33C6, CYP-33C7, CYP-33C8, CYP-33C9, CYP-33C11, CYP-33C12, CYP-33D1, CYP-33D3, CYP-33E1, CYP-33E2, CYP-33E3, CYP-34A1, CYP-34A2, CYP-34A5, CYP-34A6, CYP-34A7, CYP-34A8, CYP-34A9, CYP-34A10, CYP-35A1, CYP-35A2, CYP-35A3, CYP-35A4, CYP-35A5, CYP-35B1, C…	#N/A	#N/A	#N/A	#N/A
Fasciola hepatica	maker-scaffold10x_135_pilon-augustus-gene-0.43-mRNA-1	214	36	211	2.3e-11	Cytochrome P450	#N/A	#N/A	#N/A	#N/A	DAF-9, DACH-1, CYP-14A1, CYP-14A2, CYP-14A3, CYP-14A4, CYP-14A5, CYP-23A1, CYP-33A1, CYP-33B1, CYP-33C1, CYP-33C2, CYP-33C3, CYP-33C4, CYP-33C5, CYP-33C6, CYP-33C7, CYP-33C8, CYP-33C9, CYP-33C11, CYP-33C12, CYP-33D1, CYP-33D3, CYP-33E1, CYP-33E2, CYP-33E3, CYP-34A1, CYP-34A2, CYP-34A5, CYP-34A6, CYP-34A7, CYP-34A8, CYP-34A9, CYP-34A10, CYP-35A1, CYP-35A2, CYP-35A3, CYP-35A4, CYP-35A5, CYP-35B1, C…	#N/A	#N/A	#N/A	#N/A
Fasciola hepatica	maker-scaffold10x_135_pilon-augustus-gene-0.44-mRNA-1	215	88	127	5.5e-06	Cytochrome P450	#N/A	#N/A	#N/A	#N/A	DAF-9, DACH-1, CYP-14A1, CYP-14A2, CYP-14A3, CYP-14A4, CYP-14A5, CYP-23A1, CYP-33A1, CYP-33B1, CYP-33C1, CYP-33C2, CYP-33C3, CYP-33C4, CYP-33C5, CYP-33C6, CYP-33C7, CYP-33C8, CYP-33C9, CYP-33C11, CYP-33C12, CYP-33D1, CYP-33D3, CYP-33E1, CYP-33E2, CYP-33E3, CYP-34A1, CYP-34A2, CYP-34A5, CYP-34A6, CYP-34A7, CYP-34A8, CYP-34A9, CYP-34A10, CYP-35A1, CYP-35A2, CYP-35A3, CYP-35A4, CYP-35A5, CYP-35B1, C…	#N/A	#N/A	#N/A	#N/A
Fasciola hepatica	maker-scaffold10x_1257_pilon-snap-gene-0.67-mRNA-1	568	320	436	5.7e-07	Cytochrome P450	#N/A	#N/A	#N/A	#N/A	#N/A	#N/A	#N/A	#N/A	#N/A
Fasciola hepatica	D918_07734	1377	317	783	6.3e-91	Cytochrome P450	#N/A	#N/A	#N/A	#N/A	#N/A	cyp-25A3	35.922	4.25e-100	322	CYP-25A3
Gongylonema pulchrum	GPUH_0000111401	236	50	227	4.5e-51	Cytochrome P450	cyp-13A1, cyp-13A10	1-to-many	37.7119	17.1484	CYP-13A1, CYP-13A2, CYP-13A3, CYP-13A4, CYP-13A5, CYP-13A6, CYP-13A7, CYP-13A8, CYP-13A10, CYP-13A11, CYP-13A12, CYP-13B1, CYP-13B2, CYP-25A1, CYP-25A2, CYP-25A3, CYP-25A4, CYP-25A6, CYP-43A1	cyp-43A1	45.226	5.17e-58	185
Gongylonema pulchrum	GPUH_0001880901	143	2	128	1e-41	Cytochrome P450	cyp-25A1, cyp-25A2, cyp-25A3, cyp-25A4, cyp-25A6	1-to-many	34.965	9.96016	CYP-13A1, CYP-13A2, CYP-13A3, CYP-13A4, CYP-13A5, CYP-13A6, CYP-13A7, CYP-13A8, CYP-13A10, CYP-13A11, CYP-13A12, CYP-13B1, CYP-13B2, CYP-25A1, CYP-25A2, CYP-25A3, CYP-25A4, CYP-25A6, CYP-43A1	#N/A	#N/A	#N/A	#N/A	cyp-25A
Gongylonema pulchrum	GPUH_0001859001	168	50	148	1.3e-30	Cytochrome P450	cyp-42A1	1-to-many	50	16.4384	CYP-29A2, CYP-29A3, CYP-29A4, CYP-31A2, CYP-31A3, CYP-31A5, CYP-32A1, CYP-32B1, CYP-37A1, CYP-37B1, CYP-42A1	#N/A	#N/A	#N/A	#N/A	cyp-42A1
Gongylonema pulchrum	GPUH_0000649401	145	20	138	1e-34	Cytochrome P450	cyp-42A1	1-to-many	66.8966	18.9824	CYP-29A2, CYP-29A3, CYP-29A4, CYP-31A2, CYP-31A3, CYP-31A5, CYP-32A1, CYP-32B1, CYP-37A1, CYP-37B1, CYP-42A1	cyp-42A1	71.852	4.94e-71	214	cyp-42A1
Gongylonema pulchrum	GPUH_0000065801-mRNA-1	161	90	151	5.6e-06	Cytochrome P450	#N/A	#N/A	#N/A	#N/A	CYP-29A2, CYP-29A3, CYP-29A4, CYP-31A2, CYP-31A3, CYP-31A5, CYP-32A1, CYP-32B1, CYP-37A1, CYP-37B1, CYP-42A1	#N/A	#N/A	#N/A	#N/A
Gongylonema pulchrum	GPUH_0000264801-mRNA-1	87	1	63	3e-26	Cytochrome P450	#N/A	#N/A	#N/A	#N/A	CYP-29A2, CYP-29A3, CYP-29A4, CYP-31A2, CYP-31A3, CYP-31A5, CYP-32A1, CYP-32B1, CYP-37A1, CYP-37B1, CYP-42A1	#N/A	#N/A	#N/A	#N/A
Gongylonema pulchrum	GPUH_0000863801-mRNA-1	#N/A	#N/A	#N/A	#N/A	#N/A	#N/A	#N/A	#N/A	#N/A	CYP-29A2, CYP-29A3, CYP-29A4, CYP-31A2, CYP-31A3, CYP-31A5, CYP-32A1, CYP-32B1, CYP-37A1, CYP-37B1, CYP-42A1	cyp-42A1	64.912	1.04e-22	81.3	cyp-42A1
Gongylonema pulchrum	GPUH_0000852301-mRNA-1	97	1	94	3.8e-33	Cytochrome P450	#N/A	#N/A	#N/A	#N/A	CYP-29A2, CYP-29A3, CYP-29A4, CYP-31A2, CYP-31A3, CYP-31A5, CYP-32A1, CYP-32B1, CYP-37A1, CYP-37B1, CYP-42A1	cyp-32B1	51.042	2.89e-31	107	cyp-32B1
Gongylonema pulchrum	GPUH_0000918701	134	2	129	4.9e-35	Cytochrome P450	cyp-23A1	1-to-many	58.209	14.6067	DAF-9, DACH-1, CYP-14A1, CYP-14A2, CYP-14A3, CYP-14A4, CYP-14A5, CYP-23A1, CYP-33A1, CYP-33B1, CYP-33C1, CYP-33C2, CYP-33C3, CYP-33C4, CYP-33C5, CYP-33C6, CYP-33C7, CYP-33C8, CYP-33C9, CYP-33C11, CYP-33C12, CYP-33D1, CYP-33D3, CYP-33E1, CYP-33E2, CYP-33E3, CYP-34A1, CYP-34A2, CYP-34A5, CYP-34A6, CYP-34A7, CYP-34A8, CYP-34A9, CYP-34A10, CYP-35A1, CYP-35A2, CYP-35A3, CYP-35A4, CYP-35A5, CYP-35B1, C…	#N/A	#N/A	#N/A	#N/A	cyp-23A1
Gongylonema pulchrum	GPUH_0002696101	170	21	163	2.4e-23	Cytochrome P450	cyp-23A1	1-to-many	51.1765	16.2921	DAF-9, DACH-1, CYP-14A1, CYP-14A2, CYP-14A3, CYP-14A4, CYP-14A5, CYP-23A1, CYP-33A1, CYP-33B1, CYP-33C1, CYP-33C2, CYP-33C3, CYP-33C4, CYP-33C5, CYP-33C6, CYP-33C7, CYP-33C8, CYP-33C9, CYP-33C11, CYP-33C12, CYP-33D1, CYP-33D3, CYP-33E1, CYP-33E2, CYP-33E3, CYP-34A1, CYP-34A2, CYP-34A5, CYP-34A6, CYP-34A7, CYP-34A8, CYP-34A9, CYP-34A10, CYP-35A1, CYP-35A2, CYP-35A3, CYP-35A4, CYP-35A5, CYP-35B1, C…	#N/A	#N/A	#N/A	#N/A	cyp-23A1
Gongylonema pulchrum	GPUH_0001461101	308	54	280	1e-29	Cytochrome P450	cyp-23A1	1-to-many	40.2597	23.221	DAF-9, DACH-1, CYP-14A1, CYP-14A2, CYP-14A3, CYP-14A4, CYP-14A5, CYP-23A1, CYP-33A1, CYP-33B1, CYP-33C1, CYP-33C2, CYP-33C3, CYP-33C4, CYP-33C5, CYP-33C6, CYP-33C7, CYP-33C8, CYP-33C9, CYP-33C11, CYP-33C12, CYP-33D1, CYP-33D3, CYP-33E1, CYP-33E2, CYP-33E3, CYP-34A1, CYP-34A2, CYP-34A5, CYP-34A6, CYP-34A7, CYP-34A8, CYP-34A9, CYP-34A10, CYP-35A1, CYP-35A2, CYP-35A3, CYP-35A4, CYP-35A5, CYP-35B1, C…	cyp-23A1	49.794	4.6e-89	269	cyp-23A1
Gongylonema pulchrum	GPUH_0000810701-mRNA-1	48	3	42	4.6e-11	Cytochrome P450	#N/A	#N/A	#N/A	#N/A	DAF-9, DACH-1, CYP-14A1, CYP-14A2, CYP-14A3, CYP-14A4, CYP-14A5, CYP-23A1, CYP-33A1, CYP-33B1, CYP-33C1, CYP-33C2, CYP-33C3, CYP-33C4, CYP-33C5, CYP-33C6, CYP-33C7, CYP-33C8, CYP-33C9, CYP-33C11, CYP-33C12, CYP-33D1, CYP-33D3, CYP-33E1, CYP-33E2, CYP-33E3, CYP-34A1, CYP-34A2, CYP-34A5, CYP-34A6, CYP-34A7, CYP-34A8, CYP-34A9, CYP-34A10, CYP-35A1, CYP-35A2, CYP-35A3, CYP-35A4, CYP-35A5, CYP-35B1, C…	#N/A	#N/A	#N/A	#N/A
Gongylonema pulchrum	GPUH_0001461001-mRNA-1	68	1	52	1.1e-09	Cytochrome P450	#N/A	#N/A	#N/A	#N/A	DAF-9, DACH-1, CYP-14A1, CYP-14A2, CYP-14A3, CYP-14A4, CYP-14A5, CYP-23A1, CYP-33A1, CYP-33B1, CYP-33C1, CYP-33C2, CYP-33C3, CYP-33C4, CYP-33C5, CYP-33C6, CYP-33C7, CYP-33C8, CYP-33C9, CYP-33C11, CYP-33C12, CYP-33D1, CYP-33D3, CYP-33E1, CYP-33E2, CYP-33E3, CYP-34A1, CYP-34A2, CYP-34A5, CYP-34A6, CYP-34A7, CYP-34A8, CYP-34A9, CYP-34A10, CYP-35A1, CYP-35A2, CYP-35A3, CYP-35A4, CYP-35A5, CYP-35B1, C…	#N/A	#N/A	#N/A	#N/A
Gongylonema pulchrum	GPUH_0000629901-mRNA-1	128	1	116	1.9e-41	Cytochrome P450	#N/A	#N/A	#N/A	#N/A	DAF-9, DACH-1, CYP-14A1, CYP-14A2, CYP-14A3, CYP-14A4, CYP-14A5, CYP-23A1, CYP-33A1, CYP-33B1, CYP-33C1, CYP-33C2, CYP-33C3, CYP-33C4, CYP-33C5, CYP-33C6, CYP-33C7, CYP-33C8, CYP-33C9, CYP-33C11, CYP-33C12, CYP-33D1, CYP-33D3, CYP-33E1, CYP-33E2, CYP-33E3, CYP-34A1, CYP-34A2, CYP-34A5, CYP-34A6, CYP-34A7, CYP-34A8, CYP-34A9, CYP-34A10, CYP-35A1, CYP-35A2, CYP-35A3, CYP-35A4, CYP-35A5, CYP-35B1, C…	cyp-33C8	44.248	1.03e-33	115	cyp-33C8
Haemonchus contortus	maker-C389387-snap-gene-0.0-mRNA-1	95	43	84	1.1e-15	Cytochrome P450	#N/A	#N/A	#N/A	#N/A	CYP-13A1, CYP-13A2, CYP-13A3, CYP-13A4, CYP-13A5, CYP-13A6, CYP-13A7, CYP-13A8, CYP-13A10, CYP-13A11, CYP-13A12, CYP-13B1, CYP-13B2, CYP-25A1, CYP-25A2, CYP-25A3, CYP-25A4, CYP-25A6, CYP-43A1	#N/A	#N/A	#N/A	#N/A
Haemonchus contortus	maker-C409407-augustus-gene-0.2-mRNA-1	129	1	53	3.2e-10	Cytochrome P450	#N/A	#N/A	#N/A	#N/A	CYP-13A1, CYP-13A2, CYP-13A3, CYP-13A4, CYP-13A5, CYP-13A6, CYP-13A7, CYP-13A8, CYP-13A10, CYP-13A11, CYP-13A12, CYP-13B1, CYP-13B2, CYP-25A1, CYP-25A2, CYP-25A3, CYP-25A4, CYP-25A6, CYP-43A1	#N/A	#N/A	#N/A	#N/A
Haemonchus contortus	maker-scaffold12209-augustus-gene-0.8-mRNA-1	219	110	208	1.1e-10	Cytochrome P450	#N/A	#N/A	#N/A	#N/A	CYP-13A1, CYP-13A2, CYP-13A3, CYP-13A4, CYP-13A5, CYP-13A6, CYP-13A7, CYP-13A8, CYP-13A10, CYP-13A11, CYP-13A12, CYP-13B1, CYP-13B2, CYP-25A1, CYP-25A2, CYP-25A3, CYP-25A4, CYP-25A6, CYP-43A1	#N/A	#N/A	#N/A	#N/A
Haemonchus contortus	maker-scaffold15843-snap-gene-0.3-mRNA-1	268	89	251	2.6e-08	Cytochrome P450	#N/A	#N/A	#N/A	#N/A	CYP-13A1, CYP-13A2, CYP-13A3, CYP-13A4, CYP-13A5, CYP-13A6, CYP-13A7, CYP-13A8, CYP-13A10, CYP-13A11, CYP-13A12, CYP-13B1, CYP-13B2, CYP-25A1, CYP-25A2, CYP-25A3, CYP-25A4, CYP-25A6, CYP-43A1	#N/A	#N/A	#N/A	#N/A
Haemonchus contortus	maker-scaffold9395-augustus-gene-0.7-mRNA-1	163	4	151	3.2e-08	Cytochrome P450	#N/A	#N/A	#N/A	#N/A	CYP-13A1, CYP-13A2, CYP-13A3, CYP-13A4, CYP-13A5, CYP-13A6, CYP-13A7, CYP-13A8, CYP-13A10, CYP-13A11, CYP-13A12, CYP-13B1, CYP-13B2, CYP-25A1, CYP-25A2, CYP-25A3, CYP-25A4, CYP-25A6, CYP-43A1	#N/A	#N/A	#N/A	#N/A
Haemonchus contortus	maker-scaffold9395-snap-gene-0.9-mRNA-1	548	65	541	2.4e-89	Cytochrome P450	#N/A	#N/A	#N/A	#N/A	CYP-13A1, CYP-13A2, CYP-13A3, CYP-13A4, CYP-13A5, CYP-13A6, CYP-13A7, CYP-13A8, CYP-13A10, CYP-13A11, CYP-13A12, CYP-13B1, CYP-13B2, CYP-25A1, CYP-25A2, CYP-25A3, CYP-25A4, CYP-25A6, CYP-43A1	#N/A	#N/A	#N/A	#N/A
Haemonchus contortus	maker-scaffold1807-snap-gene-0.15-mRNA-1	409	152	363	4.8e-31	Cytochrome P450	#N/A	#N/A	#N/A	#N/A	CYP-13A1, CYP-13A2, CYP-13A3, CYP-13A4, CYP-13A5, CYP-13A6, CYP-13A7, CYP-13A8, CYP-13A10, CYP-13A11, CYP-13A12, CYP-13B1, CYP-13B2, CYP-25A1, CYP-25A2, CYP-25A3, CYP-25A4, CYP-25A6, CYP-43A1	cyp-13A11	28.418	1.55e-38	138	cyp-13A11
Haemonchus contortus	maker-C309791-augustus-gene-0.1-mRNA-1	89	7	89	3.3e-17	Cytochrome P450	#N/A	#N/A	#N/A	#N/A	CYP-29A2, CYP-29A3, CYP-29A4, CYP-31A2, CYP-31A3, CYP-31A5, CYP-32A1, CYP-32B1, CYP-37A1, CYP-37B1, CYP-42A1	#N/A	#N/A	#N/A	#N/A
Haemonchus contortus	maker-C370167-snap-gene-0.2-mRNA-1	100	1	100	4.9e-25	Cytochrome P450	#N/A	#N/A	#N/A	#N/A	CYP-29A2, CYP-29A3, CYP-29A4, CYP-31A2, CYP-31A3, CYP-31A5, CYP-32A1, CYP-32B1, CYP-37A1, CYP-37B1, CYP-42A1	#N/A	#N/A	#N/A	#N/A
Haemonchus contortus	maker-C413773-augustus-gene-0.2-mRNA-1	113	5	61	7.6e-07	Cytochrome P450	#N/A	#N/A	#N/A	#N/A	CYP-29A2, CYP-29A3, CYP-29A4, CYP-31A2, CYP-31A3, CYP-31A5, CYP-32A1, CYP-32B1, CYP-37A1, CYP-37B1, CYP-42A1	#N/A	#N/A	#N/A	#N/A
Haemonchus contortus	maker-scaffold13516-snap-gene-0.14-mRNA-1	229	13	170	4.9e-39	Cytochrome P450	#N/A	#N/A	#N/A	#N/A	CYP-29A2, CYP-29A3, CYP-29A4, CYP-31A2, CYP-31A3, CYP-31A5, CYP-32A1, CYP-32B1, CYP-37A1, CYP-37B1, CYP-42A1	#N/A	#N/A	#N/A	#N/A
Haemonchus contortus	maker-scaffold13641-snap-gene-0.4-mRNA-1	210	35	209	5.3e-24	Cytochrome P450	#N/A	#N/A	#N/A	#N/A	CYP-29A2, CYP-29A3, CYP-29A4, CYP-31A2, CYP-31A3, CYP-31A5, CYP-32A1, CYP-32B1, CYP-37A1, CYP-37B1, CYP-42A1	#N/A	#N/A	#N/A	#N/A
Haemonchus contortus	maker-scaffold14276-augustus-gene-0.6-mRNA-1	68	1	61	2.4e-07	Cytochrome P450	#N/A	#N/A	#N/A	#N/A	CYP-29A2, CYP-29A3, CYP-29A4, CYP-31A2, CYP-31A3, CYP-31A5, CYP-32A1, CYP-32B1, CYP-37A1, CYP-37B1, CYP-42A1	#N/A	#N/A	#N/A	#N/A
Haemonchus contortus	maker-scaffold16285-augustus-gene-0.2-mRNA-1	89	2	70	2.8e-16	Cytochrome P450	#N/A	#N/A	#N/A	#N/A	CYP-29A2, CYP-29A3, CYP-29A4, CYP-31A2, CYP-31A3, CYP-31A5, CYP-32A1, CYP-32B1, CYP-37A1, CYP-37B1, CYP-42A1	#N/A	#N/A	#N/A	#N/A
Haemonchus contortus	maker-scaffold19009-snap-gene-0.18-mRNA-1	508	353	498	5.5e-39	Cytochrome P450	#N/A	#N/A	#N/A	#N/A	CYP-29A2, CYP-29A3, CYP-29A4, CYP-31A2, CYP-31A3, CYP-31A5, CYP-32A1, CYP-32B1, CYP-37A1, CYP-37B1, CYP-42A1	#N/A	#N/A	#N/A	#N/A
Haemonchus contortus	maker-scaffold1928-snap-gene-0.9-mRNA-1	358	55	357	2e-42	Cytochrome P450	#N/A	#N/A	#N/A	#N/A	CYP-29A2, CYP-29A3, CYP-29A4, CYP-31A2, CYP-31A3, CYP-31A5, CYP-32A1, CYP-32B1, CYP-37A1, CYP-37B1, CYP-42A1	#N/A	#N/A	#N/A	#N/A
Haemonchus contortus	maker-scaffold19577-augustus-gene-0.9-mRNA-1	323	99	314	1.1e-70	Cytochrome P450	#N/A	#N/A	#N/A	#N/A	CYP-29A2, CYP-29A3, CYP-29A4, CYP-31A2, CYP-31A3, CYP-31A5, CYP-32A1, CYP-32B1, CYP-37A1, CYP-37B1, CYP-42A1	#N/A	#N/A	#N/A	#N/A
Haemonchus contortus	maker-scaffold19643-snap-gene-0.6-mRNA-1	506	63	497	8.9e-94	Cytochrome P450	#N/A	#N/A	#N/A	#N/A	CYP-29A2, CYP-29A3, CYP-29A4, CYP-31A2, CYP-31A3, CYP-31A5, CYP-32A1, CYP-32B1, CYP-37A1, CYP-37B1, CYP-42A1	#N/A	#N/A	#N/A	#N/A
Haemonchus contortus	maker-scaffold2480-snap-gene-0.36-mRNA-1	327	44	316	3.7e-73	Cytochrome P450	#N/A	#N/A	#N/A	#N/A	CYP-29A2, CYP-29A3, CYP-29A4, CYP-31A2, CYP-31A3, CYP-31A5, CYP-32A1, CYP-32B1, CYP-37A1, CYP-37B1, CYP-42A1	#N/A	#N/A	#N/A	#N/A
Haemonchus contortus	maker-C410879-augustus-gene-0.1-mRNA-1	117	24	108	1.8e-07	Cytochrome P450	#N/A	#N/A	#N/A	#N/A	DAF-9, DACH-1, CYP-14A1, CYP-14A2, CYP-14A3, CYP-14A4, CYP-14A5, CYP-23A1, CYP-33A1, CYP-33B1, CYP-33C1, CYP-33C2, CYP-33C3, CYP-33C4, CYP-33C5, CYP-33C6, CYP-33C7, CYP-33C8, CYP-33C9, CYP-33C11, CYP-33C12, CYP-33D1, CYP-33D3, CYP-33E1, CYP-33E2, CYP-33E3, CYP-34A1, CYP-34A2, CYP-34A5, CYP-34A6, CYP-34A7, CYP-34A8, CYP-34A9, CYP-34A10, CYP-35A1, CYP-35A2, CYP-35A3, CYP-35A4, CYP-35A5, CYP-35B1, C…	#N/A	#N/A	#N/A	#N/A
Haemonchus contortus	maker-C423355-augustus-gene-0.2-mRNA-1	79	6	77	8.3e-08	Cytochrome P450	#N/A	#N/A	#N/A	#N/A	DAF-9, DACH-1, CYP-14A1, CYP-14A2, CYP-14A3, CYP-14A4, CYP-14A5, CYP-23A1, CYP-33A1, CYP-33B1, CYP-33C1, CYP-33C2, CYP-33C3, CYP-33C4, CYP-33C5, CYP-33C6, CYP-33C7, CYP-33C8, CYP-33C9, CYP-33C11, CYP-33C12, CYP-33D1, CYP-33D3, CYP-33E1, CYP-33E2, CYP-33E3, CYP-34A1, CYP-34A2, CYP-34A5, CYP-34A6, CYP-34A7, CYP-34A8, CYP-34A9, CYP-34A10, CYP-35A1, CYP-35A2, CYP-35A3, CYP-35A4, CYP-35A5, CYP-35B1, C…	#N/A	#N/A	#N/A	#N/A
Haemonchus contortus	maker-C438025-snap-gene-0.2-mRNA-1	223	7	221	4.8e-39	Cytochrome P450	#N/A	#N/A	#N/A	#N/A	DAF-9, DACH-1, CYP-14A1, CYP-14A2, CYP-14A3, CYP-14A4, CYP-14A5, CYP-23A1, CYP-33A1, CYP-33B1, CYP-33C1, CYP-33C2, CYP-33C3, CYP-33C4, CYP-33C5, CYP-33C6, CYP-33C7, CYP-33C8, CYP-33C9, CYP-33C11, CYP-33C12, CYP-33D1, CYP-33D3, CYP-33E1, CYP-33E2, CYP-33E3, CYP-34A1, CYP-34A2, CYP-34A5, CYP-34A6, CYP-34A7, CYP-34A8, CYP-34A9, CYP-34A10, CYP-35A1, CYP-35A2, CYP-35A3, CYP-35A4, CYP-35A5, CYP-35B1, C…	#N/A	#N/A	#N/A	#N/A
Haemonchus contortus	maker-C444461-snap-gene-0.3-mRNA-1	199	4	193	1.4e-45	Cytochrome P450	#N/A	#N/A	#N/A	#N/A	DAF-9, DACH-1, CYP-14A1, CYP-14A2, CYP-14A3, CYP-14A4, CYP-14A5, CYP-23A1, CYP-33A1, CYP-33B1, CYP-33C1, CYP-33C2, CYP-33C3, CYP-33C4, CYP-33C5, CYP-33C6, CYP-33C7, CYP-33C8, CYP-33C9, CYP-33C11, CYP-33C12, CYP-33D1, CYP-33D3, CYP-33E1, CYP-33E2, CYP-33E3, CYP-34A1, CYP-34A2, CYP-34A5, CYP-34A6, CYP-34A7, CYP-34A8, CYP-34A9, CYP-34A10, CYP-35A1, CYP-35A2, CYP-35A3, CYP-35A4, CYP-35A5, CYP-35B1, C…	#N/A	#N/A	#N/A	#N/A
Haemonchus contortus	maker-C449919-augustus-gene-0.2-mRNA-1	138	1	127	1e-13	Cytochrome P450	#N/A	#N/A	#N/A	#N/A	DAF-9, DACH-1, CYP-14A1, CYP-14A2, CYP-14A3, CYP-14A4, CYP-14A5, CYP-23A1, CYP-33A1, CYP-33B1, CYP-33C1, CYP-33C2, CYP-33C3, CYP-33C4, CYP-33C5, CYP-33C6, CYP-33C7, CYP-33C8, CYP-33C9, CYP-33C11, CYP-33C12, CYP-33D1, CYP-33D3, CYP-33E1, CYP-33E2, CYP-33E3, CYP-34A1, CYP-34A2, CYP-34A5, CYP-34A6, CYP-34A7, CYP-34A8, CYP-34A9, CYP-34A10, CYP-35A1, CYP-35A2, CYP-35A3, CYP-35A4, CYP-35A5, CYP-35B1, C…	#N/A	#N/A	#N/A	#N/A
Haemonchus contortus	maker-C451421-snap-gene-0.3-mRNA-1	405	46	405	1.3e-79	Cytochrome P450	#N/A	#N/A	#N/A	#N/A	DAF-9, DACH-1, CYP-14A1, CYP-14A2, CYP-14A3, CYP-14A4, CYP-14A5, CYP-23A1, CYP-33A1, CYP-33B1, CYP-33C1, CYP-33C2, CYP-33C3, CYP-33C4, CYP-33C5, CYP-33C6, CYP-33C7, CYP-33C8, CYP-33C9, CYP-33C11, CYP-33C12, CYP-33D1, CYP-33D3, CYP-33E1, CYP-33E2, CYP-33E3, CYP-34A1, CYP-34A2, CYP-34A5, CYP-34A6, CYP-34A7, CYP-34A8, CYP-34A9, CYP-34A10, CYP-35A1, CYP-35A2, CYP-35A3, CYP-35A4, CYP-35A5, CYP-35B1, C…	#N/A	#N/A	#N/A	#N/A
Haemonchus contortus	maker-C467621-snap-gene-0.12-mRNA-1	680	404	541	3.3e-24	Cytochrome P450	#N/A	#N/A	#N/A	#N/A	DAF-9, DACH-1, CYP-14A1, CYP-14A2, CYP-14A3, CYP-14A4, CYP-14A5, CYP-23A1, CYP-33A1, CYP-33B1, CYP-33C1, CYP-33C2, CYP-33C3, CYP-33C4, CYP-33C5, CYP-33C6, CYP-33C7, CYP-33C8, CYP-33C9, CYP-33C11, CYP-33C12, CYP-33D1, CYP-33D3, CYP-33E1, CYP-33E2, CYP-33E3, CYP-34A1, CYP-34A2, CYP-34A5, CYP-34A6, CYP-34A7, CYP-34A8, CYP-34A9, CYP-34A10, CYP-35A1, CYP-35A2, CYP-35A3, CYP-35A4, CYP-35A5, CYP-35B1, C…	#N/A	#N/A	#N/A	#N/A
Haemonchus contortus	maker-C468287-augustus-gene-0.9-mRNA-1	388	53	359	1.5e-47	Cytochrome P450	#N/A	#N/A	#N/A	#N/A	DAF-9, DACH-1, CYP-14A1, CYP-14A2, CYP-14A3, CYP-14A4, CYP-14A5, CYP-23A1, CYP-33A1, CYP-33B1, CYP-33C1, CYP-33C2, CYP-33C3, CYP-33C4, CYP-33C5, CYP-33C6, CYP-33C7, CYP-33C8, CYP-33C9, CYP-33C11, CYP-33C12, CYP-33D1, CYP-33D3, CYP-33E1, CYP-33E2, CYP-33E3, CYP-34A1, CYP-34A2, CYP-34A5, CYP-34A6, CYP-34A7, CYP-34A8, CYP-34A9, CYP-34A10, CYP-35A1, CYP-35A2, CYP-35A3, CYP-35A4, CYP-35A5, CYP-35B1, C…	#N/A	#N/A	#N/A	#N/A
Haemonchus contortus	maker-C468377-augustus-gene-0.3-mRNA-1	91	29	89	9.4e-11	Cytochrome P450	#N/A	#N/A	#N/A	#N/A	DAF-9, DACH-1, CYP-14A1, CYP-14A2, CYP-14A3, CYP-14A4, CYP-14A5, CYP-23A1, CYP-33A1, CYP-33B1, CYP-33C1, CYP-33C2, CYP-33C3, CYP-33C4, CYP-33C5, CYP-33C6, CYP-33C7, CYP-33C8, CYP-33C9, CYP-33C11, CYP-33C12, CYP-33D1, CYP-33D3, CYP-33E1, CYP-33E2, CYP-33E3, CYP-34A1, CYP-34A2, CYP-34A5, CYP-34A6, CYP-34A7, CYP-34A8, CYP-34A9, CYP-34A10, CYP-35A1, CYP-35A2, CYP-35A3, CYP-35A4, CYP-35A5, CYP-35B1, C…	#N/A	#N/A	#N/A	#N/A
Haemonchus contortus	maker-C468717-snap-gene-0.13-mRNA-1	497	24	497	5.3e-84	Cytochrome P450	#N/A	#N/A	#N/A	#N/A	DAF-9, DACH-1, CYP-14A1, CYP-14A2, CYP-14A3, CYP-14A4, CYP-14A5, CYP-23A1, CYP-33A1, CYP-33B1, CYP-33C1, CYP-33C2, CYP-33C3, CYP-33C4, CYP-33C5, CYP-33C6, CYP-33C7, CYP-33C8, CYP-33C9, CYP-33C11, CYP-33C12, CYP-33D1, CYP-33D3, CYP-33E1, CYP-33E2, CYP-33E3, CYP-34A1, CYP-34A2, CYP-34A5, CYP-34A6, CYP-34A7, CYP-34A8, CYP-34A9, CYP-34A10, CYP-35A1, CYP-35A2, CYP-35A3, CYP-35A4, CYP-35A5, CYP-35B1, C…	#N/A	#N/A	#N/A	#N/A
Haemonchus contortus	maker-scaffold11179-snap-gene-0.18-mRNA-1	1107	473	809	1.2e-65	Cytochrome P450	#N/A	#N/A	#N/A	#N/A	DAF-9, DACH-1, CYP-14A1, CYP-14A2, CYP-14A3, CYP-14A4, CYP-14A5, CYP-23A1, CYP-33A1, CYP-33B1, CYP-33C1, CYP-33C2, CYP-33C3, CYP-33C4, CYP-33C5, CYP-33C6, CYP-33C7, CYP-33C8, CYP-33C9, CYP-33C11, CYP-33C12, CYP-33D1, CYP-33D3, CYP-33E1, CYP-33E2, CYP-33E3, CYP-34A1, CYP-34A2, CYP-34A5, CYP-34A6, CYP-34A7, CYP-34A8, CYP-34A9, CYP-34A10, CYP-35A1, CYP-35A2, CYP-35A3, CYP-35A4, CYP-35A5, CYP-35B1, C…	#N/A	#N/A	#N/A	#N/A
Haemonchus contortus	maker-scaffold11393-augustus-gene-0.7-mRNA-1	536	28	401	3.6e-47	Cytochrome P450	#N/A	#N/A	#N/A	#N/A	DAF-9, DACH-1, CYP-14A1, CYP-14A2, CYP-14A3, CYP-14A4, CYP-14A5, CYP-23A1, CYP-33A1, CYP-33B1, CYP-33C1, CYP-33C2, CYP-33C3, CYP-33C4, CYP-33C5, CYP-33C6, CYP-33C7, CYP-33C8, CYP-33C9, CYP-33C11, CYP-33C12, CYP-33D1, CYP-33D3, CYP-33E1, CYP-33E2, CYP-33E3, CYP-34A1, CYP-34A2, CYP-34A5, CYP-34A6, CYP-34A7, CYP-34A8, CYP-34A9, CYP-34A10, CYP-35A1, CYP-35A2, CYP-35A3, CYP-35A4, CYP-35A5, CYP-35B1, C…	#N/A	#N/A	#N/A	#N/A
Haemonchus contortus	maker-scaffold12027-augustus-gene-0.9-mRNA-1	493	28	484	2.1e-85	Cytochrome P450	#N/A	#N/A	#N/A	#N/A	DAF-9, DACH-1, CYP-14A1, CYP-14A2, CYP-14A3, CYP-14A4, CYP-14A5, CYP-23A1, CYP-33A1, CYP-33B1, CYP-33C1, CYP-33C2, CYP-33C3, CYP-33C4, CYP-33C5, CYP-33C6, CYP-33C7, CYP-33C8, CYP-33C9, CYP-33C11, CYP-33C12, CYP-33D1, CYP-33D3, CYP-33E1, CYP-33E2, CYP-33E3, CYP-34A1, CYP-34A2, CYP-34A5, CYP-34A6, CYP-34A7, CYP-34A8, CYP-34A9, CYP-34A10, CYP-35A1, CYP-35A2, CYP-35A3, CYP-35A4, CYP-35A5, CYP-35B1, C…	#N/A	#N/A	#N/A	#N/A
Haemonchus contortus	maker-scaffold12269-snap-gene-0.4-mRNA-1	484	68	307	9.2e-39	Cytochrome P450	#N/A	#N/A	#N/A	#N/A	DAF-9, DACH-1, CYP-14A1, CYP-14A2, CYP-14A3, CYP-14A4, CYP-14A5, CYP-23A1, CYP-33A1, CYP-33B1, CYP-33C1, CYP-33C2, CYP-33C3, CYP-33C4, CYP-33C5, CYP-33C6, CYP-33C7, CYP-33C8, CYP-33C9, CYP-33C11, CYP-33C12, CYP-33D1, CYP-33D3, CYP-33E1, CYP-33E2, CYP-33E3, CYP-34A1, CYP-34A2, CYP-34A5, CYP-34A6, CYP-34A7, CYP-34A8, CYP-34A9, CYP-34A10, CYP-35A1, CYP-35A2, CYP-35A3, CYP-35A4, CYP-35A5, CYP-35B1, C…	#N/A	#N/A	#N/A	#N/A
Haemonchus contortus	maker-scaffold1312-snap-gene-0.4-mRNA-1	356	150	276	3.5e-29	Cytochrome P450	#N/A	#N/A	#N/A	#N/A	DAF-9, DACH-1, CYP-14A1, CYP-14A2, CYP-14A3, CYP-14A4, CYP-14A5, CYP-23A1, CYP-33A1, CYP-33B1, CYP-33C1, CYP-33C2, CYP-33C3, CYP-33C4, CYP-33C5, CYP-33C6, CYP-33C7, CYP-33C8, CYP-33C9, CYP-33C11, CYP-33C12, CYP-33D1, CYP-33D3, CYP-33E1, CYP-33E2, CYP-33E3, CYP-34A1, CYP-34A2, CYP-34A5, CYP-34A6, CYP-34A7, CYP-34A8, CYP-34A9, CYP-34A10, CYP-35A1, CYP-35A2, CYP-35A3, CYP-35A4, CYP-35A5, CYP-35B1, C…	#N/A	#N/A	#N/A	#N/A
Haemonchus contortus	maker-scaffold14804-snap-gene-0.4-mRNA-1	65	3	62	1.8e-06	Cytochrome P450	#N/A	#N/A	#N/A	#N/A	DAF-9, DACH-1, CYP-14A1, CYP-14A2, CYP-14A3, CYP-14A4, CYP-14A5, CYP-23A1, CYP-33A1, CYP-33B1, CYP-33C1, CYP-33C2, CYP-33C3, CYP-33C4, CYP-33C5, CYP-33C6, CYP-33C7, CYP-33C8, CYP-33C9, CYP-33C11, CYP-33C12, CYP-33D1, CYP-33D3, CYP-33E1, CYP-33E2, CYP-33E3, CYP-34A1, CYP-34A2, CYP-34A5, CYP-34A6, CYP-34A7, CYP-34A8, CYP-34A9, CYP-34A10, CYP-35A1, CYP-35A2, CYP-35A3, CYP-35A4, CYP-35A5, CYP-35B1, C…	#N/A	#N/A	#N/A	#N/A
Haemonchus contortus	maker-scaffold16109-snap-gene-0.13-mRNA-1	137	1	130	5e-38	Cytochrome P450	#N/A	#N/A	#N/A	#N/A	DAF-9, DACH-1, CYP-14A1, CYP-14A2, CYP-14A3, CYP-14A4, CYP-14A5, CYP-23A1, CYP-33A1, CYP-33B1, CYP-33C1, CYP-33C2, CYP-33C3, CYP-33C4, CYP-33C5, CYP-33C6, CYP-33C7, CYP-33C8, CYP-33C9, CYP-33C11, CYP-33C12, CYP-33D1, CYP-33D3, CYP-33E1, CYP-33E2, CYP-33E3, CYP-34A1, CYP-34A2, CYP-34A5, CYP-34A6, CYP-34A7, CYP-34A8, CYP-34A9, CYP-34A10, CYP-35A1, CYP-35A2, CYP-35A3, CYP-35A4, CYP-35A5, CYP-35B1, C…	#N/A	#N/A	#N/A	#N/A
Haemonchus contortus	maker-scaffold1685-augustus-gene-0.18-mRNA-1	449	158	346	8.6e-21	Cytochrome P450	#N/A	#N/A	#N/A	#N/A	DAF-9, DACH-1, CYP-14A1, CYP-14A2, CYP-14A3, CYP-14A4, CYP-14A5, CYP-23A1, CYP-33A1, CYP-33B1, CYP-33C1, CYP-33C2, CYP-33C3, CYP-33C4, CYP-33C5, CYP-33C6, CYP-33C7, CYP-33C8, CYP-33C9, CYP-33C11, CYP-33C12, CYP-33D1, CYP-33D3, CYP-33E1, CYP-33E2, CYP-33E3, CYP-34A1, CYP-34A2, CYP-34A5, CYP-34A6, CYP-34A7, CYP-34A8, CYP-34A9, CYP-34A10, CYP-35A1, CYP-35A2, CYP-35A3, CYP-35A4, CYP-35A5, CYP-35B1, C…	#N/A	#N/A	#N/A	#N/A
Haemonchus contortus	maker-scaffold18495-augustus-gene-0.29-mRNA-1	512	17	505	6.1e-79	Cytochrome P450	#N/A	#N/A	#N/A	#N/A	DAF-9, DACH-1, CYP-14A1, CYP-14A2, CYP-14A3, CYP-14A4, CYP-14A5, CYP-23A1, CYP-33A1, CYP-33B1, CYP-33C1, CYP-33C2, CYP-33C3, CYP-33C4, CYP-33C5, CYP-33C6, CYP-33C7, CYP-33C8, CYP-33C9, CYP-33C11, CYP-33C12, CYP-33D1, CYP-33D3, CYP-33E1, CYP-33E2, CYP-33E3, CYP-34A1, CYP-34A2, CYP-34A5, CYP-34A6, CYP-34A7, CYP-34A8, CYP-34A9, CYP-34A10, CYP-35A1, CYP-35A2, CYP-35A3, CYP-35A4, CYP-35A5, CYP-35B1, C…	#N/A	#N/A	#N/A	#N/A
Haemonchus contortus	maker-scaffold18495-snap-gene-0.36-mRNA-1	475	348	474	7.4e-30	Cytochrome P450	#N/A	#N/A	#N/A	#N/A	DAF-9, DACH-1, CYP-14A1, CYP-14A2, CYP-14A3, CYP-14A4, CYP-14A5, CYP-23A1, CYP-33A1, CYP-33B1, CYP-33C1, CYP-33C2, CYP-33C3, CYP-33C4, CYP-33C5, CYP-33C6, CYP-33C7, CYP-33C8, CYP-33C9, CYP-33C11, CYP-33C12, CYP-33D1, CYP-33D3, CYP-33E1, CYP-33E2, CYP-33E3, CYP-34A1, CYP-34A2, CYP-34A5, CYP-34A6, CYP-34A7, CYP-34A8, CYP-34A9, CYP-34A10, CYP-35A1, CYP-35A2, CYP-35A3, CYP-35A4, CYP-35A5, CYP-35B1, C…	#N/A	#N/A	#N/A	#N/A
Haemonchus contortus	maker-scaffold3864-augustus-gene-2.13-mRNA-1	699	197	500	2.5e-59	Cytochrome P450	#N/A	#N/A	#N/A	#N/A	DAF-9, DACH-1, CYP-14A1, CYP-14A2, CYP-14A3, CYP-14A4, CYP-14A5, CYP-23A1, CYP-33A1, CYP-33B1, CYP-33C1, CYP-33C2, CYP-33C3, CYP-33C4, CYP-33C5, CYP-33C6, CYP-33C7, CYP-33C8, CYP-33C9, CYP-33C11, CYP-33C12, CYP-33D1, CYP-33D3, CYP-33E1, CYP-33E2, CYP-33E3, CYP-34A1, CYP-34A2, CYP-34A5, CYP-34A6, CYP-34A7, CYP-34A8, CYP-34A9, CYP-34A10, CYP-35A1, CYP-35A2, CYP-35A3, CYP-35A4, CYP-35A5, CYP-35B1, C…	#N/A	#N/A	#N/A	#N/A
Haemonchus contortus	maker-scaffold6005-snap-gene-0.33-mRNA-1	667	64	500	2.2e-104	Cytochrome P450	#N/A	#N/A	#N/A	#N/A	DAF-9, DACH-1, CYP-14A1, CYP-14A2, CYP-14A3, CYP-14A4, CYP-14A5, CYP-23A1, CYP-33A1, CYP-33B1, CYP-33C1, CYP-33C2, CYP-33C3, CYP-33C4, CYP-33C5, CYP-33C6, CYP-33C7, CYP-33C8, CYP-33C9, CYP-33C11, CYP-33C12, CYP-33D1, CYP-33D3, CYP-33E1, CYP-33E2, CYP-33E3, CYP-34A1, CYP-34A2, CYP-34A5, CYP-34A6, CYP-34A7, CYP-34A8, CYP-34A9, CYP-34A10, CYP-35A1, CYP-35A2, CYP-35A3, CYP-35A4, CYP-35A5, CYP-35B1, C…	#N/A	#N/A	#N/A	#N/A
Haemonchus contortus	maker-scaffold7868-snap-gene-0.14-mRNA-1	563	309	551	1.2e-72	Cytochrome P450	#N/A	#N/A	#N/A	#N/A	DAF-9, DACH-1, CYP-14A1, CYP-14A2, CYP-14A3, CYP-14A4, CYP-14A5, CYP-23A1, CYP-33A1, CYP-33B1, CYP-33C1, CYP-33C2, CYP-33C3, CYP-33C4, CYP-33C5, CYP-33C6, CYP-33C7, CYP-33C8, CYP-33C9, CYP-33C11, CYP-33C12, CYP-33D1, CYP-33D3, CYP-33E1, CYP-33E2, CYP-33E3, CYP-34A1, CYP-34A2, CYP-34A5, CYP-34A6, CYP-34A7, CYP-34A8, CYP-34A9, CYP-34A10, CYP-35A1, CYP-35A2, CYP-35A3, CYP-35A4, CYP-35A5, CYP-35B1, C…	#N/A	#N/A	#N/A	#N/A
Haemonchus contortus	maker-scaffold787-snap-gene-0.8-mRNA-1	304	24	180	6.3e-12	Cytochrome P450	#N/A	#N/A	#N/A	#N/A	DAF-9, DACH-1, CYP-14A1, CYP-14A2, CYP-14A3, CYP-14A4, CYP-14A5, CYP-23A1, CYP-33A1, CYP-33B1, CYP-33C1, CYP-33C2, CYP-33C3, CYP-33C4, CYP-33C5, CYP-33C6, CYP-33C7, CYP-33C8, CYP-33C9, CYP-33C11, CYP-33C12, CYP-33D1, CYP-33D3, CYP-33E1, CYP-33E2, CYP-33E3, CYP-34A1, CYP-34A2, CYP-34A5, CYP-34A6, CYP-34A7, CYP-34A8, CYP-34A9, CYP-34A10, CYP-35A1, CYP-35A2, CYP-35A3, CYP-35A4, CYP-35A5, CYP-35B1, C…	#N/A	#N/A	#N/A	#N/A
Haemonchus contortus	maker-scaffold8311-snap-gene-0.25-mRNA-1	591	287	584	8.2e-61	Cytochrome P450	#N/A	#N/A	#N/A	#N/A	DAF-9, DACH-1, CYP-14A1, CYP-14A2, CYP-14A3, CYP-14A4, CYP-14A5, CYP-23A1, CYP-33A1, CYP-33B1, CYP-33C1, CYP-33C2, CYP-33C3, CYP-33C4, CYP-33C5, CYP-33C6, CYP-33C7, CYP-33C8, CYP-33C9, CYP-33C11, CYP-33C12, CYP-33D1, CYP-33D3, CYP-33E1, CYP-33E2, CYP-33E3, CYP-34A1, CYP-34A2, CYP-34A5, CYP-34A6, CYP-34A7, CYP-34A8, CYP-34A9, CYP-34A10, CYP-35A1, CYP-35A2, CYP-35A3, CYP-35A4, CYP-35A5, CYP-35B1, C…	#N/A	#N/A	#N/A	#N/A
Haemonchus contortus	maker-C428073-augustus-gene-0.1-mRNA-1	108	3	101	4.4e-28	Cytochrome P450	#N/A	#N/A	#N/A	#N/A	DAF-9, DACH-1, CYP-14A1, CYP-14A2, CYP-14A3, CYP-14A4, CYP-14A5, CYP-23A1, CYP-33A1, CYP-33B1, CYP-33C1, CYP-33C2, CYP-33C3, CYP-33C4, CYP-33C5, CYP-33C6, CYP-33C7, CYP-33C8, CYP-33C9, CYP-33C11, CYP-33C12, CYP-33D1, CYP-33D3, CYP-33E1, CYP-33E2, CYP-33E3, CYP-34A1, CYP-34A2, CYP-34A5, CYP-34A6, CYP-34A7, CYP-34A8, CYP-34A9, CYP-34A10, CYP-35A1, CYP-35A2, CYP-35A3, CYP-35A4, CYP-35A5, CYP-35B1, C…	cyp-33C8	67.391	8.31e-40	130	cyp-33C8
Haemonchus contortus	maker-scaffold18495-snap-gene-0.33-mRNA-1	322	148	318	4.3e-32	Cytochrome P450	#N/A	#N/A	#N/A	#N/A	DAF-9, DACH-1, CYP-14A1, CYP-14A2, CYP-14A3, CYP-14A4, CYP-14A5, CYP-23A1, CYP-33A1, CYP-33B1, CYP-33C1, CYP-33C2, CYP-33C3, CYP-33C4, CYP-33C5, CYP-33C6, CYP-33C7, CYP-33C8, CYP-33C9, CYP-33C11, CYP-33C12, CYP-33D1, CYP-33D3, CYP-33E1, CYP-33E2, CYP-33E3, CYP-34A1, CYP-34A2, CYP-34A5, CYP-34A6, CYP-34A7, CYP-34A8, CYP-34A9, CYP-34A10, CYP-35A1, CYP-35A2, CYP-35A3, CYP-35A4, CYP-35A5, CYP-35B1, C…	cyp-34A6	43.816	2.81e-79	238	cyp-34A6
Haemonchus contortus	maker-scaffold4414-snap-gene-0.11-mRNA-1	514	403	494	7e-08	Cytochrome P450	#N/A	#N/A	#N/A	#N/A	#N/A	#N/A	#N/A	#N/A	#N/A
Haemonchus contortus	HCON_00141052	517	31	507	7.5e-90	Cytochrome P450	cyp-13A11, cyp-13A12	1-to-many	44.8743	44.8743	CYP-13A1, CYP-13A2, CYP-13A3, CYP-13A4, CYP-13A5, CYP-13A6, CYP-13A7, CYP-13A8, CYP-13A10, CYP-13A11, CYP-13A12, CYP-13B1, CYP-13B2, CYP-25A1, CYP-25A2, CYP-25A3, CYP-25A4, CYP-25A6, CYP-43A1	cyp-13A12	46.154	3.58e-166	474	cyp-13A12
Haemonchus contortus	HCON_00117780	378	98	360	6.2e-46	Cytochrome P450	cyp-25A1, cyp-25A2, cyp-25A3, cyp-25A4, cyp-25A6	1-to-many	26.4325	28.4861	CYP-13A1, CYP-13A2, CYP-13A3, CYP-13A4, CYP-13A5, CYP-13A6, CYP-13A7, CYP-13A8, CYP-13A10, CYP-13A11, CYP-13A12, CYP-13B1, CYP-13B2, CYP-25A1, CYP-25A2, CYP-25A3, CYP-25A4, CYP-25A6, CYP-43A1	#N/A	#N/A	#N/A	#N/A
Haemonchus contortus	HCON_00084620	443	3	422	7.2e-62	Cytochrome P450	cyp-43A1	1-to-1	39.7291	33.4601	CYP-13A1, CYP-13A2, CYP-13A3, CYP-13A4, CYP-13A5, CYP-13A6, CYP-13A7, CYP-13A8, CYP-13A10, CYP-13A11, CYP-13A12, CYP-13B1, CYP-13B2, CYP-25A1, CYP-25A2, CYP-25A3, CYP-25A4, CYP-25A6, CYP-43A1	cyp-43A1	39.912	3.69e-117	346	cyp-43A1
Haemonchus contortus	HCON_00038960	502	35	481	3.5e-111	Cytochrome P450	cyp-31A2, cyp-31A3, cyp-31A5	1-to-many	56.1753	56.9697	CYP-29A2, CYP-29A3, CYP-29A4, CYP-31A2, CYP-31A3, CYP-31A5, CYP-32A1, CYP-32B1, CYP-37A1, CYP-37B1, CYP-42A1	cyp-31A2	57.287	0	603	cyp-31A2
Haemonchus contortus	HCON_00045460	499	49	476	1.6e-106	Cytochrome P450	cyp-37B1	1-to-1	54.1082	53.0452	CYP-29A2, CYP-29A3, CYP-29A4, CYP-31A2, CYP-31A3, CYP-31A5, CYP-32A1, CYP-32B1, CYP-37A1, CYP-37B1, CYP-42A1	cyp-37A1	53.36	0	578	cyp-37
Haemonchus contortus	HCON_00145460	512	35	480	1.4e-106	Cytochrome P450	cyp-42A1	1-to-1	73.0469	73.1898	CYP-29A2, CYP-29A3, CYP-29A4, CYP-31A2, CYP-31A3, CYP-31A5, CYP-32A1, CYP-32B1, CYP-37A1, CYP-37B1, CYP-42A1	cyp-42A1	73.622	0	824	cyp-42A1
Haemonchus contortus	HCON_00134870	324	29	286	4.6e-62	Cytochrome P450	#N/A	#N/A	#N/A	#N/A	CYP-29A2, CYP-29A3, CYP-29A4, CYP-31A2, CYP-31A3, CYP-31A5, CYP-32A1, CYP-32B1, CYP-37A1, CYP-37B1, CYP-42A1	#N/A	#N/A	#N/A	#N/A
Haemonchus contortus	HCON_00136330	304	178	279	1.6e-35	Cytochrome P450	#N/A	#N/A	#N/A	#N/A	CYP-29A2, CYP-29A3, CYP-29A4, CYP-31A2, CYP-31A3, CYP-31A5, CYP-32A1, CYP-32B1, CYP-37A1, CYP-37B1, CYP-42A1	#N/A	#N/A	#N/A	#N/A
Haemonchus contortus	HCON_00044070	505	64	495	2.7e-82	Cytochrome P450	cyp-44A1	1-to-1	53.4653	55.2147	CYP-44A1	cyp-44A1	55.403	0	558	cyp-44A1
Haemonchus contortus	HCON_00023990	495	29	484	6.4e-65	Cytochrome P450	cyp-14A1, cyp-14A2, cyp-14A3, cyp-14A4, cyp-14A5	Many-to-many	32.3232	32.5866	DAF-9, DACH-1, CYP-14A1, CYP-14A2, CYP-14A3, CYP-14A4, CYP-14A5, CYP-23A1, CYP-33A1, CYP-33B1, CYP-33C1, CYP-33C2, CYP-33C3, CYP-33C4, CYP-33C5, CYP-33C6, CYP-33C7, CYP-33C8, CYP-33C9, CYP-33C11, CYP-33C12, CYP-33D1, CYP-33D3, CYP-33E1, CYP-33E2, CYP-33E3, CYP-34A1, CYP-34A2, CYP-34A5, CYP-34A6, CYP-34A7, CYP-34A8, CYP-34A9, CYP-34A10, CYP-35A1, CYP-35A2, CYP-35A3, CYP-35A4, CYP-35A5, CYP-35B1, C…	#N/A	#N/A	#N/A	#N/A	cyp-14A
Haemonchus contortus	HCON_00024000	932	466	921	3.7e-91	Cytochrome P450	cyp-14A1, cyp-14A2, cyp-14A3, cyp-14A4, cyp-14A5	Many-to-many	36.1616	36.4562	DAF-9, DACH-1, CYP-14A1, CYP-14A2, CYP-14A3, CYP-14A4, CYP-14A5, CYP-23A1, CYP-33A1, CYP-33B1, CYP-33C1, CYP-33C2, CYP-33C3, CYP-33C4, CYP-33C5, CYP-33C6, CYP-33C7, CYP-33C8, CYP-33C9, CYP-33C11, CYP-33C12, CYP-33D1, CYP-33D3, CYP-33E1, CYP-33E2, CYP-33E3, CYP-34A1, CYP-34A2, CYP-34A5, CYP-34A6, CYP-34A7, CYP-34A8, CYP-34A9, CYP-34A10, CYP-35A1, CYP-35A2, CYP-35A3, CYP-35A4, CYP-35A5, CYP-35B1, C…	#N/A	#N/A	#N/A	#N/A	cyp-14A
Haemonchus contortus	HCON_00024010	492	28	484	4e-91	Cytochrome P450	cyp-14A1, cyp-14A2, cyp-14A3, cyp-14A4, cyp-14A5	Many-to-many	36.3992	37.8819	DAF-9, DACH-1, CYP-14A1, CYP-14A2, CYP-14A3, CYP-14A4, CYP-14A5, CYP-23A1, CYP-33A1, CYP-33B1, CYP-33C1, CYP-33C2, CYP-33C3, CYP-33C4, CYP-33C5, CYP-33C6, CYP-33C7, CYP-33C8, CYP-33C9, CYP-33C11, CYP-33C12, CYP-33D1, CYP-33D3, CYP-33E1, CYP-33E2, CYP-33E3, CYP-34A1, CYP-34A2, CYP-34A5, CYP-34A6, CYP-34A7, CYP-34A8, CYP-34A9, CYP-34A10, CYP-35A1, CYP-35A2, CYP-35A3, CYP-35A4, CYP-35A5, CYP-35B1, C…	cyp-14A5	41.548	1.37e-133	389	cyp-14A5
Haemonchus contortus	HCON_00024020	492	28	485	1.8e-92	Cytochrome P450	cyp-14A1, cyp-14A2, cyp-14A3, cyp-14A4, cyp-14A5	Many-to-many	37.4502	38.2892	DAF-9, DACH-1, CYP-14A1, CYP-14A2, CYP-14A3, CYP-14A4, CYP-14A5, CYP-23A1, CYP-33A1, CYP-33B1, CYP-33C1, CYP-33C2, CYP-33C3, CYP-33C4, CYP-33C5, CYP-33C6, CYP-33C7, CYP-33C8, CYP-33C9, CYP-33C11, CYP-33C12, CYP-33D1, CYP-33D3, CYP-33E1, CYP-33E2, CYP-33E3, CYP-34A1, CYP-34A2, CYP-34A5, CYP-34A6, CYP-34A7, CYP-34A8, CYP-34A9, CYP-34A10, CYP-35A1, CYP-35A2, CYP-35A3, CYP-35A4, CYP-35A5, CYP-35B1, C…	cyp-14A5	40.9	3.02e-133	388	cyp-14A5
Haemonchus contortus	HCON_00042000	510	32	471	1.6e-98	Cytochrome P450	cyp-23A1	1-to-1	57.8431	55.2434	DAF-9, DACH-1, CYP-14A1, CYP-14A2, CYP-14A3, CYP-14A4, CYP-14A5, CYP-23A1, CYP-33A1, CYP-33B1, CYP-33C1, CYP-33C2, CYP-33C3, CYP-33C4, CYP-33C5, CYP-33C6, CYP-33C7, CYP-33C8, CYP-33C9, CYP-33C11, CYP-33C12, CYP-33D1, CYP-33D3, CYP-33E1, CYP-33E2, CYP-33E3, CYP-34A1, CYP-34A2, CYP-34A5, CYP-34A6, CYP-34A7, CYP-34A8, CYP-34A9, CYP-34A10, CYP-35A1, CYP-35A2, CYP-35A3, CYP-35A4, CYP-35A5, CYP-35B1, C…	cyp-23A1	59.172	0	614	cyp-23A1
Haemonchus contortus	HCON_00145170	446	26	446	6.7e-91	Cytochrome P450	cyp-33A1	1-to-many	43.9732	40.0406	DAF-9, DACH-1, CYP-14A1, CYP-14A2, CYP-14A3, CYP-14A4, CYP-14A5, CYP-23A1, CYP-33A1, CYP-33B1, CYP-33C1, CYP-33C2, CYP-33C3, CYP-33C4, CYP-33C5, CYP-33C6, CYP-33C7, CYP-33C8, CYP-33C9, CYP-33C11, CYP-33C12, CYP-33D1, CYP-33D3, CYP-33E1, CYP-33E2, CYP-33E3, CYP-34A1, CYP-34A2, CYP-34A5, CYP-34A6, CYP-34A7, CYP-34A8, CYP-34A9, CYP-34A10, CYP-35A1, CYP-35A2, CYP-35A3, CYP-35A4, CYP-35A5, CYP-35B1, C…	#N/A	#N/A	#N/A	#N/A	cyp-33A1
Haemonchus contortus	HCON_00143950	515	46	507	4.6e-108	Cytochrome P450	cyp-33A1	1-to-many	44.9597	45.3252	DAF-9, DACH-1, CYP-14A1, CYP-14A2, CYP-14A3, CYP-14A4, CYP-14A5, CYP-23A1, CYP-33A1, CYP-33B1, CYP-33C1, CYP-33C2, CYP-33C3, CYP-33C4, CYP-33C5, CYP-33C6, CYP-33C7, CYP-33C8, CYP-33C9, CYP-33C11, CYP-33C12, CYP-33D1, CYP-33D3, CYP-33E1, CYP-33E2, CYP-33E3, CYP-34A1, CYP-34A2, CYP-34A5, CYP-34A6, CYP-34A7, CYP-34A8, CYP-34A9, CYP-34A10, CYP-35A1, CYP-35A2, CYP-35A3, CYP-35A4, CYP-35A5, CYP-35B1, C…	cyp-33C9	53.099	0	536	cyp-33
Haemonchus contortus	HCON_00133050	474	256	457	2.5e-67	Cytochrome P450	cyp-33E1, cyp-33E2, cyp-33E3	1-to-many	49.1561	47.166	DAF-9, DACH-1, CYP-14A1, CYP-14A2, CYP-14A3, CYP-14A4, CYP-14A5, CYP-23A1, CYP-33A1, CYP-33B1, CYP-33C1, CYP-33C2, CYP-33C3, CYP-33C4, CYP-33C5, CYP-33C6, CYP-33C7, CYP-33C8, CYP-33C9, CYP-33C11, CYP-33C12, CYP-33D1, CYP-33D3, CYP-33E1, CYP-33E2, CYP-33E3, CYP-34A1, CYP-34A2, CYP-34A5, CYP-34A6, CYP-34A7, CYP-34A8, CYP-34A9, CYP-34A10, CYP-35A1, CYP-35A2, CYP-35A3, CYP-35A4, CYP-35A5, CYP-35B1, C…	cyp-33E2	46.061	4.23e-157	448	cyp-33E2
Haemonchus contortus	HCON_00022670	338	7	333	4.6e-69	Cytochrome P450	cyp-34A5, cyp-34A6, cyp-34A7, cyp-34A8, cyp-34A9, cyp-34A10, cyp-35A1, cyp-35A2, cyp-35A3, cyp-35A4, cyp-35A5, cyp-35B1, cyp-35B2, cyp-35B3, cyp-35C1, cyp-35D1	Many-to-many	36.7265	36.8737	DAF-9, DACH-1, CYP-14A1, CYP-14A2, CYP-14A3, CYP-14A4, CYP-14A5, CYP-23A1, CYP-33A1, CYP-33B1, CYP-33C1, CYP-33C2, CYP-33C3, CYP-33C4, CYP-33C5, CYP-33C6, CYP-33C7, CYP-33C8, CYP-33C9, CYP-33C11, CYP-33C12, CYP-33D1, CYP-33D3, CYP-33E1, CYP-33E2, CYP-33E3, CYP-34A1, CYP-34A2, CYP-34A5, CYP-34A6, CYP-34A7, CYP-34A8, CYP-34A9, CYP-34A10, CYP-35A1, CYP-35A2, CYP-35A3, CYP-35A4, CYP-35A5, CYP-35B1, C…	#N/A	#N/A	#N/A	#N/A
Haemonchus contortus	HCON_00022640	500	26	496	3.3e-90	Cytochrome P450	cyp-34A5, cyp-34A6, cyp-34A7, cyp-34A8, cyp-34A9, cyp-34A10, cyp-35A1, cyp-35A2, cyp-35A3, cyp-35A4, cyp-35A5, cyp-35B1, cyp-35B2, cyp-35B3, cyp-35C1, cyp-35D1	Many-to-many	37.6	37.6754	DAF-9, DACH-1, CYP-14A1, CYP-14A2, CYP-14A3, CYP-14A4, CYP-14A5, CYP-23A1, CYP-33A1, CYP-33B1, CYP-33C1, CYP-33C2, CYP-33C3, CYP-33C4, CYP-33C5, CYP-33C6, CYP-33C7, CYP-33C8, CYP-33C9, CYP-33C11, CYP-33C12, CYP-33D1, CYP-33D3, CYP-33E1, CYP-33E2, CYP-33E3, CYP-34A1, CYP-34A2, CYP-34A5, CYP-34A6, CYP-34A7, CYP-34A8, CYP-34A9, CYP-34A10, CYP-35A1, CYP-35A2, CYP-35A3, CYP-35A4, CYP-35A5, CYP-35B1, C…	cyp-34A5	41.414	1.93e-142	412	cyp-34A5
Haemonchus contortus	HCON_00030320	493	28	484	2.2e-87	Cytochrome P450	cyp-36A1	1-to-1	51.927	51.927	DAF-9, DACH-1, CYP-14A1, CYP-14A2, CYP-14A3, CYP-14A4, CYP-14A5, CYP-23A1, CYP-33A1, CYP-33B1, CYP-33C1, CYP-33C2, CYP-33C3, CYP-33C4, CYP-33C5, CYP-33C6, CYP-33C7, CYP-33C8, CYP-33C9, CYP-33C11, CYP-33C12, CYP-33D1, CYP-33D3, CYP-33E1, CYP-33E2, CYP-33E3, CYP-34A1, CYP-34A2, CYP-34A5, CYP-34A6, CYP-34A7, CYP-34A8, CYP-34A9, CYP-34A10, CYP-35A1, CYP-35A2, CYP-35A3, CYP-35A4, CYP-35A5, CYP-35B1, C…	cyp-36A1	52.333	0	552	cyp-36A1
Haemonchus contortus	augustus-scaffold11801-abinit-gene-0.1-mRNA-1	97	1	58	4e-19	Cytochrome P450	#N/A	#N/A	#N/A	#N/A	DAF-9, DACH-1, CYP-14A1, CYP-14A2, CYP-14A3, CYP-14A4, CYP-14A5, CYP-23A1, CYP-33A1, CYP-33B1, CYP-33C1, CYP-33C2, CYP-33C3, CYP-33C4, CYP-33C5, CYP-33C6, CYP-33C7, CYP-33C8, CYP-33C9, CYP-33C11, CYP-33C12, CYP-33D1, CYP-33D3, CYP-33E1, CYP-33E2, CYP-33E3, CYP-34A1, CYP-34A2, CYP-34A5, CYP-34A6, CYP-34A7, CYP-34A8, CYP-34A9, CYP-34A10, CYP-35A1, CYP-35A2, CYP-35A3, CYP-35A4, CYP-35A5, CYP-35B1, C…	#N/A	#N/A	#N/A	#N/A
Haemonchus contortus	augustus-scaffold13854-abinit-gene-0.0-mRNA-1	171	1	164	1.8e-16	Cytochrome P450	#N/A	#N/A	#N/A	#N/A	DAF-9, DACH-1, CYP-14A1, CYP-14A2, CYP-14A3, CYP-14A4, CYP-14A5, CYP-23A1, CYP-33A1, CYP-33B1, CYP-33C1, CYP-33C2, CYP-33C3, CYP-33C4, CYP-33C5, CYP-33C6, CYP-33C7, CYP-33C8, CYP-33C9, CYP-33C11, CYP-33C12, CYP-33D1, CYP-33D3, CYP-33E1, CYP-33E2, CYP-33E3, CYP-34A1, CYP-34A2, CYP-34A5, CYP-34A6, CYP-34A7, CYP-34A8, CYP-34A9, CYP-34A10, CYP-35A1, CYP-35A2, CYP-35A3, CYP-35A4, CYP-35A5, CYP-35B1, C…	#N/A	#N/A	#N/A	#N/A
Haemonchus contortus	augustus-scaffold17732-abinit-gene-0.0-mRNA-1	158	60	123	2.9e-10	Cytochrome P450	#N/A	#N/A	#N/A	#N/A	DAF-9, DACH-1, CYP-14A1, CYP-14A2, CYP-14A3, CYP-14A4, CYP-14A5, CYP-23A1, CYP-33A1, CYP-33B1, CYP-33C1, CYP-33C2, CYP-33C3, CYP-33C4, CYP-33C5, CYP-33C6, CYP-33C7, CYP-33C8, CYP-33C9, CYP-33C11, CYP-33C12, CYP-33D1, CYP-33D3, CYP-33E1, CYP-33E2, CYP-33E3, CYP-34A1, CYP-34A2, CYP-34A5, CYP-34A6, CYP-34A7, CYP-34A8, CYP-34A9, CYP-34A10, CYP-35A1, CYP-35A2, CYP-35A3, CYP-35A4, CYP-35A5, CYP-35B1, C…	#N/A	#N/A	#N/A	#N/A
Haemonchus contortus	augustus-scaffold8489-abinit-gene-0.2-mRNA-1	133	2	64	1.6e-18	Cytochrome P450	#N/A	#N/A	#N/A	#N/A	DAF-9, DACH-1, CYP-14A1, CYP-14A2, CYP-14A3, CYP-14A4, CYP-14A5, CYP-23A1, CYP-33A1, CYP-33B1, CYP-33C1, CYP-33C2, CYP-33C3, CYP-33C4, CYP-33C5, CYP-33C6, CYP-33C7, CYP-33C8, CYP-33C9, CYP-33C11, CYP-33C12, CYP-33D1, CYP-33D3, CYP-33E1, CYP-33E2, CYP-33E3, CYP-34A1, CYP-34A2, CYP-34A5, CYP-34A6, CYP-34A7, CYP-34A8, CYP-34A9, CYP-34A10, CYP-35A1, CYP-35A2, CYP-35A3, CYP-35A4, CYP-35A5, CYP-35B1, C…	#N/A	#N/A	#N/A	#N/A
Haemonchus contortus	HCON_00073890	503	26	496	1.7e-89	Cytochrome P450	#N/A	#N/A	#N/A	#N/A	DAF-9, DACH-1, CYP-14A1, CYP-14A2, CYP-14A3, CYP-14A4, CYP-14A5, CYP-23A1, CYP-33A1, CYP-33B1, CYP-33C1, CYP-33C2, CYP-33C3, CYP-33C4, CYP-33C5, CYP-33C6, CYP-33C7, CYP-33C8, CYP-33C9, CYP-33C11, CYP-33C12, CYP-33D1, CYP-33D3, CYP-33E1, CYP-33E2, CYP-33E3, CYP-34A1, CYP-34A2, CYP-34A5, CYP-34A6, CYP-34A7, CYP-34A8, CYP-34A9, CYP-34A10, CYP-35A1, CYP-35A2, CYP-35A3, CYP-35A4, CYP-35A5, CYP-35B1, C…	cyp-34A5	42.914	4.22e-140	406	cyp-34A5
Haemonchus contortus	HCON_00073880	504	26	496	3.9e-83	Cytochrome P450	#N/A	#N/A	#N/A	#N/A	DAF-9, DACH-1, CYP-14A1, CYP-14A2, CYP-14A3, CYP-14A4, CYP-14A5, CYP-23A1, CYP-33A1, CYP-33B1, CYP-33C1, CYP-33C2, CYP-33C3, CYP-33C4, CYP-33C5, CYP-33C6, CYP-33C7, CYP-33C8, CYP-33C9, CYP-33C11, CYP-33C12, CYP-33D1, CYP-33D3, CYP-33E1, CYP-33E2, CYP-33E3, CYP-34A1, CYP-34A2, CYP-34A5, CYP-34A6, CYP-34A7, CYP-34A8, CYP-34A9, CYP-34A10, CYP-35A1, CYP-35A2, CYP-35A3, CYP-35A4, CYP-35A5, CYP-35B1, C…	cyp-34A5	38.922	1.52e-131	384	cyp-34A5
Haemonchus contortus	HCON_00038080	532	62	520	5.1e-111	Cytochrome P450	#N/A	#N/A	#N/A	#N/A	DAF-9, DACH-1, CYP-14A1, CYP-14A2, CYP-14A3, CYP-14A4, CYP-14A5, CYP-23A1, CYP-33A1, CYP-33B1, CYP-33C1, CYP-33C2, CYP-33C3, CYP-33C4, CYP-33C5, CYP-33C6, CYP-33C7, CYP-33C8, CYP-33C9, CYP-33C11, CYP-33C12, CYP-33D1, CYP-33D3, CYP-33E1, CYP-33E2, CYP-33E3, CYP-34A1, CYP-34A2, CYP-34A5, CYP-34A6, CYP-34A7, CYP-34A8, CYP-34A9, CYP-34A10, CYP-35A1, CYP-35A2, CYP-35A3, CYP-35A4, CYP-35A5, CYP-35B1, C…	daf-9	38.675	1.04e-114	344	daf-9
Haemonchus contortus	HCON_00024005	#N/A	#N/A	#N/A	#N/A	#N/A	cyp-14A1, cyp-14A2, cyp-14A3, cyp-14A4, cyp-14A5	Many-to-many	37.1795	35.4379	#N/A	#N/A	#N/A	#N/A	#N/A	cyp-14A
Haemonchus contortus	HCON_00136335	#N/A	#N/A	#N/A	#N/A	#N/A	cyp-32A1	1-to-1	57.4803	55.1985	#N/A	#N/A	#N/A	#N/A	#N/A	cyp-32A1
Haemonchus placei	HPLM_0001488201	396	140	276	4.4e-37	Cytochrome P450	cyp-13A1, cyp-13A10	Many-to-many	43.4343	33.1407	CYP-13A1, CYP-13A2, CYP-13A3, CYP-13A4, CYP-13A5, CYP-13A6, CYP-13A7, CYP-13A8, CYP-13A10, CYP-13A11, CYP-13A12, CYP-13B1, CYP-13B2, CYP-25A1, CYP-25A2, CYP-25A3, CYP-25A4, CYP-25A6, CYP-43A1	#N/A	#N/A	#N/A	#N/A	cyp-13A
Haemonchus placei	HPLM_0001436101	392	203	380	3.3e-55	Cytochrome P450	cyp-13A11, cyp-13A12	1-to-many	48.7245	36.9439	CYP-13A1, CYP-13A2, CYP-13A3, CYP-13A4, CYP-13A5, CYP-13A6, CYP-13A7, CYP-13A8, CYP-13A10, CYP-13A11, CYP-13A12, CYP-13B1, CYP-13B2, CYP-25A1, CYP-25A2, CYP-25A3, CYP-25A4, CYP-25A6, CYP-43A1	cyp-13A2	49.754	1.48e-67	215	cyp-13A
Haemonchus placei	HPLM_0000551401	385	1	361	6.3e-66	Cytochrome P450	cyp-25A1, cyp-25A2, cyp-25A3, cyp-25A4, cyp-25A6	1-to-many	25.7143	19.7211	CYP-13A1, CYP-13A2, CYP-13A3, CYP-13A4, CYP-13A5, CYP-13A6, CYP-13A7, CYP-13A8, CYP-13A10, CYP-13A11, CYP-13A12, CYP-13B1, CYP-13B2, CYP-25A1, CYP-25A2, CYP-25A3, CYP-25A4, CYP-25A6, CYP-43A1	cyp-25A3	29.971	2.91e-45	155	cyp-25A3
Haemonchus placei	HPLM_0000002201	248	8	238	4.7e-48	Cytochrome P450	cyp-43A1	1-to-1	40.7258	19.2015	CYP-13A1, CYP-13A2, CYP-13A3, CYP-13A4, CYP-13A5, CYP-13A6, CYP-13A7, CYP-13A8, CYP-13A10, CYP-13A11, CYP-13A12, CYP-13B1, CYP-13B2, CYP-25A1, CYP-25A2, CYP-25A3, CYP-25A4, CYP-25A6, CYP-43A1	cyp-43A1	50.562	2.03e-61	194	cyp-43A1
Haemonchus placei	HPLM_0001836001	438	23	433	4.2e-99	Cytochrome P450	cyp-31A2, cyp-31A3, cyp-31A5	1-to-many	57.9909	51.3131	CYP-29A2, CYP-29A3, CYP-29A4, CYP-31A2, CYP-31A3, CYP-31A5, CYP-32A1, CYP-32B1, CYP-37A1, CYP-37B1, CYP-42A1	cyp-31A3	60.19	0	543	cyp-31A3
Haemonchus placei	HPLM_0000033601	510	42	477	1.7e-97	Cytochrome P450	cyp-32A1	1-to-1	57.8431	55.7656	CYP-29A2, CYP-29A3, CYP-29A4, CYP-31A2, CYP-31A3, CYP-31A5, CYP-32A1, CYP-32B1, CYP-37A1, CYP-37B1, CYP-42A1	cyp-32A1	56.981	0	614	cyp-32A1
Haemonchus placei	HPLM_0001529201	260	103	252	8.7e-23	Cytochrome P450	cyp-37A1	1-to-1	45	23.0315	CYP-29A2, CYP-29A3, CYP-29A4, CYP-31A2, CYP-31A3, CYP-31A5, CYP-32A1, CYP-32B1, CYP-37A1, CYP-37B1, CYP-42A1	#N/A	#N/A	#N/A	#N/A	cyp-37A1
Haemonchus placei	HPLM_0000112601	87	13	81	4.9e-17	Cytochrome P450	cyp-37B1	1-to-many	51.7241	8.84086	CYP-29A2, CYP-29A3, CYP-29A4, CYP-31A2, CYP-31A3, CYP-31A5, CYP-32A1, CYP-32B1, CYP-37A1, CYP-37B1, CYP-42A1	#N/A	#N/A	#N/A	#N/A	cyp-37B1
Haemonchus placei	HPLM_0002051301	247	10	219	6.3e-74	Cytochrome P450	cyp-37B1	1-to-many	55.4656	26.9155	CYP-29A2, CYP-29A3, CYP-29A4, CYP-31A2, CYP-31A3, CYP-31A5, CYP-32A1, CYP-32B1, CYP-37A1, CYP-37B1, CYP-42A1	#N/A	#N/A	#N/A	#N/A	cyp-37B1
Haemonchus placei	HPLM_0001388001	519	35	487	6.2e-103	Cytochrome P450	cyp-42A1	1-to-1	72.0617	73.1898	CYP-29A2, CYP-29A3, CYP-29A4, CYP-31A2, CYP-31A3, CYP-31A5, CYP-32A1, CYP-32B1, CYP-37A1, CYP-37B1, CYP-42A1	cyp-42A1	72.621	0	816	cyp-42A1
Haemonchus placei	HPLM_0001191601	160	51	130	5e-29	Cytochrome P450	#N/A	#N/A	#N/A	#N/A	CYP-29A2, CYP-29A3, CYP-29A4, CYP-31A2, CYP-31A3, CYP-31A5, CYP-32A1, CYP-32B1, CYP-37A1, CYP-37B1, CYP-42A1	#N/A	#N/A	#N/A	#N/A
Haemonchus placei	HPLM_0001859201	471	80	462	4.4e-92	Cytochrome P450	#N/A	#N/A	#N/A	#N/A	CYP-29A2, CYP-29A3, CYP-29A4, CYP-31A2, CYP-31A3, CYP-31A5, CYP-32A1, CYP-32B1, CYP-37A1, CYP-37B1, CYP-42A1	cyp-37B1	39.802	2.21e-126	370	cyp-37B1
Haemonchus placei	HPLM_0001254301	510	84	499	2.6e-67	Cytochrome P450	cyp-44A1	1-to-1	51.3725	53.5787	CYP-44A1	cyp-44A1	52.372	0	534	cyp-44A1
Haemonchus placei	HPLM_0000183401	109	5	100	2.6e-14	Cytochrome P450	cyp-14A1, cyp-14A2, cyp-14A3, cyp-14A4, cyp-14A5	Many-to-many	43.1193	9.5723	DAF-9, DACH-1, CYP-14A1, CYP-14A2, CYP-14A3, CYP-14A4, CYP-14A5, CYP-23A1, CYP-33A1, CYP-33B1, CYP-33C1, CYP-33C2, CYP-33C3, CYP-33C4, CYP-33C5, CYP-33C6, CYP-33C7, CYP-33C8, CYP-33C9, CYP-33C11, CYP-33C12, CYP-33D1, CYP-33D3, CYP-33E1, CYP-33E2, CYP-33E3, CYP-34A1, CYP-34A2, CYP-34A5, CYP-34A6, CYP-34A7, CYP-34A8, CYP-34A9, CYP-34A10, CYP-35A1, CYP-35A2, CYP-35A3, CYP-35A4, CYP-35A5, CYP-35B1, C…	#N/A	#N/A	#N/A	#N/A	cyp-14A
Haemonchus placei	HPLM_0000541901	144	28	142	1e-20	Cytochrome P450	cyp-14A1, cyp-14A2, cyp-14A3, cyp-14A4, cyp-14A5	Many-to-many	44.4444	13.0346	DAF-9, DACH-1, CYP-14A1, CYP-14A2, CYP-14A3, CYP-14A4, CYP-14A5, CYP-23A1, CYP-33A1, CYP-33B1, CYP-33C1, CYP-33C2, CYP-33C3, CYP-33C4, CYP-33C5, CYP-33C6, CYP-33C7, CYP-33C8, CYP-33C9, CYP-33C11, CYP-33C12, CYP-33D1, CYP-33D3, CYP-33E1, CYP-33E2, CYP-33E3, CYP-34A1, CYP-34A2, CYP-34A5, CYP-34A6, CYP-34A7, CYP-34A8, CYP-34A9, CYP-34A10, CYP-35A1, CYP-35A2, CYP-35A3, CYP-35A4, CYP-35A5, CYP-35B1, C…	#N/A	#N/A	#N/A	#N/A	cyp-14A
Haemonchus placei	HPLM_0001916901	401	73	378	1.3e-45	Cytochrome P450	cyp-14A1, cyp-14A2, cyp-14A3, cyp-14A4, cyp-14A5	Many-to-many	31.4214	25.6619	DAF-9, DACH-1, CYP-14A1, CYP-14A2, CYP-14A3, CYP-14A4, CYP-14A5, CYP-23A1, CYP-33A1, CYP-33B1, CYP-33C1, CYP-33C2, CYP-33C3, CYP-33C4, CYP-33C5, CYP-33C6, CYP-33C7, CYP-33C8, CYP-33C9, CYP-33C11, CYP-33C12, CYP-33D1, CYP-33D3, CYP-33E1, CYP-33E2, CYP-33E3, CYP-34A1, CYP-34A2, CYP-34A5, CYP-34A6, CYP-34A7, CYP-34A8, CYP-34A9, CYP-34A10, CYP-35A1, CYP-35A2, CYP-35A3, CYP-35A4, CYP-35A5, CYP-35B1, C…	#N/A	#N/A	#N/A	#N/A	cyp-14A
Haemonchus placei	HPLM_0001935401	617	3	195	4.5e-55	Cytochrome P450	cyp-14A1, cyp-14A2, cyp-14A3, cyp-14A4, cyp-14A5	Many-to-many	21.2318	26.6802	DAF-9, DACH-1, CYP-14A1, CYP-14A2, CYP-14A3, CYP-14A4, CYP-14A5, CYP-23A1, CYP-33A1, CYP-33B1, CYP-33C1, CYP-33C2, CYP-33C3, CYP-33C4, CYP-33C5, CYP-33C6, CYP-33C7, CYP-33C8, CYP-33C9, CYP-33C11, CYP-33C12, CYP-33D1, CYP-33D3, CYP-33E1, CYP-33E2, CYP-33E3, CYP-34A1, CYP-34A2, CYP-34A5, CYP-34A6, CYP-34A7, CYP-34A8, CYP-34A9, CYP-34A10, CYP-35A1, CYP-35A2, CYP-35A3, CYP-35A4, CYP-35A5, CYP-35B1, C…	#N/A	#N/A	#N/A	#N/A	cyp-14A
Haemonchus placei	HPLM_0001984401	424	138	281	4.1e-42	Cytochrome P450	cyp-14A1, cyp-14A2, cyp-14A3, cyp-14A4, cyp-14A5	Many-to-many	25.4717	21.9959	DAF-9, DACH-1, CYP-14A1, CYP-14A2, CYP-14A3, CYP-14A4, CYP-14A5, CYP-23A1, CYP-33A1, CYP-33B1, CYP-33C1, CYP-33C2, CYP-33C3, CYP-33C4, CYP-33C5, CYP-33C6, CYP-33C7, CYP-33C8, CYP-33C9, CYP-33C11, CYP-33C12, CYP-33D1, CYP-33D3, CYP-33E1, CYP-33E2, CYP-33E3, CYP-34A1, CYP-34A2, CYP-34A5, CYP-34A6, CYP-34A7, CYP-34A8, CYP-34A9, CYP-34A10, CYP-35A1, CYP-35A2, CYP-35A3, CYP-35A4, CYP-35A5, CYP-35B1, C…	#N/A	#N/A	#N/A	#N/A	cyp-14A
Haemonchus placei	HPLM_0002048801	377	25	247	8e-45	Cytochrome P450	cyp-14A1, cyp-14A2, cyp-14A3, cyp-14A4, cyp-14A5	Many-to-many	19.8939	15.2749	DAF-9, DACH-1, CYP-14A1, CYP-14A2, CYP-14A3, CYP-14A4, CYP-14A5, CYP-23A1, CYP-33A1, CYP-33B1, CYP-33C1, CYP-33C2, CYP-33C3, CYP-33C4, CYP-33C5, CYP-33C6, CYP-33C7, CYP-33C8, CYP-33C9, CYP-33C11, CYP-33C12, CYP-33D1, CYP-33D3, CYP-33E1, CYP-33E2, CYP-33E3, CYP-34A1, CYP-34A2, CYP-34A5, CYP-34A6, CYP-34A7, CYP-34A8, CYP-34A9, CYP-34A10, CYP-35A1, CYP-35A2, CYP-35A3, CYP-35A4, CYP-35A5, CYP-35B1, C…	#N/A	#N/A	#N/A	#N/A	cyp-14A
Haemonchus placei	HPLM_0001966101	840	155	638	4.1e-84	Cytochrome P450	cyp-14A1, cyp-14A2, cyp-14A3, cyp-14A4, cyp-14A5	Many-to-many	20.9524	35.8452	DAF-9, DACH-1, CYP-14A1, CYP-14A2, CYP-14A3, CYP-14A4, CYP-14A5, CYP-23A1, CYP-33A1, CYP-33B1, CYP-33C1, CYP-33C2, CYP-33C3, CYP-33C4, CYP-33C5, CYP-33C6, CYP-33C7, CYP-33C8, CYP-33C9, CYP-33C11, CYP-33C12, CYP-33D1, CYP-33D3, CYP-33E1, CYP-33E2, CYP-33E3, CYP-34A1, CYP-34A2, CYP-34A5, CYP-34A6, CYP-34A7, CYP-34A8, CYP-34A9, CYP-34A10, CYP-35A1, CYP-35A2, CYP-35A3, CYP-35A4, CYP-35A5, CYP-35B1, C…	cyp-14A5	38.462	2.25e-121	369	cyp-14A5
Haemonchus placei	HPLM_0000688601	484	10	456	5.8e-91	Cytochrome P450	cyp-23A1	1-to-1	57.2314	51.8727	DAF-9, DACH-1, CYP-14A1, CYP-14A2, CYP-14A3, CYP-14A4, CYP-14A5, CYP-23A1, CYP-33A1, CYP-33B1, CYP-33C1, CYP-33C2, CYP-33C3, CYP-33C4, CYP-33C5, CYP-33C6, CYP-33C7, CYP-33C8, CYP-33C9, CYP-33C11, CYP-33C12, CYP-33D1, CYP-33D3, CYP-33E1, CYP-33E2, CYP-33E3, CYP-34A1, CYP-34A2, CYP-34A5, CYP-34A6, CYP-34A7, CYP-34A8, CYP-34A9, CYP-34A10, CYP-35A1, CYP-35A2, CYP-35A3, CYP-35A4, CYP-35A5, CYP-35B1, C…	cyp-23A1	57.143	0	558	cyp-23A1
Haemonchus placei	HPLM_0001849401	400	121	379	1.1e-45	Cytochrome P450	cyp-33A1	1-to-many	36.25	29.4715	DAF-9, DACH-1, CYP-14A1, CYP-14A2, CYP-14A3, CYP-14A4, CYP-14A5, CYP-23A1, CYP-33A1, CYP-33B1, CYP-33C1, CYP-33C2, CYP-33C3, CYP-33C4, CYP-33C5, CYP-33C6, CYP-33C7, CYP-33C8, CYP-33C9, CYP-33C11, CYP-33C12, CYP-33D1, CYP-33D3, CYP-33E1, CYP-33E2, CYP-33E3, CYP-34A1, CYP-34A2, CYP-34A5, CYP-34A6, CYP-34A7, CYP-34A8, CYP-34A9, CYP-34A10, CYP-35A1, CYP-35A2, CYP-35A3, CYP-35A4, CYP-35A5, CYP-35B1, C…	#N/A	#N/A	#N/A	#N/A	cyp-33A1
Haemonchus placei	HPLM_0000332701	424	184	413	1.8e-61	Cytochrome P450	cyp-33A1	1-to-many	39.3868	33.9431	DAF-9, DACH-1, CYP-14A1, CYP-14A2, CYP-14A3, CYP-14A4, CYP-14A5, CYP-23A1, CYP-33A1, CYP-33B1, CYP-33C1, CYP-33C2, CYP-33C3, CYP-33C4, CYP-33C5, CYP-33C6, CYP-33C7, CYP-33C8, CYP-33C9, CYP-33C11, CYP-33C12, CYP-33D1, CYP-33D3, CYP-33E1, CYP-33E2, CYP-33E3, CYP-34A1, CYP-34A2, CYP-34A5, CYP-34A6, CYP-34A7, CYP-34A8, CYP-34A9, CYP-34A10, CYP-35A1, CYP-35A2, CYP-35A3, CYP-35A4, CYP-35A5, CYP-35B1, C…	cyp-33C1	46.292	9.07e-137	394	cyp-33
Haemonchus placei	HPLM_0000802101	466	10	405	5.2e-84	Cytochrome P450	cyp-33E1, cyp-33E2, cyp-33E3	1-to-many	44.6352	42.1053	DAF-9, DACH-1, CYP-14A1, CYP-14A2, CYP-14A3, CYP-14A4, CYP-14A5, CYP-23A1, CYP-33A1, CYP-33B1, CYP-33C1, CYP-33C2, CYP-33C3, CYP-33C4, CYP-33C5, CYP-33C6, CYP-33C7, CYP-33C8, CYP-33C9, CYP-33C11, CYP-33C12, CYP-33D1, CYP-33D3, CYP-33E1, CYP-33E2, CYP-33E3, CYP-34A1, CYP-34A2, CYP-34A5, CYP-34A6, CYP-34A7, CYP-34A8, CYP-34A9, CYP-34A10, CYP-35A1, CYP-35A2, CYP-35A3, CYP-35A4, CYP-35A5, CYP-35B1, C…	cyp-33E1	44	1.14e-139	403	cyp-33E1
Haemonchus placei	HPLM_0001260001	389	158	385	1.1e-53	Cytochrome P450	cyp-34A5, cyp-34A6, cyp-34A7, cyp-34A8, cyp-34A9, cyp-34A10, cyp-35A1, cyp-35A2, cyp-35A3, cyp-35A4, cyp-35A5, cyp-35B1, cyp-35B2, cyp-35B3, cyp-35C1, cyp-35D1	Many-to-many	40.3599	31.4629	DAF-9, DACH-1, CYP-14A1, CYP-14A2, CYP-14A3, CYP-14A4, CYP-14A5, CYP-23A1, CYP-33A1, CYP-33B1, CYP-33C1, CYP-33C2, CYP-33C3, CYP-33C4, CYP-33C5, CYP-33C6, CYP-33C7, CYP-33C8, CYP-33C9, CYP-33C11, CYP-33C12, CYP-33D1, CYP-33D3, CYP-33E1, CYP-33E2, CYP-33E3, CYP-34A1, CYP-34A2, CYP-34A5, CYP-34A6, CYP-34A7, CYP-34A8, CYP-34A9, CYP-34A10, CYP-35A1, CYP-35A2, CYP-35A3, CYP-35A4, CYP-35A5, CYP-35B1, C…	#N/A	#N/A	#N/A	#N/A
Haemonchus placei	HPLM_0001826301	446	215	441	1.3e-57	Cytochrome P450	cyp-34A5, cyp-34A6, cyp-34A7, cyp-34A8, cyp-34A9, cyp-34A10, cyp-35A1, cyp-35A2, cyp-35A3, cyp-35A4, cyp-35A5, cyp-35B1, cyp-35B2, cyp-35B3, cyp-35C1, cyp-35D1	Many-to-many	38.7892	34.6693	DAF-9, DACH-1, CYP-14A1, CYP-14A2, CYP-14A3, CYP-14A4, CYP-14A5, CYP-23A1, CYP-33A1, CYP-33B1, CYP-33C1, CYP-33C2, CYP-33C3, CYP-33C4, CYP-33C5, CYP-33C6, CYP-33C7, CYP-33C8, CYP-33C9, CYP-33C11, CYP-33C12, CYP-33D1, CYP-33D3, CYP-33E1, CYP-33E2, CYP-33E3, CYP-34A1, CYP-34A2, CYP-34A5, CYP-34A6, CYP-34A7, CYP-34A8, CYP-34A9, CYP-34A10, CYP-35A1, CYP-35A2, CYP-35A3, CYP-35A4, CYP-35A5, CYP-35B1, C…	#N/A	#N/A	#N/A	#N/A
Haemonchus placei	HPLM_0002134801	154	26	147	4.7e-19	Cytochrome P450	cyp-34A5, cyp-34A6, cyp-34A7, cyp-34A8, cyp-34A9, cyp-34A10, cyp-35A1, cyp-35A2, cyp-35A3, cyp-35A4, cyp-35A5, cyp-35B1, cyp-35B2, cyp-35B3, cyp-35C1, cyp-35D1	Many-to-many	38.3117	11.8236	DAF-9, DACH-1, CYP-14A1, CYP-14A2, CYP-14A3, CYP-14A4, CYP-14A5, CYP-23A1, CYP-33A1, CYP-33B1, CYP-33C1, CYP-33C2, CYP-33C3, CYP-33C4, CYP-33C5, CYP-33C6, CYP-33C7, CYP-33C8, CYP-33C9, CYP-33C11, CYP-33C12, CYP-33D1, CYP-33D3, CYP-33E1, CYP-33E2, CYP-33E3, CYP-34A1, CYP-34A2, CYP-34A5, CYP-34A6, CYP-34A7, CYP-34A8, CYP-34A9, CYP-34A10, CYP-35A1, CYP-35A2, CYP-35A3, CYP-35A4, CYP-35A5, CYP-35B1, C…	#N/A	#N/A	#N/A	#N/A
Haemonchus placei	HPLM_0001826201	221	2	217	5.9e-50	Cytochrome P450	cyp-34A5, cyp-34A6, cyp-34A7, cyp-34A8, cyp-34A9, cyp-34A10, cyp-35A1, cyp-35A2, cyp-35A3, cyp-35A4, cyp-35A5, cyp-35B1, cyp-35B2, cyp-35B3, cyp-35C1, cyp-35D1	Many-to-many	42.0814	18.6373	DAF-9, DACH-1, CYP-14A1, CYP-14A2, CYP-14A3, CYP-14A4, CYP-14A5, CYP-23A1, CYP-33A1, CYP-33B1, CYP-33C1, CYP-33C2, CYP-33C3, CYP-33C4, CYP-33C5, CYP-33C6, CYP-33C7, CYP-33C8, CYP-33C9, CYP-33C11, CYP-33C12, CYP-33D1, CYP-33D3, CYP-33E1, CYP-33E2, CYP-33E3, CYP-34A1, CYP-34A2, CYP-34A5, CYP-34A6, CYP-34A7, CYP-34A8, CYP-34A9, CYP-34A10, CYP-35A1, CYP-35A2, CYP-35A3, CYP-35A4, CYP-35A5, CYP-35B1, C…	cyp-34A6	47.297	7.91e-72	214	cyp-34A6
Haemonchus placei	HPLM_0000200601	141	28	131	1.1e-14	Cytochrome P450	cyp-36A1	1-to-many	50.3546	14.4016	DAF-9, DACH-1, CYP-14A1, CYP-14A2, CYP-14A3, CYP-14A4, CYP-14A5, CYP-23A1, CYP-33A1, CYP-33B1, CYP-33C1, CYP-33C2, CYP-33C3, CYP-33C4, CYP-33C5, CYP-33C6, CYP-33C7, CYP-33C8, CYP-33C9, CYP-33C11, CYP-33C12, CYP-33D1, CYP-33D3, CYP-33E1, CYP-33E2, CYP-33E3, CYP-34A1, CYP-34A2, CYP-34A5, CYP-34A6, CYP-34A7, CYP-34A8, CYP-34A9, CYP-34A10, CYP-35A1, CYP-35A2, CYP-35A3, CYP-35A4, CYP-35A5, CYP-35B1, C…	#N/A	#N/A	#N/A	#N/A	cyp-36A1
Haemonchus placei	HPLM_0000050501	349	3	340	1.1e-64	Cytochrome P450	cyp-36A1	1-to-many	53.0086	37.5254	DAF-9, DACH-1, CYP-14A1, CYP-14A2, CYP-14A3, CYP-14A4, CYP-14A5, CYP-23A1, CYP-33A1, CYP-33B1, CYP-33C1, CYP-33C2, CYP-33C3, CYP-33C4, CYP-33C5, CYP-33C6, CYP-33C7, CYP-33C8, CYP-33C9, CYP-33C11, CYP-33C12, CYP-33D1, CYP-33D3, CYP-33E1, CYP-33E2, CYP-33E3, CYP-34A1, CYP-34A2, CYP-34A5, CYP-34A6, CYP-34A7, CYP-34A8, CYP-34A9, CYP-34A10, CYP-35A1, CYP-35A2, CYP-35A3, CYP-35A4, CYP-35A5, CYP-35B1, C…	cyp-36A1	53.448	1.18e-131	378	cyp-36A1
Haemonchus placei	HPLM_0001413501	127	14	119	2.9e-24	Cytochrome P450	#N/A	#N/A	#N/A	#N/A	DAF-9, DACH-1, CYP-14A1, CYP-14A2, CYP-14A3, CYP-14A4, CYP-14A5, CYP-23A1, CYP-33A1, CYP-33B1, CYP-33C1, CYP-33C2, CYP-33C3, CYP-33C4, CYP-33C5, CYP-33C6, CYP-33C7, CYP-33C8, CYP-33C9, CYP-33C11, CYP-33C12, CYP-33D1, CYP-33D3, CYP-33E1, CYP-33E2, CYP-33E3, CYP-34A1, CYP-34A2, CYP-34A5, CYP-34A6, CYP-34A7, CYP-34A8, CYP-34A9, CYP-34A10, CYP-35A1, CYP-35A2, CYP-35A3, CYP-35A4, CYP-35A5, CYP-35B1, C…	#N/A	#N/A	#N/A	#N/A
Haemonchus placei	HPLM_0002149001	157	26	151	8e-17	Cytochrome P450	#N/A	#N/A	#N/A	#N/A	DAF-9, DACH-1, CYP-14A1, CYP-14A2, CYP-14A3, CYP-14A4, CYP-14A5, CYP-23A1, CYP-33A1, CYP-33B1, CYP-33C1, CYP-33C2, CYP-33C3, CYP-33C4, CYP-33C5, CYP-33C6, CYP-33C7, CYP-33C8, CYP-33C9, CYP-33C11, CYP-33C12, CYP-33D1, CYP-33D3, CYP-33E1, CYP-33E2, CYP-33E3, CYP-34A1, CYP-34A2, CYP-34A5, CYP-34A6, CYP-34A7, CYP-34A8, CYP-34A9, CYP-34A10, CYP-35A1, CYP-35A2, CYP-35A3, CYP-35A4, CYP-35A5, CYP-35B1, C…	#N/A	#N/A	#N/A	#N/A
Haemonchus placei	HPLM_0001413601	567	56	560	1.6e-84	Cytochrome P450	#N/A	#N/A	#N/A	#N/A	DAF-9, DACH-1, CYP-14A1, CYP-14A2, CYP-14A3, CYP-14A4, CYP-14A5, CYP-23A1, CYP-33A1, CYP-33B1, CYP-33C1, CYP-33C2, CYP-33C3, CYP-33C4, CYP-33C5, CYP-33C6, CYP-33C7, CYP-33C8, CYP-33C9, CYP-33C11, CYP-33C12, CYP-33D1, CYP-33D3, CYP-33E1, CYP-33E2, CYP-33E3, CYP-34A1, CYP-34A2, CYP-34A5, CYP-34A6, CYP-34A7, CYP-34A8, CYP-34A9, CYP-34A10, CYP-35A1, CYP-35A2, CYP-35A3, CYP-35A4, CYP-35A5, CYP-35B1, C…	cyp-34A6	40.713	1.63e-132	389	cyp-34A6
Haemonchus placei	HPLM_0000979901	536	83	395	8.5e-52	Cytochrome P450	#N/A	#N/A	#N/A	#N/A	DAF-9, DACH-1, CYP-14A1, CYP-14A2, CYP-14A3, CYP-14A4, CYP-14A5, CYP-23A1, CYP-33A1, CYP-33B1, CYP-33C1, CYP-33C2, CYP-33C3, CYP-33C4, CYP-33C5, CYP-33C6, CYP-33C7, CYP-33C8, CYP-33C9, CYP-33C11, CYP-33C12, CYP-33D1, CYP-33D3, CYP-33E1, CYP-33E2, CYP-33E3, CYP-34A1, CYP-34A2, CYP-34A5, CYP-34A6, CYP-34A7, CYP-34A8, CYP-34A9, CYP-34A10, CYP-35A1, CYP-35A2, CYP-35A3, CYP-35A4, CYP-35A5, CYP-35B1, C…	daf-9	34.177	1.16e-86	271	daf-9
Haemonchus placei	HPLM_0001051601	333	199	311	5.3e-34	Cytochrome P450	cyp-33A1	1-to-many	27.6276	18.6992	#N/A	#N/A	#N/A	#N/A	#N/A	cyp-33A1
Heligmosomoides polygyrus	HPBE_0000251501-mRNA-1	211	12	189	7.9e-15	Cytochrome P450	#N/A	#N/A	#N/A	#N/A	CYP-13A1, CYP-13A2, CYP-13A3, CYP-13A4, CYP-13A5, CYP-13A6, CYP-13A7, CYP-13A8, CYP-13A10, CYP-13A11, CYP-13A12, CYP-13B1, CYP-13B2, CYP-25A1, CYP-25A2, CYP-25A3, CYP-25A4, CYP-25A6, CYP-43A1	#N/A	#N/A	#N/A	#N/A
Heligmosomoides polygyrus	HPBE_0000337101-mRNA-1	90	10	79	1.3e-05	Cytochrome P450	#N/A	#N/A	#N/A	#N/A	CYP-13A1, CYP-13A2, CYP-13A3, CYP-13A4, CYP-13A5, CYP-13A6, CYP-13A7, CYP-13A8, CYP-13A10, CYP-13A11, CYP-13A12, CYP-13B1, CYP-13B2, CYP-25A1, CYP-25A2, CYP-25A3, CYP-25A4, CYP-25A6, CYP-43A1	#N/A	#N/A	#N/A	#N/A
Heligmosomoides polygyrus	HPBE_0001248701-mRNA-1	303	33	155	3.7e-12	Cytochrome P450	#N/A	#N/A	#N/A	#N/A	CYP-13A1, CYP-13A2, CYP-13A3, CYP-13A4, CYP-13A5, CYP-13A6, CYP-13A7, CYP-13A8, CYP-13A10, CYP-13A11, CYP-13A12, CYP-13B1, CYP-13B2, CYP-25A1, CYP-25A2, CYP-25A3, CYP-25A4, CYP-25A6, CYP-43A1	#N/A	#N/A	#N/A	#N/A
Heligmosomoides polygyrus	HPBE_0002122801-mRNA-1	478	30	461	1.6e-66	Cytochrome P450	#N/A	#N/A	#N/A	#N/A	CYP-13A1, CYP-13A2, CYP-13A3, CYP-13A4, CYP-13A5, CYP-13A6, CYP-13A7, CYP-13A8, CYP-13A10, CYP-13A11, CYP-13A12, CYP-13B1, CYP-13B2, CYP-25A1, CYP-25A2, CYP-25A3, CYP-25A4, CYP-25A6, CYP-43A1	#N/A	#N/A	#N/A	#N/A
Heligmosomoides polygyrus	HPBE_0002515501-mRNA-1	82	1	81	4.3e-25	Cytochrome P450	#N/A	#N/A	#N/A	#N/A	CYP-13A1, CYP-13A2, CYP-13A3, CYP-13A4, CYP-13A5, CYP-13A6, CYP-13A7, CYP-13A8, CYP-13A10, CYP-13A11, CYP-13A12, CYP-13B1, CYP-13B2, CYP-25A1, CYP-25A2, CYP-25A3, CYP-25A4, CYP-25A6, CYP-43A1	#N/A	#N/A	#N/A	#N/A
Heligmosomoides polygyrus	HPBE_0002627701-mRNA-1	345	89	344	1.2e-34	Cytochrome P450	#N/A	#N/A	#N/A	#N/A	CYP-13A1, CYP-13A2, CYP-13A3, CYP-13A4, CYP-13A5, CYP-13A6, CYP-13A7, CYP-13A8, CYP-13A10, CYP-13A11, CYP-13A12, CYP-13B1, CYP-13B2, CYP-25A1, CYP-25A2, CYP-25A3, CYP-25A4, CYP-25A6, CYP-43A1	#N/A	#N/A	#N/A	#N/A
Heligmosomoides polygyrus	HPBE_0002656601-mRNA-1	232	49	158	3.3e-33	Cytochrome P450	#N/A	#N/A	#N/A	#N/A	CYP-13A1, CYP-13A2, CYP-13A3, CYP-13A4, CYP-13A5, CYP-13A6, CYP-13A7, CYP-13A8, CYP-13A10, CYP-13A11, CYP-13A12, CYP-13B1, CYP-13B2, CYP-25A1, CYP-25A2, CYP-25A3, CYP-25A4, CYP-25A6, CYP-43A1	#N/A	#N/A	#N/A	#N/A
Heligmosomoides polygyrus	HPBE_0000537201-mRNA-1	343	3	291	3e-48	Cytochrome P450	#N/A	#N/A	#N/A	#N/A	CYP-29A2, CYP-29A3, CYP-29A4, CYP-31A2, CYP-31A3, CYP-31A5, CYP-32A1, CYP-32B1, CYP-37A1, CYP-37B1, CYP-42A1	#N/A	#N/A	#N/A	#N/A
Heligmosomoides polygyrus	HPBE_0000537301-mRNA-1	191	1	123	5.3e-44	Cytochrome P450	#N/A	#N/A	#N/A	#N/A	CYP-29A2, CYP-29A3, CYP-29A4, CYP-31A2, CYP-31A3, CYP-31A5, CYP-32A1, CYP-32B1, CYP-37A1, CYP-37B1, CYP-42A1	#N/A	#N/A	#N/A	#N/A
Heligmosomoides polygyrus	HPBE_0000692001-mRNA-1	204	8	193	9.3e-37	Cytochrome P450	#N/A	#N/A	#N/A	#N/A	CYP-29A2, CYP-29A3, CYP-29A4, CYP-31A2, CYP-31A3, CYP-31A5, CYP-32A1, CYP-32B1, CYP-37A1, CYP-37B1, CYP-42A1	#N/A	#N/A	#N/A	#N/A
Heligmosomoides polygyrus	HPBE_0000692101-mRNA-1	222	41	196	2.6e-23	Cytochrome P450	#N/A	#N/A	#N/A	#N/A	CYP-29A2, CYP-29A3, CYP-29A4, CYP-31A2, CYP-31A3, CYP-31A5, CYP-32A1, CYP-32B1, CYP-37A1, CYP-37B1, CYP-42A1	#N/A	#N/A	#N/A	#N/A
Heligmosomoides polygyrus	HPBE_0001668401-mRNA-1	127	15	54	7.5e-10	Cytochrome P450	#N/A	#N/A	#N/A	#N/A	CYP-29A2, CYP-29A3, CYP-29A4, CYP-31A2, CYP-31A3, CYP-31A5, CYP-32A1, CYP-32B1, CYP-37A1, CYP-37B1, CYP-42A1	#N/A	#N/A	#N/A	#N/A
Heligmosomoides polygyrus	HPBE_0002182001-mRNA-1	190	1	183	2.4e-59	Cytochrome P450	#N/A	#N/A	#N/A	#N/A	CYP-29A2, CYP-29A3, CYP-29A4, CYP-31A2, CYP-31A3, CYP-31A5, CYP-32A1, CYP-32B1, CYP-37A1, CYP-37B1, CYP-42A1	#N/A	#N/A	#N/A	#N/A
Heligmosomoides polygyrus	HPBE_0002486401-mRNA-1	272	123	265	7.1e-19	Cytochrome P450	#N/A	#N/A	#N/A	#N/A	CYP-29A2, CYP-29A3, CYP-29A4, CYP-31A2, CYP-31A3, CYP-31A5, CYP-32A1, CYP-32B1, CYP-37A1, CYP-37B1, CYP-42A1	#N/A	#N/A	#N/A	#N/A
Heligmosomoides polygyrus	HPBE_0002624901-mRNA-1	105	15	102	2.7e-09	Cytochrome P450	#N/A	#N/A	#N/A	#N/A	CYP-29A2, CYP-29A3, CYP-29A4, CYP-31A2, CYP-31A3, CYP-31A5, CYP-32A1, CYP-32B1, CYP-37A1, CYP-37B1, CYP-42A1	#N/A	#N/A	#N/A	#N/A
Heligmosomoides polygyrus	HPBE_0001769301-mRNA-1	446	35	436	2.7e-95	Cytochrome P450	#N/A	#N/A	#N/A	#N/A	CYP-29A2, CYP-29A3, CYP-29A4, CYP-31A2, CYP-31A3, CYP-31A5, CYP-32A1, CYP-32B1, CYP-37A1, CYP-37B1, CYP-42A1	cyp-42A1	70.51	0	681	cyp-42A1
Heligmosomoides polygyrus	HPBE_0000032001-mRNA-1	359	1	333	9e-89	Cytochrome P450	#N/A	#N/A	#N/A	#N/A	CYP-29A2, CYP-29A3, CYP-29A4, CYP-31A2, CYP-31A3, CYP-31A5, CYP-32A1, CYP-32B1, CYP-37A1, CYP-37B1, CYP-42A1	cyp-37A1	53.1	4.84e-145	413	cyp-37A1
Heligmosomoides polygyrus	HPBE_0000306001-mRNA-1	211	53	204	5.4e-10	Cytochrome P450	#N/A	#N/A	#N/A	#N/A	CYP-44A1	#N/A	#N/A	#N/A	#N/A	cyp-44A1
Heligmosomoides polygyrus	HPBE_0000314601-mRNA-1	87	3	83	3e-23	Cytochrome P450	#N/A	#N/A	#N/A	#N/A	CYP-44A1	#N/A	#N/A	#N/A	#N/A	cyp-44A1
Heligmosomoides polygyrus	HPBE_0002276001-mRNA-1	87	3	83	3e-23	Cytochrome P450	#N/A	#N/A	#N/A	#N/A	CYP-44A1	#N/A	#N/A	#N/A	#N/A	cyp-44A1
Heligmosomoides polygyrus	HPBE_0002601701-mRNA-1	281	52	217	1.1e-11	Cytochrome P450	#N/A	#N/A	#N/A	#N/A	CYP-44A1	#N/A	#N/A	#N/A	#N/A	cyp-44A1
Heligmosomoides polygyrus	HPBE_0000007701-mRNA-1	954	29	211	8.6e-29	Cytochrome P450	#N/A	#N/A	#N/A	#N/A	DAF-9, DACH-1, CYP-14A1, CYP-14A2, CYP-14A3, CYP-14A4, CYP-14A5, CYP-23A1, CYP-33A1, CYP-33B1, CYP-33C1, CYP-33C2, CYP-33C3, CYP-33C4, CYP-33C5, CYP-33C6, CYP-33C7, CYP-33C8, CYP-33C9, CYP-33C11, CYP-33C12, CYP-33D1, CYP-33D3, CYP-33E1, CYP-33E2, CYP-33E3, CYP-34A1, CYP-34A2, CYP-34A5, CYP-34A6, CYP-34A7, CYP-34A8, CYP-34A9, CYP-34A10, CYP-35A1, CYP-35A2, CYP-35A3, CYP-35A4, CYP-35A5, CYP-35B1, C…	#N/A	#N/A	#N/A	#N/A
Heligmosomoides polygyrus	HPBE_0000061101-mRNA-1	283	15	274	1.2e-30	Cytochrome P450	#N/A	#N/A	#N/A	#N/A	DAF-9, DACH-1, CYP-14A1, CYP-14A2, CYP-14A3, CYP-14A4, CYP-14A5, CYP-23A1, CYP-33A1, CYP-33B1, CYP-33C1, CYP-33C2, CYP-33C3, CYP-33C4, CYP-33C5, CYP-33C6, CYP-33C7, CYP-33C8, CYP-33C9, CYP-33C11, CYP-33C12, CYP-33D1, CYP-33D3, CYP-33E1, CYP-33E2, CYP-33E3, CYP-34A1, CYP-34A2, CYP-34A5, CYP-34A6, CYP-34A7, CYP-34A8, CYP-34A9, CYP-34A10, CYP-35A1, CYP-35A2, CYP-35A3, CYP-35A4, CYP-35A5, CYP-35B1, C…	#N/A	#N/A	#N/A	#N/A
Heligmosomoides polygyrus	HPBE_0000119701-mRNA-1	122	4	115	8.4e-11	Cytochrome P450	#N/A	#N/A	#N/A	#N/A	DAF-9, DACH-1, CYP-14A1, CYP-14A2, CYP-14A3, CYP-14A4, CYP-14A5, CYP-23A1, CYP-33A1, CYP-33B1, CYP-33C1, CYP-33C2, CYP-33C3, CYP-33C4, CYP-33C5, CYP-33C6, CYP-33C7, CYP-33C8, CYP-33C9, CYP-33C11, CYP-33C12, CYP-33D1, CYP-33D3, CYP-33E1, CYP-33E2, CYP-33E3, CYP-34A1, CYP-34A2, CYP-34A5, CYP-34A6, CYP-34A7, CYP-34A8, CYP-34A9, CYP-34A10, CYP-35A1, CYP-35A2, CYP-35A3, CYP-35A4, CYP-35A5, CYP-35B1, C…	#N/A	#N/A	#N/A	#N/A
Heligmosomoides polygyrus	HPBE_0000811301-mRNA-1	188	28	170	4.9e-26	Cytochrome P450	#N/A	#N/A	#N/A	#N/A	DAF-9, DACH-1, CYP-14A1, CYP-14A2, CYP-14A3, CYP-14A4, CYP-14A5, CYP-23A1, CYP-33A1, CYP-33B1, CYP-33C1, CYP-33C2, CYP-33C3, CYP-33C4, CYP-33C5, CYP-33C6, CYP-33C7, CYP-33C8, CYP-33C9, CYP-33C11, CYP-33C12, CYP-33D1, CYP-33D3, CYP-33E1, CYP-33E2, CYP-33E3, CYP-34A1, CYP-34A2, CYP-34A5, CYP-34A6, CYP-34A7, CYP-34A8, CYP-34A9, CYP-34A10, CYP-35A1, CYP-35A2, CYP-35A3, CYP-35A4, CYP-35A5, CYP-35B1, C…	#N/A	#N/A	#N/A	#N/A
Heligmosomoides polygyrus	HPBE_0000811401-mRNA-1	129	58	125	1.5e-13	Cytochrome P450	#N/A	#N/A	#N/A	#N/A	DAF-9, DACH-1, CYP-14A1, CYP-14A2, CYP-14A3, CYP-14A4, CYP-14A5, CYP-23A1, CYP-33A1, CYP-33B1, CYP-33C1, CYP-33C2, CYP-33C3, CYP-33C4, CYP-33C5, CYP-33C6, CYP-33C7, CYP-33C8, CYP-33C9, CYP-33C11, CYP-33C12, CYP-33D1, CYP-33D3, CYP-33E1, CYP-33E2, CYP-33E3, CYP-34A1, CYP-34A2, CYP-34A5, CYP-34A6, CYP-34A7, CYP-34A8, CYP-34A9, CYP-34A10, CYP-35A1, CYP-35A2, CYP-35A3, CYP-35A4, CYP-35A5, CYP-35B1, C…	#N/A	#N/A	#N/A	#N/A
Heligmosomoides polygyrus	HPBE_0001067501-mRNA-1	494	81	486	2.2e-61	Cytochrome P450	#N/A	#N/A	#N/A	#N/A	DAF-9, DACH-1, CYP-14A1, CYP-14A2, CYP-14A3, CYP-14A4, CYP-14A5, CYP-23A1, CYP-33A1, CYP-33B1, CYP-33C1, CYP-33C2, CYP-33C3, CYP-33C4, CYP-33C5, CYP-33C6, CYP-33C7, CYP-33C8, CYP-33C9, CYP-33C11, CYP-33C12, CYP-33D1, CYP-33D3, CYP-33E1, CYP-33E2, CYP-33E3, CYP-34A1, CYP-34A2, CYP-34A5, CYP-34A6, CYP-34A7, CYP-34A8, CYP-34A9, CYP-34A10, CYP-35A1, CYP-35A2, CYP-35A3, CYP-35A4, CYP-35A5, CYP-35B1, C…	#N/A	#N/A	#N/A	#N/A
Heligmosomoides polygyrus	HPBE_0001250701-mRNA-1	60	2	49	1.5e-10	Cytochrome P450	#N/A	#N/A	#N/A	#N/A	DAF-9, DACH-1, CYP-14A1, CYP-14A2, CYP-14A3, CYP-14A4, CYP-14A5, CYP-23A1, CYP-33A1, CYP-33B1, CYP-33C1, CYP-33C2, CYP-33C3, CYP-33C4, CYP-33C5, CYP-33C6, CYP-33C7, CYP-33C8, CYP-33C9, CYP-33C11, CYP-33C12, CYP-33D1, CYP-33D3, CYP-33E1, CYP-33E2, CYP-33E3, CYP-34A1, CYP-34A2, CYP-34A5, CYP-34A6, CYP-34A7, CYP-34A8, CYP-34A9, CYP-34A10, CYP-35A1, CYP-35A2, CYP-35A3, CYP-35A4, CYP-35A5, CYP-35B1, C…	#N/A	#N/A	#N/A	#N/A
Heligmosomoides polygyrus	HPBE_0001262701-mRNA-1	383	147	373	5.6e-54	Cytochrome P450	#N/A	#N/A	#N/A	#N/A	DAF-9, DACH-1, CYP-14A1, CYP-14A2, CYP-14A3, CYP-14A4, CYP-14A5, CYP-23A1, CYP-33A1, CYP-33B1, CYP-33C1, CYP-33C2, CYP-33C3, CYP-33C4, CYP-33C5, CYP-33C6, CYP-33C7, CYP-33C8, CYP-33C9, CYP-33C11, CYP-33C12, CYP-33D1, CYP-33D3, CYP-33E1, CYP-33E2, CYP-33E3, CYP-34A1, CYP-34A2, CYP-34A5, CYP-34A6, CYP-34A7, CYP-34A8, CYP-34A9, CYP-34A10, CYP-35A1, CYP-35A2, CYP-35A3, CYP-35A4, CYP-35A5, CYP-35B1, C…	#N/A	#N/A	#N/A	#N/A
Heligmosomoides polygyrus	HPBE_0001496901-mRNA-1	420	63	374	4.6e-57	Cytochrome P450	#N/A	#N/A	#N/A	#N/A	DAF-9, DACH-1, CYP-14A1, CYP-14A2, CYP-14A3, CYP-14A4, CYP-14A5, CYP-23A1, CYP-33A1, CYP-33B1, CYP-33C1, CYP-33C2, CYP-33C3, CYP-33C4, CYP-33C5, CYP-33C6, CYP-33C7, CYP-33C8, CYP-33C9, CYP-33C11, CYP-33C12, CYP-33D1, CYP-33D3, CYP-33E1, CYP-33E2, CYP-33E3, CYP-34A1, CYP-34A2, CYP-34A5, CYP-34A6, CYP-34A7, CYP-34A8, CYP-34A9, CYP-34A10, CYP-35A1, CYP-35A2, CYP-35A3, CYP-35A4, CYP-35A5, CYP-35B1, C…	#N/A	#N/A	#N/A	#N/A
Heligmosomoides polygyrus	HPBE_0001698001-mRNA-1	358	135	332	4.3e-43	Cytochrome P450	#N/A	#N/A	#N/A	#N/A	DAF-9, DACH-1, CYP-14A1, CYP-14A2, CYP-14A3, CYP-14A4, CYP-14A5, CYP-23A1, CYP-33A1, CYP-33B1, CYP-33C1, CYP-33C2, CYP-33C3, CYP-33C4, CYP-33C5, CYP-33C6, CYP-33C7, CYP-33C8, CYP-33C9, CYP-33C11, CYP-33C12, CYP-33D1, CYP-33D3, CYP-33E1, CYP-33E2, CYP-33E3, CYP-34A1, CYP-34A2, CYP-34A5, CYP-34A6, CYP-34A7, CYP-34A8, CYP-34A9, CYP-34A10, CYP-35A1, CYP-35A2, CYP-35A3, CYP-35A4, CYP-35A5, CYP-35B1, C…	#N/A	#N/A	#N/A	#N/A
Heligmosomoides polygyrus	HPBE_0001803801-mRNA-1	409	193	393	1.3e-62	Cytochrome P450	#N/A	#N/A	#N/A	#N/A	DAF-9, DACH-1, CYP-14A1, CYP-14A2, CYP-14A3, CYP-14A4, CYP-14A5, CYP-23A1, CYP-33A1, CYP-33B1, CYP-33C1, CYP-33C2, CYP-33C3, CYP-33C4, CYP-33C5, CYP-33C6, CYP-33C7, CYP-33C8, CYP-33C9, CYP-33C11, CYP-33C12, CYP-33D1, CYP-33D3, CYP-33E1, CYP-33E2, CYP-33E3, CYP-34A1, CYP-34A2, CYP-34A5, CYP-34A6, CYP-34A7, CYP-34A8, CYP-34A9, CYP-34A10, CYP-35A1, CYP-35A2, CYP-35A3, CYP-35A4, CYP-35A5, CYP-35B1, C…	#N/A	#N/A	#N/A	#N/A
Heligmosomoides polygyrus	HPBE_0001842901-mRNA-1	144	28	132	1.8e-14	Cytochrome P450	#N/A	#N/A	#N/A	#N/A	DAF-9, DACH-1, CYP-14A1, CYP-14A2, CYP-14A3, CYP-14A4, CYP-14A5, CYP-23A1, CYP-33A1, CYP-33B1, CYP-33C1, CYP-33C2, CYP-33C3, CYP-33C4, CYP-33C5, CYP-33C6, CYP-33C7, CYP-33C8, CYP-33C9, CYP-33C11, CYP-33C12, CYP-33D1, CYP-33D3, CYP-33E1, CYP-33E2, CYP-33E3, CYP-34A1, CYP-34A2, CYP-34A5, CYP-34A6, CYP-34A7, CYP-34A8, CYP-34A9, CYP-34A10, CYP-35A1, CYP-35A2, CYP-35A3, CYP-35A4, CYP-35A5, CYP-35B1, C…	#N/A	#N/A	#N/A	#N/A
Heligmosomoides polygyrus	HPBE_0001929801-mRNA-1	386	119	347	6.9e-67	Cytochrome P450	#N/A	#N/A	#N/A	#N/A	DAF-9, DACH-1, CYP-14A1, CYP-14A2, CYP-14A3, CYP-14A4, CYP-14A5, CYP-23A1, CYP-33A1, CYP-33B1, CYP-33C1, CYP-33C2, CYP-33C3, CYP-33C4, CYP-33C5, CYP-33C6, CYP-33C7, CYP-33C8, CYP-33C9, CYP-33C11, CYP-33C12, CYP-33D1, CYP-33D3, CYP-33E1, CYP-33E2, CYP-33E3, CYP-34A1, CYP-34A2, CYP-34A5, CYP-34A6, CYP-34A7, CYP-34A8, CYP-34A9, CYP-34A10, CYP-35A1, CYP-35A2, CYP-35A3, CYP-35A4, CYP-35A5, CYP-35B1, C…	#N/A	#N/A	#N/A	#N/A
Heligmosomoides polygyrus	HPBE_0001929901-mRNA-1	245	128	244	4.9e-34	Cytochrome P450	#N/A	#N/A	#N/A	#N/A	DAF-9, DACH-1, CYP-14A1, CYP-14A2, CYP-14A3, CYP-14A4, CYP-14A5, CYP-23A1, CYP-33A1, CYP-33B1, CYP-33C1, CYP-33C2, CYP-33C3, CYP-33C4, CYP-33C5, CYP-33C6, CYP-33C7, CYP-33C8, CYP-33C9, CYP-33C11, CYP-33C12, CYP-33D1, CYP-33D3, CYP-33E1, CYP-33E2, CYP-33E3, CYP-34A1, CYP-34A2, CYP-34A5, CYP-34A6, CYP-34A7, CYP-34A8, CYP-34A9, CYP-34A10, CYP-35A1, CYP-35A2, CYP-35A3, CYP-35A4, CYP-35A5, CYP-35B1, C…	#N/A	#N/A	#N/A	#N/A
Heligmosomoides polygyrus	HPBE_0002015301-mRNA-1	383	263	356	1.3e-23	Cytochrome P450	#N/A	#N/A	#N/A	#N/A	DAF-9, DACH-1, CYP-14A1, CYP-14A2, CYP-14A3, CYP-14A4, CYP-14A5, CYP-23A1, CYP-33A1, CYP-33B1, CYP-33C1, CYP-33C2, CYP-33C3, CYP-33C4, CYP-33C5, CYP-33C6, CYP-33C7, CYP-33C8, CYP-33C9, CYP-33C11, CYP-33C12, CYP-33D1, CYP-33D3, CYP-33E1, CYP-33E2, CYP-33E3, CYP-34A1, CYP-34A2, CYP-34A5, CYP-34A6, CYP-34A7, CYP-34A8, CYP-34A9, CYP-34A10, CYP-35A1, CYP-35A2, CYP-35A3, CYP-35A4, CYP-35A5, CYP-35B1, C…	#N/A	#N/A	#N/A	#N/A
Heligmosomoides polygyrus	HPBE_0002023401-mRNA-1	327	8	139	2.3e-17	Cytochrome P450	#N/A	#N/A	#N/A	#N/A	DAF-9, DACH-1, CYP-14A1, CYP-14A2, CYP-14A3, CYP-14A4, CYP-14A5, CYP-23A1, CYP-33A1, CYP-33B1, CYP-33C1, CYP-33C2, CYP-33C3, CYP-33C4, CYP-33C5, CYP-33C6, CYP-33C7, CYP-33C8, CYP-33C9, CYP-33C11, CYP-33C12, CYP-33D1, CYP-33D3, CYP-33E1, CYP-33E2, CYP-33E3, CYP-34A1, CYP-34A2, CYP-34A5, CYP-34A6, CYP-34A7, CYP-34A8, CYP-34A9, CYP-34A10, CYP-35A1, CYP-35A2, CYP-35A3, CYP-35A4, CYP-35A5, CYP-35B1, C…	#N/A	#N/A	#N/A	#N/A
Heligmosomoides polygyrus	HPBE_0002175701-mRNA-1	62	2	58	7.6e-16	Cytochrome P450	#N/A	#N/A	#N/A	#N/A	DAF-9, DACH-1, CYP-14A1, CYP-14A2, CYP-14A3, CYP-14A4, CYP-14A5, CYP-23A1, CYP-33A1, CYP-33B1, CYP-33C1, CYP-33C2, CYP-33C3, CYP-33C4, CYP-33C5, CYP-33C6, CYP-33C7, CYP-33C8, CYP-33C9, CYP-33C11, CYP-33C12, CYP-33D1, CYP-33D3, CYP-33E1, CYP-33E2, CYP-33E3, CYP-34A1, CYP-34A2, CYP-34A5, CYP-34A6, CYP-34A7, CYP-34A8, CYP-34A9, CYP-34A10, CYP-35A1, CYP-35A2, CYP-35A3, CYP-35A4, CYP-35A5, CYP-35B1, C…	#N/A	#N/A	#N/A	#N/A
Heligmosomoides polygyrus	HPBE_0002339601-mRNA-1	433	209	430	3e-54	Cytochrome P450	#N/A	#N/A	#N/A	#N/A	DAF-9, DACH-1, CYP-14A1, CYP-14A2, CYP-14A3, CYP-14A4, CYP-14A5, CYP-23A1, CYP-33A1, CYP-33B1, CYP-33C1, CYP-33C2, CYP-33C3, CYP-33C4, CYP-33C5, CYP-33C6, CYP-33C7, CYP-33C8, CYP-33C9, CYP-33C11, CYP-33C12, CYP-33D1, CYP-33D3, CYP-33E1, CYP-33E2, CYP-33E3, CYP-34A1, CYP-34A2, CYP-34A5, CYP-34A6, CYP-34A7, CYP-34A8, CYP-34A9, CYP-34A10, CYP-35A1, CYP-35A2, CYP-35A3, CYP-35A4, CYP-35A5, CYP-35B1, C…	#N/A	#N/A	#N/A	#N/A
Heligmosomoides polygyrus	HPBE_0002388801-mRNA-1	260	8	237	1.5e-66	Cytochrome P450	#N/A	#N/A	#N/A	#N/A	DAF-9, DACH-1, CYP-14A1, CYP-14A2, CYP-14A3, CYP-14A4, CYP-14A5, CYP-23A1, CYP-33A1, CYP-33B1, CYP-33C1, CYP-33C2, CYP-33C3, CYP-33C4, CYP-33C5, CYP-33C6, CYP-33C7, CYP-33C8, CYP-33C9, CYP-33C11, CYP-33C12, CYP-33D1, CYP-33D3, CYP-33E1, CYP-33E2, CYP-33E3, CYP-34A1, CYP-34A2, CYP-34A5, CYP-34A6, CYP-34A7, CYP-34A8, CYP-34A9, CYP-34A10, CYP-35A1, CYP-35A2, CYP-35A3, CYP-35A4, CYP-35A5, CYP-35B1, C…	#N/A	#N/A	#N/A	#N/A
Heligmosomoides polygyrus	HPBE_0002007901-mRNA-1	157	60	152	1.2e-24	Cytochrome P450	#N/A	#N/A	#N/A	#N/A	DAF-9, DACH-1, CYP-14A1, CYP-14A2, CYP-14A3, CYP-14A4, CYP-14A5, CYP-23A1, CYP-33A1, CYP-33B1, CYP-33C1, CYP-33C2, CYP-33C3, CYP-33C4, CYP-33C5, CYP-33C6, CYP-33C7, CYP-33C8, CYP-33C9, CYP-33C11, CYP-33C12, CYP-33D1, CYP-33D3, CYP-33E1, CYP-33E2, CYP-33E3, CYP-34A1, CYP-34A2, CYP-34A5, CYP-34A6, CYP-34A7, CYP-34A8, CYP-34A9, CYP-34A10, CYP-35A1, CYP-35A2, CYP-35A3, CYP-35A4, CYP-35A5, CYP-35B1, C…	cyp-34A4	55.914	6.23e-31	108	cyp-34A
Heligmosomoides polygyrus	HPOL_0000127101	515	33	498	1.6e-84	Cytochrome P450	cyp-13A11, cyp-13A12	1-to-many	47.5728	47.3888	CYP-13A1, CYP-13A2, CYP-13A3, CYP-13A4, CYP-13A5, CYP-13A6, CYP-13A7, CYP-13A8, CYP-13A10, CYP-13A11, CYP-13A12, CYP-13B1, CYP-13B2, CYP-25A1, CYP-25A2, CYP-25A3, CYP-25A4, CYP-25A6, CYP-43A1	cyp-13A12	45.192	6.01e-166	473	cyp-13A12
Heligmosomoides polygyrus	HPOL_0000127001	517	32	499	3.9e-89	Cytochrome P450	cyp-13B1, cyp-13B2	1-to-many	39.265	39.8039	CYP-13A1, CYP-13A2, CYP-13A3, CYP-13A4, CYP-13A5, CYP-13A6, CYP-13A7, CYP-13A8, CYP-13A10, CYP-13A11, CYP-13A12, CYP-13B1, CYP-13B2, CYP-25A1, CYP-25A2, CYP-25A3, CYP-25A4, CYP-25A6, CYP-43A1	cyp-13B2	45.525	6.79e-165	470	cyp-13B2
Heligmosomoides polygyrus	HPOL_0001315701	1719	55	514	4.6e-84	Cytochrome P450	cyp-25A1, cyp-25A2, cyp-25A3, cyp-25A4, cyp-25A6	1-to-many	8.26062	28.2869	CYP-13A1, CYP-13A2, CYP-13A3, CYP-13A4, CYP-13A5, CYP-13A6, CYP-13A7, CYP-13A8, CYP-13A10, CYP-13A11, CYP-13A12, CYP-13B1, CYP-13B2, CYP-25A1, CYP-25A2, CYP-25A3, CYP-25A4, CYP-25A6, CYP-43A1	cyp-25A1	30.12	3.13e-61	211	cyp-25A1
Heligmosomoides polygyrus	HPOL_0000970101	512	54	488	1e-66	Cytochrome P450	cyp-43A1	1-to-1	37.8906	36.8821	CYP-13A1, CYP-13A2, CYP-13A3, CYP-13A4, CYP-13A5, CYP-13A6, CYP-13A7, CYP-13A8, CYP-13A10, CYP-13A11, CYP-13A12, CYP-13B1, CYP-13B2, CYP-25A1, CYP-25A2, CYP-25A3, CYP-25A4, CYP-25A6, CYP-43A1	cyp-43A1	41.213	4.41e-123	363	cyp-43A1
Heligmosomoides polygyrus	HPOL_0000760801	494	35	482	8.7e-108	Cytochrome P450	cyp-31A2, cyp-31A3, cyp-31A5	1-to-many	59.1093	58.9899	CYP-29A2, CYP-29A3, CYP-29A4, CYP-31A2, CYP-31A3, CYP-31A5, CYP-32A1, CYP-32B1, CYP-37A1, CYP-37B1, CYP-42A1	cyp-31A2	59.514	0	616	cyp-31A2
Heligmosomoides polygyrus	HPOL_0001277001	#N/A	#N/A	#N/A	#N/A	#N/A	cyp-37A1	1-to-1	41.5385	10.6299	CYP-29A2, CYP-29A3, CYP-29A4, CYP-31A2, CYP-31A3, CYP-31A5, CYP-32A1, CYP-32B1, CYP-37A1, CYP-37B1, CYP-42A1	#N/A	#N/A	#N/A	#N/A	cyp-37A1
Heligmosomoides polygyrus	HPOL_0000554501	441	103	415	1.4e-87	Cytochrome P450	cyp-37B1	1-to-1	43.9909	38.1139	CYP-29A2, CYP-29A3, CYP-29A4, CYP-31A2, CYP-31A3, CYP-31A5, CYP-32A1, CYP-32B1, CYP-37A1, CYP-37B1, CYP-42A1	#N/A	#N/A	#N/A	#N/A	cyp-37B1
Heligmosomoides polygyrus	HPOL_0000169501	512	35	481	7.2e-106	Cytochrome P450	cyp-42A1	1-to-1	73.6328	73.7769	CYP-29A2, CYP-29A3, CYP-29A4, CYP-31A2, CYP-31A3, CYP-31A5, CYP-32A1, CYP-32B1, CYP-37A1, CYP-37B1, CYP-42A1	#N/A	#N/A	#N/A	#N/A	cyp-42A1
Heligmosomoides polygyrus	HPOL_0000047701-mRNA-1	505	41	492	5.5e-102	Cytochrome P450	#N/A	#N/A	#N/A	#N/A	CYP-29A2, CYP-29A3, CYP-29A4, CYP-31A2, CYP-31A3, CYP-31A5, CYP-32A1, CYP-32B1, CYP-37A1, CYP-37B1, CYP-42A1	cyp-32A1	40.805	4.05e-144	417	cyp-32A1
Heligmosomoides polygyrus	HPOL_0002104601	238	4	133	1.2e-40	Cytochrome P450	cyp-44A1	1-to-many	36.9748	17.9959	CYP-44A1	#N/A	#N/A	#N/A	#N/A	cyp-44A1
Heligmosomoides polygyrus	HPOL_0001550401	321	67	321	1.5e-20	Cytochrome P450	cyp-44A1	1-to-many	45.9834	33.9468	CYP-44A1	cyp-44A1	53.746	1.29e-117	341	cyp-44A1
Heligmosomoides polygyrus	HPOL_0000357701	464	145	460	1.3e-63	Cytochrome P450	cyp-14A1, cyp-14A2, cyp-14A3, cyp-14A4, cyp-14A5	Many-to-many	37.931	35.8452	DAF-9, DACH-1, CYP-14A1, CYP-14A2, CYP-14A3, CYP-14A4, CYP-14A5, CYP-23A1, CYP-33A1, CYP-33B1, CYP-33C1, CYP-33C2, CYP-33C3, CYP-33C4, CYP-33C5, CYP-33C6, CYP-33C7, CYP-33C8, CYP-33C9, CYP-33C11, CYP-33C12, CYP-33D1, CYP-33D3, CYP-33E1, CYP-33E2, CYP-33E3, CYP-34A1, CYP-34A2, CYP-34A5, CYP-34A6, CYP-34A7, CYP-34A8, CYP-34A9, CYP-34A10, CYP-35A1, CYP-35A2, CYP-35A3, CYP-35A4, CYP-35A5, CYP-35B1, C…	#N/A	#N/A	#N/A	#N/A	cyp-14A
Heligmosomoides polygyrus	HPOL_0000357801	131	28	92	3.8e-11	Cytochrome P450	cyp-14A1, cyp-14A2, cyp-14A3, cyp-14A4, cyp-14A5	Many-to-many	27.4809	7.33198	DAF-9, DACH-1, CYP-14A1, CYP-14A2, CYP-14A3, CYP-14A4, CYP-14A5, CYP-23A1, CYP-33A1, CYP-33B1, CYP-33C1, CYP-33C2, CYP-33C3, CYP-33C4, CYP-33C5, CYP-33C6, CYP-33C7, CYP-33C8, CYP-33C9, CYP-33C11, CYP-33C12, CYP-33D1, CYP-33D3, CYP-33E1, CYP-33E2, CYP-33E3, CYP-34A1, CYP-34A2, CYP-34A5, CYP-34A6, CYP-34A7, CYP-34A8, CYP-34A9, CYP-34A10, CYP-35A1, CYP-35A2, CYP-35A3, CYP-35A4, CYP-35A5, CYP-35B1, C…	#N/A	#N/A	#N/A	#N/A	cyp-14A
Heligmosomoides polygyrus	HPOL_0000357901	358	3	350	5.4e-67	Cytochrome P450	cyp-14A1, cyp-14A2, cyp-14A3, cyp-14A4, cyp-14A5	Many-to-many	35.1955	25.6619	DAF-9, DACH-1, CYP-14A1, CYP-14A2, CYP-14A3, CYP-14A4, CYP-14A5, CYP-23A1, CYP-33A1, CYP-33B1, CYP-33C1, CYP-33C2, CYP-33C3, CYP-33C4, CYP-33C5, CYP-33C6, CYP-33C7, CYP-33C8, CYP-33C9, CYP-33C11, CYP-33C12, CYP-33D1, CYP-33D3, CYP-33E1, CYP-33E2, CYP-33E3, CYP-34A1, CYP-34A2, CYP-34A5, CYP-34A6, CYP-34A7, CYP-34A8, CYP-34A9, CYP-34A10, CYP-35A1, CYP-35A2, CYP-35A3, CYP-35A4, CYP-35A5, CYP-35B1, C…	#N/A	#N/A	#N/A	#N/A	cyp-14A
Heligmosomoides polygyrus	HPOL_0001977801	406	29	213	7.2e-28	Cytochrome P450	cyp-14A1, cyp-14A2, cyp-14A3, cyp-14A4, cyp-14A5	Many-to-many	34.4828	28.5132	DAF-9, DACH-1, CYP-14A1, CYP-14A2, CYP-14A3, CYP-14A4, CYP-14A5, CYP-23A1, CYP-33A1, CYP-33B1, CYP-33C1, CYP-33C2, CYP-33C3, CYP-33C4, CYP-33C5, CYP-33C6, CYP-33C7, CYP-33C8, CYP-33C9, CYP-33C11, CYP-33C12, CYP-33D1, CYP-33D3, CYP-33E1, CYP-33E2, CYP-33E3, CYP-34A1, CYP-34A2, CYP-34A5, CYP-34A6, CYP-34A7, CYP-34A8, CYP-34A9, CYP-34A10, CYP-35A1, CYP-35A2, CYP-35A3, CYP-35A4, CYP-35A5, CYP-35B1, C…	#N/A	#N/A	#N/A	#N/A	cyp-14A
Heligmosomoides polygyrus	HPOL_0001977901	467	145	455	3.9e-61	Cytochrome P450	cyp-14A1, cyp-14A2, cyp-14A3, cyp-14A4, cyp-14A5	Many-to-many	36.8308	35.0305	DAF-9, DACH-1, CYP-14A1, CYP-14A2, CYP-14A3, CYP-14A4, CYP-14A5, CYP-23A1, CYP-33A1, CYP-33B1, CYP-33C1, CYP-33C2, CYP-33C3, CYP-33C4, CYP-33C5, CYP-33C6, CYP-33C7, CYP-33C8, CYP-33C9, CYP-33C11, CYP-33C12, CYP-33D1, CYP-33D3, CYP-33E1, CYP-33E2, CYP-33E3, CYP-34A1, CYP-34A2, CYP-34A5, CYP-34A6, CYP-34A7, CYP-34A8, CYP-34A9, CYP-34A10, CYP-35A1, CYP-35A2, CYP-35A3, CYP-35A4, CYP-35A5, CYP-35B1, C…	cyp-14A5	38.866	7.42e-126	368	cyp-14A
Heligmosomoides polygyrus	HPOL_0001634401	427	2	411	6.9e-86	Cytochrome P450	cyp-23A1	1-to-1	57.377	45.8801	DAF-9, DACH-1, CYP-14A1, CYP-14A2, CYP-14A3, CYP-14A4, CYP-14A5, CYP-23A1, CYP-33A1, CYP-33B1, CYP-33C1, CYP-33C2, CYP-33C3, CYP-33C4, CYP-33C5, CYP-33C6, CYP-33C7, CYP-33C8, CYP-33C9, CYP-33C11, CYP-33C12, CYP-33D1, CYP-33D3, CYP-33E1, CYP-33E2, CYP-33E3, CYP-34A1, CYP-34A2, CYP-34A5, CYP-34A6, CYP-34A7, CYP-34A8, CYP-34A9, CYP-34A10, CYP-35A1, CYP-35A2, CYP-35A3, CYP-35A4, CYP-35A5, CYP-35B1, C…	cyp-23A1	56.582	3.83e-175	494	cyp-23A1
Heligmosomoides polygyrus	HPOL_0001410701	594	14	374	1.3e-86	Cytochrome P450	cyp-33A1	1-to-1	27.1044	32.7236	DAF-9, DACH-1, CYP-14A1, CYP-14A2, CYP-14A3, CYP-14A4, CYP-14A5, CYP-23A1, CYP-33A1, CYP-33B1, CYP-33C1, CYP-33C2, CYP-33C3, CYP-33C4, CYP-33C5, CYP-33C6, CYP-33C7, CYP-33C8, CYP-33C9, CYP-33C11, CYP-33C12, CYP-33D1, CYP-33D3, CYP-33E1, CYP-33E2, CYP-33E3, CYP-34A1, CYP-34A2, CYP-34A5, CYP-34A6, CYP-34A7, CYP-34A8, CYP-34A9, CYP-34A10, CYP-35A1, CYP-35A2, CYP-35A3, CYP-35A4, CYP-35A5, CYP-35B1, C…	#N/A	#N/A	#N/A	#N/A	cyp-33A1
Heligmosomoides polygyrus	HPOL_0001410601	191	1	179	1.4e-57	Cytochrome P450	cyp-33E1, cyp-33E2, cyp-33E3	1-to-many	54.9738	21.2551	DAF-9, DACH-1, CYP-14A1, CYP-14A2, CYP-14A3, CYP-14A4, CYP-14A5, CYP-23A1, CYP-33A1, CYP-33B1, CYP-33C1, CYP-33C2, CYP-33C3, CYP-33C4, CYP-33C5, CYP-33C6, CYP-33C7, CYP-33C8, CYP-33C9, CYP-33C11, CYP-33C12, CYP-33D1, CYP-33D3, CYP-33E1, CYP-33E2, CYP-33E3, CYP-34A1, CYP-34A2, CYP-34A5, CYP-34A6, CYP-34A7, CYP-34A8, CYP-34A9, CYP-34A10, CYP-35A1, CYP-35A2, CYP-35A3, CYP-35A4, CYP-35A5, CYP-35B1, C…	#N/A	#N/A	#N/A	#N/A	cyp-33E1, cyp-33E2, cyp-33E3
Heligmosomoides polygyrus	HPOL_0001730201	410	16	404	1.3e-72	Cytochrome P450	cyp-34A5, cyp-34A6, cyp-34A7, cyp-34A8, cyp-34A9, cyp-34A10, cyp-35A1, cyp-35A2, cyp-35A3, cyp-35A4, cyp-35A5, cyp-35B1, cyp-35B2, cyp-35B3, cyp-35C1, cyp-35D1	Many-to-many	37.3171	30.6613	DAF-9, DACH-1, CYP-14A1, CYP-14A2, CYP-14A3, CYP-14A4, CYP-14A5, CYP-23A1, CYP-33A1, CYP-33B1, CYP-33C1, CYP-33C2, CYP-33C3, CYP-33C4, CYP-33C5, CYP-33C6, CYP-33C7, CYP-33C8, CYP-33C9, CYP-33C11, CYP-33C12, CYP-33D1, CYP-33D3, CYP-33E1, CYP-33E2, CYP-33E3, CYP-34A1, CYP-34A2, CYP-34A5, CYP-34A6, CYP-34A7, CYP-34A8, CYP-34A9, CYP-34A10, CYP-35A1, CYP-35A2, CYP-35A3, CYP-35A4, CYP-35A5, CYP-35B1, C…	#N/A	#N/A	#N/A	#N/A
Heligmosomoides polygyrus	HPOL_0000084701	453	8	450	4.7e-85	Cytochrome P450	cyp-34A5, cyp-34A6, cyp-34A7, cyp-34A8, cyp-34A9, cyp-34A10, cyp-35A1, cyp-35A2, cyp-35A3, cyp-35A4, cyp-35A5, cyp-35B1, cyp-35B2, cyp-35B3, cyp-35C1, cyp-35D1	Many-to-many	37.9691	34.4689	DAF-9, DACH-1, CYP-14A1, CYP-14A2, CYP-14A3, CYP-14A4, CYP-14A5, CYP-23A1, CYP-33A1, CYP-33B1, CYP-33C1, CYP-33C2, CYP-33C3, CYP-33C4, CYP-33C5, CYP-33C6, CYP-33C7, CYP-33C8, CYP-33C9, CYP-33C11, CYP-33C12, CYP-33D1, CYP-33D3, CYP-33E1, CYP-33E2, CYP-33E3, CYP-34A1, CYP-34A2, CYP-34A5, CYP-34A6, CYP-34A7, CYP-34A8, CYP-34A9, CYP-34A10, CYP-35A1, CYP-35A2, CYP-35A3, CYP-35A4, CYP-35A5, CYP-35B1, C…	cyp-34A6	42.539	1.29e-130	380	cyp-34A6
Heligmosomoides polygyrus	HPOL_0001320301	963	490	960	5.5e-87	Cytochrome P450	cyp-34A5, cyp-34A6, cyp-34A7, cyp-34A8, cyp-34A9, cyp-34A10, cyp-35A1, cyp-35A2, cyp-35A3, cyp-35A4, cyp-35A5, cyp-35B1, cyp-35B2, cyp-35B3, cyp-35C1, cyp-35D1	Many-to-many	19.9377	38.477	DAF-9, DACH-1, CYP-14A1, CYP-14A2, CYP-14A3, CYP-14A4, CYP-14A5, CYP-23A1, CYP-33A1, CYP-33B1, CYP-33C1, CYP-33C2, CYP-33C3, CYP-33C4, CYP-33C5, CYP-33C6, CYP-33C7, CYP-33C8, CYP-33C9, CYP-33C11, CYP-33C12, CYP-33D1, CYP-33D3, CYP-33E1, CYP-33E2, CYP-33E3, CYP-34A1, CYP-34A2, CYP-34A5, CYP-34A6, CYP-34A7, CYP-34A8, CYP-34A9, CYP-34A10, CYP-35A1, CYP-35A2, CYP-35A3, CYP-35A4, CYP-35A5, CYP-35B1, C…	cyp-34A5	42.02	3.24e-133	403	cyp-34A5
Heligmosomoides polygyrus	HPOL_0001523201	352	10	325	5.8e-68	Cytochrome P450	cyp-36A1	1-to-many	47.7273	34.0771	DAF-9, DACH-1, CYP-14A1, CYP-14A2, CYP-14A3, CYP-14A4, CYP-14A5, CYP-23A1, CYP-33A1, CYP-33B1, CYP-33C1, CYP-33C2, CYP-33C3, CYP-33C4, CYP-33C5, CYP-33C6, CYP-33C7, CYP-33C8, CYP-33C9, CYP-33C11, CYP-33C12, CYP-33D1, CYP-33D3, CYP-33E1, CYP-33E2, CYP-33E3, CYP-34A1, CYP-34A2, CYP-34A5, CYP-34A6, CYP-34A7, CYP-34A8, CYP-34A9, CYP-34A10, CYP-35A1, CYP-35A2, CYP-35A3, CYP-35A4, CYP-35A5, CYP-35B1, C…	#N/A	#N/A	#N/A	#N/A	cyp-36A1
Heligmosomoides polygyrus	HPOL_0001626701	144	28	132	1.8e-14	Cytochrome P450	cyp-36A1	1-to-many	49.3056	14.4016	DAF-9, DACH-1, CYP-14A1, CYP-14A2, CYP-14A3, CYP-14A4, CYP-14A5, CYP-23A1, CYP-33A1, CYP-33B1, CYP-33C1, CYP-33C2, CYP-33C3, CYP-33C4, CYP-33C5, CYP-33C6, CYP-33C7, CYP-33C8, CYP-33C9, CYP-33C11, CYP-33C12, CYP-33D1, CYP-33D3, CYP-33E1, CYP-33E2, CYP-33E3, CYP-34A1, CYP-34A2, CYP-34A5, CYP-34A6, CYP-34A7, CYP-34A8, CYP-34A9, CYP-34A10, CYP-35A1, CYP-35A2, CYP-35A3, CYP-35A4, CYP-35A5, CYP-35B1, C…	#N/A	#N/A	#N/A	#N/A	cyp-36A1
Heligmosomoides polygyrus	HPOL_0001522801	485	82	477	7.1e-64	Cytochrome P450	cyp-36A1	1-to-many	48.4536	47.6673	DAF-9, DACH-1, CYP-14A1, CYP-14A2, CYP-14A3, CYP-14A4, CYP-14A5, CYP-23A1, CYP-33A1, CYP-33B1, CYP-33C1, CYP-33C2, CYP-33C3, CYP-33C4, CYP-33C5, CYP-33C6, CYP-33C7, CYP-33C8, CYP-33C9, CYP-33C11, CYP-33C12, CYP-33D1, CYP-33D3, CYP-33E1, CYP-33E2, CYP-33E3, CYP-34A1, CYP-34A2, CYP-34A5, CYP-34A6, CYP-34A7, CYP-34A8, CYP-34A9, CYP-34A10, CYP-35A1, CYP-35A2, CYP-35A3, CYP-35A4, CYP-35A5, CYP-35B1, C…	cyp-36A1	46.289	1.24e-168	478	cyp-36A1
Heligmosomoides polygyrus	HPOL_0000177301-mRNA-1	280	118	234	1.7e-32	Cytochrome P450	#N/A	#N/A	#N/A	#N/A	DAF-9, DACH-1, CYP-14A1, CYP-14A2, CYP-14A3, CYP-14A4, CYP-14A5, CYP-23A1, CYP-33A1, CYP-33B1, CYP-33C1, CYP-33C2, CYP-33C3, CYP-33C4, CYP-33C5, CYP-33C6, CYP-33C7, CYP-33C8, CYP-33C9, CYP-33C11, CYP-33C12, CYP-33D1, CYP-33D3, CYP-33E1, CYP-33E2, CYP-33E3, CYP-34A1, CYP-34A2, CYP-34A5, CYP-34A6, CYP-34A7, CYP-34A8, CYP-34A9, CYP-34A10, CYP-35A1, CYP-35A2, CYP-35A3, CYP-35A4, CYP-35A5, CYP-35B1, C…	#N/A	#N/A	#N/A	#N/A
Heligmosomoides polygyrus	HPOL_0000686401-mRNA-1	495	25	487	3.5e-104	Cytochrome P450	#N/A	#N/A	#N/A	#N/A	DAF-9, DACH-1, CYP-14A1, CYP-14A2, CYP-14A3, CYP-14A4, CYP-14A5, CYP-23A1, CYP-33A1, CYP-33B1, CYP-33C1, CYP-33C2, CYP-33C3, CYP-33C4, CYP-33C5, CYP-33C6, CYP-33C7, CYP-33C8, CYP-33C9, CYP-33C11, CYP-33C12, CYP-33D1, CYP-33D3, CYP-33E1, CYP-33E2, CYP-33E3, CYP-34A1, CYP-34A2, CYP-34A5, CYP-34A6, CYP-34A7, CYP-34A8, CYP-34A9, CYP-34A10, CYP-35A1, CYP-35A2, CYP-35A3, CYP-35A4, CYP-35A5, CYP-35B1, C…	cyp-33C9	51.134	0	524	cyp-33C9
Heligmosomoides polygyrus	HPOL_0000686501-mRNA-1	468	2	456	3.8e-100	Cytochrome P450	#N/A	#N/A	#N/A	#N/A	DAF-9, DACH-1, CYP-14A1, CYP-14A2, CYP-14A3, CYP-14A4, CYP-14A5, CYP-23A1, CYP-33A1, CYP-33B1, CYP-33C1, CYP-33C2, CYP-33C3, CYP-33C4, CYP-33C5, CYP-33C6, CYP-33C7, CYP-33C8, CYP-33C9, CYP-33C11, CYP-33C12, CYP-33D1, CYP-33D3, CYP-33E1, CYP-33E2, CYP-33E3, CYP-34A1, CYP-34A2, CYP-34A5, CYP-34A6, CYP-34A7, CYP-34A8, CYP-34A9, CYP-34A10, CYP-35A1, CYP-35A2, CYP-35A3, CYP-35A4, CYP-35A5, CYP-35B1, C…	cyp-33C9	50.644	4.78e-172	486	cyp-33C9
Heligmosomoides polygyrus	HPOL_0000177201-mRNA-1	252	46	247	2.3e-53	Cytochrome P450	#N/A	#N/A	#N/A	#N/A	DAF-9, DACH-1, CYP-14A1, CYP-14A2, CYP-14A3, CYP-14A4, CYP-14A5, CYP-23A1, CYP-33A1, CYP-33B1, CYP-33C1, CYP-33C2, CYP-33C3, CYP-33C4, CYP-33C5, CYP-33C6, CYP-33C7, CYP-33C8, CYP-33C9, CYP-33C11, CYP-33C12, CYP-33D1, CYP-33D3, CYP-33E1, CYP-33E2, CYP-33E3, CYP-34A1, CYP-34A2, CYP-34A5, CYP-34A6, CYP-34A7, CYP-34A8, CYP-34A9, CYP-34A10, CYP-35A1, CYP-35A2, CYP-35A3, CYP-35A4, CYP-35A5, CYP-35B1, C…	cyp-34A6	49.246	8.31e-67	203	cyp-34A6
Heligmosomoides polygyrus	HPOL_0001223101-mRNA-1	533	63	522	1.5e-111	Cytochrome P450	#N/A	#N/A	#N/A	#N/A	DAF-9, DACH-1, CYP-14A1, CYP-14A2, CYP-14A3, CYP-14A4, CYP-14A5, CYP-23A1, CYP-33A1, CYP-33B1, CYP-33C1, CYP-33C2, CYP-33C3, CYP-33C4, CYP-33C5, CYP-33C6, CYP-33C7, CYP-33C8, CYP-33C9, CYP-33C11, CYP-33C12, CYP-33D1, CYP-33D3, CYP-33E1, CYP-33E2, CYP-33E3, CYP-34A1, CYP-34A2, CYP-34A5, CYP-34A6, CYP-34A7, CYP-34A8, CYP-34A9, CYP-34A10, CYP-35A1, CYP-35A2, CYP-35A3, CYP-35A4, CYP-35A5, CYP-35B1, C…	daf-9	39.316	4.88e-118	353	daf-9
Hydatigera taeniaeformis	TTAC_0000793101-mRNA-1	254	106	146	1e-06	Cytochrome P450	#N/A	#N/A	#N/A	#N/A	DAF-9, DACH-1, CYP-14A1, CYP-14A2, CYP-14A3, CYP-14A4, CYP-14A5, CYP-23A1, CYP-33A1, CYP-33B1, CYP-33C1, CYP-33C2, CYP-33C3, CYP-33C4, CYP-33C5, CYP-33C6, CYP-33C7, CYP-33C8, CYP-33C9, CYP-33C11, CYP-33C12, CYP-33D1, CYP-33D3, CYP-33E1, CYP-33E2, CYP-33E3, CYP-34A1, CYP-34A2, CYP-34A5, CYP-34A6, CYP-34A7, CYP-34A8, CYP-34A9, CYP-34A10, CYP-35A1, CYP-35A2, CYP-35A3, CYP-35A4, CYP-35A5, CYP-35B1, C…	#N/A	#N/A	#N/A	#N/A
Hymenolepis diminuta	HDID_0000274901	701	566	694	1.6e-13	Cytochrome P450	daf-9, cyp-34A1, cyp-34A2, cyp-34A4	1-to-many	10.1284	14.0873	DAF-9, DACH-1, CYP-14A1, CYP-14A2, CYP-14A3, CYP-14A4, CYP-14A5, CYP-23A1, CYP-33A1, CYP-33B1, CYP-33C1, CYP-33C2, CYP-33C3, CYP-33C4, CYP-33C5, CYP-33C6, CYP-33C7, CYP-33C8, CYP-33C9, CYP-33C11, CYP-33C12, CYP-33D1, CYP-33D3, CYP-33E1, CYP-33E2, CYP-33E3, CYP-34A1, CYP-34A2, CYP-34A5, CYP-34A6, CYP-34A7, CYP-34A8, CYP-34A9, CYP-34A10, CYP-35A1, CYP-35A2, CYP-35A3, CYP-35A4, CYP-35A5, CYP-35B1, C…	#N/A	#N/A	#N/A	#N/A	cyp-34A
Hymenolepis diminuta	HDID_0000416901-mRNA-1	194	46	147	2e-08	Cytochrome P450	#N/A	#N/A	#N/A	#N/A	DAF-9, DACH-1, CYP-14A1, CYP-14A2, CYP-14A3, CYP-14A4, CYP-14A5, CYP-23A1, CYP-33A1, CYP-33B1, CYP-33C1, CYP-33C2, CYP-33C3, CYP-33C4, CYP-33C5, CYP-33C6, CYP-33C7, CYP-33C8, CYP-33C9, CYP-33C11, CYP-33C12, CYP-33D1, CYP-33D3, CYP-33E1, CYP-33E2, CYP-33E3, CYP-34A1, CYP-34A2, CYP-34A5, CYP-34A6, CYP-34A7, CYP-34A8, CYP-34A9, CYP-34A10, CYP-35A1, CYP-35A2, CYP-35A3, CYP-35A4, CYP-35A5, CYP-35B1, C…	#N/A	#N/A	#N/A	#N/A
Hymenolepis diminuta	WMSIL1_LOCUS9861	#N/A	#N/A	#N/A	#N/A	#N/A	daf-9, cyp-34A1, cyp-34A2, cyp-34A4	Many-to-many	13.0261	12.8968	#N/A	#N/A	#N/A	#N/A	#N/A
Hymenolepis diminuta	WMSIL1_LOCUS9862	#N/A	#N/A	#N/A	#N/A	#N/A	daf-9, cyp-34A1, cyp-34A2, cyp-34A4	Many-to-many	14.3434	14.0873	#N/A	#N/A	#N/A	#N/A	#N/A
Hymenolepis microstoma	HmN_002006200	499	46	340	2.7e-21	Cytochrome P450	daf-9, cyp-34A1, cyp-34A2, cyp-34A4	1-to-many	13.4269	13.2937	DAF-9, DACH-1, CYP-14A1, CYP-14A2, CYP-14A3, CYP-14A4, CYP-14A5, CYP-23A1, CYP-33A1, CYP-33B1, CYP-33C1, CYP-33C2, CYP-33C3, CYP-33C4, CYP-33C5, CYP-33C6, CYP-33C7, CYP-33C8, CYP-33C9, CYP-33C11, CYP-33C12, CYP-33D1, CYP-33D3, CYP-33E1, CYP-33E2, CYP-33E3, CYP-34A1, CYP-34A2, CYP-34A5, CYP-34A6, CYP-34A7, CYP-34A8, CYP-34A9, CYP-34A10, CYP-35A1, CYP-35A2, CYP-35A3, CYP-35A4, CYP-35A5, CYP-35B1, C…	#N/A	#N/A	#N/A	#N/A	cyp-34A
Hymenolepis microstoma	HmN_002012500.1	1384	41	334	1.9e-21	Cytochrome P450	#N/A	#N/A	#N/A	#N/A	#N/A	#N/A	#N/A	#N/A	#N/A
Hymenolepis microstoma	HmN_002012500.2	1397	54	347	1.9e-21	Cytochrome P450	#N/A	#N/A	#N/A	#N/A	#N/A	#N/A	#N/A	#N/A	#N/A
Hymenolepis nana	HNAJ_0000468401-mRNA-1	197	7	184	4.5e-10	Cytochrome P450	#N/A	#N/A	#N/A	#N/A	DAF-9, DACH-1, CYP-14A1, CYP-14A2, CYP-14A3, CYP-14A4, CYP-14A5, CYP-23A1, CYP-33A1, CYP-33B1, CYP-33C1, CYP-33C2, CYP-33C3, CYP-33C4, CYP-33C5, CYP-33C6, CYP-33C7, CYP-33C8, CYP-33C9, CYP-33C11, CYP-33C12, CYP-33D1, CYP-33D3, CYP-33E1, CYP-33E2, CYP-33E3, CYP-34A1, CYP-34A2, CYP-34A5, CYP-34A6, CYP-34A7, CYP-34A8, CYP-34A9, CYP-34A10, CYP-35A1, CYP-35A2, CYP-35A3, CYP-35A4, CYP-35A5, CYP-35B1, C…	#N/A	#N/A	#N/A	#N/A
Hymenolepis nana	HNAJ_0000514801-mRNA-1	278	41	247	4.8e-14	Cytochrome P450	#N/A	#N/A	#N/A	#N/A	DAF-9, DACH-1, CYP-14A1, CYP-14A2, CYP-14A3, CYP-14A4, CYP-14A5, CYP-23A1, CYP-33A1, CYP-33B1, CYP-33C1, CYP-33C2, CYP-33C3, CYP-33C4, CYP-33C5, CYP-33C6, CYP-33C7, CYP-33C8, CYP-33C9, CYP-33C11, CYP-33C12, CYP-33D1, CYP-33D3, CYP-33E1, CYP-33E2, CYP-33E3, CYP-34A1, CYP-34A2, CYP-34A5, CYP-34A6, CYP-34A7, CYP-34A8, CYP-34A9, CYP-34A10, CYP-35A1, CYP-35A2, CYP-35A3, CYP-35A4, CYP-35A5, CYP-35B1, C…	#N/A	#N/A	#N/A	#N/A
Hymenolepis nana	HNAJ_0001205901-mRNA-1	268	111	251	2.2e-10	Cytochrome P450	#N/A	#N/A	#N/A	#N/A	DAF-9, DACH-1, CYP-14A1, CYP-14A2, CYP-14A3, CYP-14A4, CYP-14A5, CYP-23A1, CYP-33A1, CYP-33B1, CYP-33C1, CYP-33C2, CYP-33C3, CYP-33C4, CYP-33C5, CYP-33C6, CYP-33C7, CYP-33C8, CYP-33C9, CYP-33C11, CYP-33C12, CYP-33D1, CYP-33D3, CYP-33E1, CYP-33E2, CYP-33E3, CYP-34A1, CYP-34A2, CYP-34A5, CYP-34A6, CYP-34A7, CYP-34A8, CYP-34A9, CYP-34A10, CYP-35A1, CYP-35A2, CYP-35A3, CYP-35A4, CYP-35A5, CYP-35B1, C…	#N/A	#N/A	#N/A	#N/A
Litomosoides sigmodontis	nLs.2.1.2.t02540-RA	485	50	476	5.1e-59	Cytochrome P450	#N/A	#N/A	#N/A	#N/A	CYP-13A1, CYP-13A2, CYP-13A3, CYP-13A4, CYP-13A5, CYP-13A6, CYP-13A7, CYP-13A8, CYP-13A10, CYP-13A11, CYP-13A12, CYP-13B1, CYP-13B2, CYP-25A1, CYP-25A2, CYP-25A3, CYP-25A4, CYP-25A6, CYP-43A1	cyp-13A2	32.285	4.07e-76	241	cyp-13A2
Litomosoides sigmodontis	nLs.2.1.2.t08369-RA	527	58	520	5.1e-93	Cytochrome P450	#N/A	#N/A	#N/A	#N/A	DAF-9, DACH-1, CYP-14A1, CYP-14A2, CYP-14A3, CYP-14A4, CYP-14A5, CYP-23A1, CYP-33A1, CYP-33B1, CYP-33C1, CYP-33C2, CYP-33C3, CYP-33C4, CYP-33C5, CYP-33C6, CYP-33C7, CYP-33C8, CYP-33C9, CYP-33C11, CYP-33C12, CYP-33D1, CYP-33D3, CYP-33E1, CYP-33E2, CYP-33E3, CYP-34A1, CYP-34A2, CYP-34A5, CYP-34A6, CYP-34A7, CYP-34A8, CYP-34A9, CYP-34A10, CYP-35A1, CYP-35A2, CYP-35A3, CYP-35A4, CYP-35A5, CYP-35B1, C…	cyp-23A1	52.165	0	524	cyp-23A1
Litomosoides sigmodontis	nLs.2.1.2.t03012-RA	503	31	492	2.6e-104	Cytochrome P450	#N/A	#N/A	#N/A	#N/A	DAF-9, DACH-1, CYP-14A1, CYP-14A2, CYP-14A3, CYP-14A4, CYP-14A5, CYP-23A1, CYP-33A1, CYP-33B1, CYP-33C1, CYP-33C2, CYP-33C3, CYP-33C4, CYP-33C5, CYP-33C6, CYP-33C7, CYP-33C8, CYP-33C9, CYP-33C11, CYP-33C12, CYP-33D1, CYP-33D3, CYP-33E1, CYP-33E2, CYP-33E3, CYP-34A1, CYP-34A2, CYP-34A5, CYP-34A6, CYP-34A7, CYP-34A8, CYP-34A9, CYP-34A10, CYP-35A1, CYP-35A2, CYP-35A3, CYP-35A4, CYP-35A5, CYP-35B1, C…	daf-9	34.12	8.51e-100	304	daf-9
Litomosoides sigmodontis	nLs.2.1.2.g02540	#N/A	#N/A	#N/A	#N/A	#N/A	cyp-13A8	1-to-1	29.0722	27.7014	#N/A	#N/A	#N/A	#N/A	#N/A	cyp-13A8
Litomosoides sigmodontis	nLs.2.1.2.g08369	#N/A	#N/A	#N/A	#N/A	#N/A	cyp-23A1	1-to-1	48.1973	47.5655	#N/A	#N/A	#N/A	#N/A	#N/A	cyp-23A1
Litomosoides sigmodontis	nLs.2.1.2.g10136	#N/A	#N/A	#N/A	#N/A	#N/A	cyp-42A1	1-to-1	59.2233	11.9374	#N/A	#N/A	#N/A	#N/A	#N/A	cyp-42A1
Loa loa	EFO20328.2	509	58	459	4.1e-56	Cytochrome P450	#N/A	#N/A	#N/A	#N/A	CYP-13A1, CYP-13A2, CYP-13A3, CYP-13A4, CYP-13A5, CYP-13A6, CYP-13A7, CYP-13A8, CYP-13A10, CYP-13A11, CYP-13A12, CYP-13B1, CYP-13B2, CYP-25A1, CYP-25A2, CYP-25A3, CYP-25A4, CYP-25A6, CYP-43A1	#N/A	#N/A	#N/A	#N/A
Loa loa	EFO13281.2	103	2	76	3.2e-27	Cytochrome P450	#N/A	#N/A	#N/A	#N/A	CYP-29A2, CYP-29A3, CYP-29A4, CYP-31A2, CYP-31A3, CYP-31A5, CYP-32A1, CYP-32B1, CYP-37A1, CYP-37B1, CYP-42A1	#N/A	#N/A	#N/A	#N/A
Loa loa	EJD76263.1	961	3	383	1.3e-88	Cytochrome P450	#N/A	#N/A	#N/A	#N/A	CYP-29A2, CYP-29A3, CYP-29A4, CYP-31A2, CYP-31A3, CYP-31A5, CYP-32A1, CYP-32B1, CYP-37A1, CYP-37B1, CYP-42A1	cyp-42A1	64.341	0	546	cyp-42A1
Loa loa	EN70_1207	727	252	712	1.3e-101	Cytochrome P450	#N/A	#N/A	#N/A	#N/A	DAF-9, DACH-1, CYP-14A1, CYP-14A2, CYP-14A3, CYP-14A4, CYP-14A5, CYP-23A1, CYP-33A1, CYP-33B1, CYP-33C1, CYP-33C2, CYP-33C3, CYP-33C4, CYP-33C5, CYP-33C6, CYP-33C7, CYP-33C8, CYP-33C9, CYP-33C11, CYP-33C12, CYP-33D1, CYP-33D3, CYP-33E1, CYP-33E2, CYP-33E3, CYP-34A1, CYP-34A2, CYP-34A5, CYP-34A6, CYP-34A7, CYP-34A8, CYP-34A9, CYP-34A10, CYP-35A1, CYP-35A2, CYP-35A3, CYP-35A4, CYP-35A5, CYP-35B1, C…	#N/A	#N/A	#N/A	#N/A
Loa loa	EFO24453.1	544	75	538	1.2e-91	Cytochrome P450	#N/A	#N/A	#N/A	#N/A	DAF-9, DACH-1, CYP-14A1, CYP-14A2, CYP-14A3, CYP-14A4, CYP-14A5, CYP-23A1, CYP-33A1, CYP-33B1, CYP-33C1, CYP-33C2, CYP-33C3, CYP-33C4, CYP-33C5, CYP-33C6, CYP-33C7, CYP-33C8, CYP-33C9, CYP-33C11, CYP-33C12, CYP-33D1, CYP-33D3, CYP-33E1, CYP-33E2, CYP-33E3, CYP-34A1, CYP-34A2, CYP-34A5, CYP-34A6, CYP-34A7, CYP-34A8, CYP-34A9, CYP-34A10, CYP-35A1, CYP-35A2, CYP-35A3, CYP-35A4, CYP-35A5, CYP-35B1, C…	cyp-23A1	52.556	0	525	cyp-23A1
Loa loa	EFO25368.1	503	31	488	2.2e-103	Cytochrome P450	#N/A	#N/A	#N/A	#N/A	DAF-9, DACH-1, CYP-14A1, CYP-14A2, CYP-14A3, CYP-14A4, CYP-14A5, CYP-23A1, CYP-33A1, CYP-33B1, CYP-33C1, CYP-33C2, CYP-33C3, CYP-33C4, CYP-33C5, CYP-33C6, CYP-33C7, CYP-33C8, CYP-33C9, CYP-33C11, CYP-33C12, CYP-33D1, CYP-33D3, CYP-33E1, CYP-33E2, CYP-33E3, CYP-34A1, CYP-34A2, CYP-34A5, CYP-34A6, CYP-34A7, CYP-34A8, CYP-34A9, CYP-34A10, CYP-35A1, CYP-35A2, CYP-35A3, CYP-35A4, CYP-35A5, CYP-35B1, C…	daf-9	35.897	5.17e-102	310	daf-9
Loa loa	EN70_7048	540	58	514	4.4e-77	Cytochrome P450	cyp-13A8	1-to-1	28.7037	30.4519	CYP-13A1, CYP-13A2, CYP-13A3, CYP-13A4, CYP-13A5, CYP-13A6, CYP-13A7, CYP-13A8, CYP-13A10, CYP-13A11, CYP-13A12, CYP-13B1, CYP-13B2, CYP-25A1, CYP-25A2, CYP-25A3, CYP-25A4, CYP-25A6, CYP-43A1	cyp-13A2	32.645	4.65e-85	266	cyp-13A
Loa loa	EN70_6499	445	3	417	3.1e-101	Cytochrome P450	cyp-42A1	1-to-many	66.0674	57.5342	CYP-29A2, CYP-29A3, CYP-29A4, CYP-31A2, CYP-31A3, CYP-31A5, CYP-32A1, CYP-32B1, CYP-37A1, CYP-37B1, CYP-42A1	cyp-42A1	66.368	0	639	cyp-42A1
Loa loa	EN70_6500	444	3	416	2e-100	Cytochrome P450	cyp-42A1	1-to-many	65.0901	56.5558	CYP-29A2, CYP-29A3, CYP-29A4, CYP-31A2, CYP-31A3, CYP-31A5, CYP-32A1, CYP-32B1, CYP-37A1, CYP-37B1, CYP-42A1	cyp-42A1	65.169	0	632	cyp-42A1
Loa loa	EN70_7268	340	108	334	3.9e-59	Cytochrome P450	cyp-23A1	1-to-1	53.2353	33.8951	DAF-9, DACH-1, CYP-14A1, CYP-14A2, CYP-14A3, CYP-14A4, CYP-14A5, CYP-23A1, CYP-33A1, CYP-33B1, CYP-33C1, CYP-33C2, CYP-33C3, CYP-33C4, CYP-33C5, CYP-33C6, CYP-33C7, CYP-33C8, CYP-33C9, CYP-33C11, CYP-33C12, CYP-33D1, CYP-33D3, CYP-33E1, CYP-33E2, CYP-33E3, CYP-34A1, CYP-34A2, CYP-34A5, CYP-34A6, CYP-34A7, CYP-34A8, CYP-34A9, CYP-34A10, CYP-35A1, CYP-35A2, CYP-35A3, CYP-35A4, CYP-35A5, CYP-35B1, C…	cyp-23A1	56.356	1.18e-83	256	cyp-23A1
Loa loa	LOAG_08165	#N/A	#N/A	#N/A	#N/A	#N/A	cyp-13A1, cyp-13A10	1-to-many	23.5756	23.1214	#N/A	#N/A	#N/A	#N/A	#N/A	cyp-13A
Loa loa	LOAG_04029	#N/A	#N/A	#N/A	#N/A	#N/A	cyp-23A1	1-to-1	47.2426	48.1273	#N/A	#N/A	#N/A	#N/A	#N/A	cyp-23A1
Loa loa	LOAG_15249	#N/A	#N/A	#N/A	#N/A	#N/A	cyp-42A1	1-to-many	69.9029	14.09	#N/A	#N/A	#N/A	#N/A	#N/A	cyp-42A1
Loa loa	LOAG_16760	#N/A	#N/A	#N/A	#N/A	#N/A	cyp-42A1	1-to-many	27.3673	51.4677	#N/A	#N/A	#N/A	#N/A	#N/A	cyp-42A1
Mesocestoides corti	MCU_011487	515	373	496	9.5e-14	Cytochrome P450	daf-9, cyp-34A1, cyp-34A2, cyp-34A4	Many-to-many	14.3689	14.6825	#N/A	#N/A	#N/A	#N/A	#N/A
Mesocestoides corti	MCU_012372	250	46	235	3.2e-13	Cytochrome P450	daf-9, cyp-34A1, cyp-34A2, cyp-34A4	Many-to-many	10.8	5.35714	#N/A	#N/A	#N/A	#N/A	#N/A
Necator americanus	NECAME_13673	146	1	123	5.2e-35	Cytochrome P450	cyp-13A1, cyp-13A10	1-to-many	47.9452	13.4875	CYP-13A1, CYP-13A2, CYP-13A3, CYP-13A4, CYP-13A5, CYP-13A6, CYP-13A7, CYP-13A8, CYP-13A10, CYP-13A11, CYP-13A12, CYP-13B1, CYP-13B2, CYP-25A1, CYP-25A2, CYP-25A3, CYP-25A4, CYP-25A6, CYP-43A1	cyp-13A2	56.552	9.52e-54	170	cyp-13A
Necator americanus	NECAME_16994	282	3	203	6.2e-29	Cytochrome P450	cyp-25A1, cyp-25A2, cyp-25A3, cyp-25A4, cyp-25A6	Many-to-many	29.4326	16.5339	CYP-13A1, CYP-13A2, CYP-13A3, CYP-13A4, CYP-13A5, CYP-13A6, CYP-13A7, CYP-13A8, CYP-13A10, CYP-13A11, CYP-13A12, CYP-13B1, CYP-13B2, CYP-25A1, CYP-25A2, CYP-25A3, CYP-25A4, CYP-25A6, CYP-43A1	#N/A	#N/A	#N/A	#N/A	cyp-25A
Necator americanus	NECAME_17914	282	3	203	1e-28	Cytochrome P450	cyp-25A1, cyp-25A2, cyp-25A3, cyp-25A4, cyp-25A6	Many-to-many	28.7234	16.1355	CYP-13A1, CYP-13A2, CYP-13A3, CYP-13A4, CYP-13A5, CYP-13A6, CYP-13A7, CYP-13A8, CYP-13A10, CYP-13A11, CYP-13A12, CYP-13B1, CYP-13B2, CYP-25A1, CYP-25A2, CYP-25A3, CYP-25A4, CYP-25A6, CYP-43A1	#N/A	#N/A	#N/A	#N/A	cyp-25A
Necator americanus	NECAME_04864	307	101	286	2.9e-51	Cytochrome P450	cyp-43A1	1-to-many	40.0651	23.384	CYP-13A1, CYP-13A2, CYP-13A3, CYP-13A4, CYP-13A5, CYP-13A6, CYP-13A7, CYP-13A8, CYP-13A10, CYP-13A11, CYP-13A12, CYP-13B1, CYP-13B2, CYP-25A1, CYP-25A2, CYP-25A3, CYP-25A4, CYP-25A6, CYP-43A1	cyp-43A1	50.224	1.93e-75	233	cyp-43A1
Necator americanus	NECAME_04863	241	36	197	5.3e-15	Cytochrome P450	cyp-43A1	1-to-many	32.3651	14.8289	CYP-13A1, CYP-13A2, CYP-13A3, CYP-13A4, CYP-13A5, CYP-13A6, CYP-13A7, CYP-13A8, CYP-13A10, CYP-13A11, CYP-13A12, CYP-13B1, CYP-13B2, CYP-25A1, CYP-25A2, CYP-25A3, CYP-25A4, CYP-25A6, CYP-43A1	cyp-43A1	38.028	5.37e-42	142	cyp-43A1
Necator americanus	NECAME_13672	49	16	46	3.7e-07	Cytochrome P450	#N/A	#N/A	#N/A	#N/A	CYP-13A1, CYP-13A2, CYP-13A3, CYP-13A4, CYP-13A5, CYP-13A6, CYP-13A7, CYP-13A8, CYP-13A10, CYP-13A11, CYP-13A12, CYP-13B1, CYP-13B2, CYP-25A1, CYP-25A2, CYP-25A3, CYP-25A4, CYP-25A6, CYP-43A1	#N/A	#N/A	#N/A	#N/A
Necator americanus	NECAME_03284	516	94	504	2.2e-89	Cytochrome P450	cyp-32A1	1-to-1	53.2946	51.9849	CYP-29A2, CYP-29A3, CYP-29A4, CYP-31A2, CYP-31A3, CYP-31A5, CYP-32A1, CYP-32B1, CYP-37A1, CYP-37B1, CYP-42A1	cyp-32A1	51.188	0	558	cyp-32A1
Necator americanus	NECAME_03934	235	40	221	2.3e-26	Cytochrome P450	cyp-37A1	1-to-1	49.3617	22.8346	CYP-29A2, CYP-29A3, CYP-29A4, CYP-31A2, CYP-31A3, CYP-31A5, CYP-32A1, CYP-32B1, CYP-37A1, CYP-37B1, CYP-42A1	#N/A	#N/A	#N/A	#N/A	cyp-37A1
Necator americanus	NECAME_03935	172	19	162	1e-50	Cytochrome P450	cyp-37B1	1-to-1	54.0698	18.2711	CYP-29A2, CYP-29A3, CYP-29A4, CYP-31A2, CYP-31A3, CYP-31A5, CYP-32A1, CYP-32B1, CYP-37A1, CYP-37B1, CYP-42A1	#N/A	#N/A	#N/A	#N/A	cyp-37B1
Necator americanus	NECAME_06856	484	94	453	3.9e-98	Cytochrome P450	cyp-42A1	1-to-1	69.6281	65.9491	CYP-29A2, CYP-29A3, CYP-29A4, CYP-31A2, CYP-31A3, CYP-31A5, CYP-32A1, CYP-32B1, CYP-37A1, CYP-37B1, CYP-42A1	cyp-42A1	66.471	0	724	cyp-42A1
Necator americanus	NECAME_15256	272	117	259	2.2e-38	Cytochrome P450	#N/A	#N/A	#N/A	#N/A	CYP-29A2, CYP-29A3, CYP-29A4, CYP-31A2, CYP-31A3, CYP-31A5, CYP-32A1, CYP-32B1, CYP-37A1, CYP-37B1, CYP-42A1	#N/A	#N/A	#N/A	#N/A
Necator americanus	NECAME_09636	112	25	108	2.8e-11	Cytochrome P450	cyp-44A1	1-to-many	49.1071	11.2474	CYP-44A1	#N/A	#N/A	#N/A	#N/A	cyp-44A1
Necator americanus	NECAME_09635	#N/A	#N/A	#N/A	#N/A	#N/A	cyp-44A1	1-to-many	48.4277	15.7464	CYP-44A1	cyp-44A1	53.416	6.57e-50	160	cyp-44A1
Necator americanus	NECAME_05350	331	28	300	3.3e-35	Cytochrome P450	cyp-14A1, cyp-14A2, cyp-14A3, cyp-14A4, cyp-14A5	Many-to-many	35.6495	24.0326	DAF-9, DACH-1, CYP-14A1, CYP-14A2, CYP-14A3, CYP-14A4, CYP-14A5, CYP-23A1, CYP-33A1, CYP-33B1, CYP-33C1, CYP-33C2, CYP-33C3, CYP-33C4, CYP-33C5, CYP-33C6, CYP-33C7, CYP-33C8, CYP-33C9, CYP-33C11, CYP-33C12, CYP-33D1, CYP-33D3, CYP-33E1, CYP-33E2, CYP-33E3, CYP-34A1, CYP-34A2, CYP-34A5, CYP-34A6, CYP-34A7, CYP-34A8, CYP-34A9, CYP-34A10, CYP-35A1, CYP-35A2, CYP-35A3, CYP-35A4, CYP-35A5, CYP-35B1, C…	#N/A	#N/A	#N/A	#N/A	cyp-14A
Necator americanus	NECAME_03967	442	65	434	1.2e-73	Cytochrome P450	cyp-14A1, cyp-14A2, cyp-14A3, cyp-14A4, cyp-14A5	Many-to-many	39.5928	35.6415	DAF-9, DACH-1, CYP-14A1, CYP-14A2, CYP-14A3, CYP-14A4, CYP-14A5, CYP-23A1, CYP-33A1, CYP-33B1, CYP-33C1, CYP-33C2, CYP-33C3, CYP-33C4, CYP-33C5, CYP-33C6, CYP-33C7, CYP-33C8, CYP-33C9, CYP-33C11, CYP-33C12, CYP-33D1, CYP-33D3, CYP-33E1, CYP-33E2, CYP-33E3, CYP-34A1, CYP-34A2, CYP-34A5, CYP-34A6, CYP-34A7, CYP-34A8, CYP-34A9, CYP-34A10, CYP-35A1, CYP-35A2, CYP-35A3, CYP-35A4, CYP-35A5, CYP-35B1, C…	cyp-14A2	37.86	3.96e-114	337	cyp-14A
Necator americanus	NECAME_14162	222	3	215	5.1e-29	Cytochrome P450	cyp-23A1	1-to-1	50.4505	20.9738	DAF-9, DACH-1, CYP-14A1, CYP-14A2, CYP-14A3, CYP-14A4, CYP-14A5, CYP-23A1, CYP-33A1, CYP-33B1, CYP-33C1, CYP-33C2, CYP-33C3, CYP-33C4, CYP-33C5, CYP-33C6, CYP-33C7, CYP-33C8, CYP-33C9, CYP-33C11, CYP-33C12, CYP-33D1, CYP-33D3, CYP-33E1, CYP-33E2, CYP-33E3, CYP-34A1, CYP-34A2, CYP-34A5, CYP-34A6, CYP-34A7, CYP-34A8, CYP-34A9, CYP-34A10, CYP-35A1, CYP-35A2, CYP-35A3, CYP-35A4, CYP-35A5, CYP-35B1, C…	#N/A	#N/A	#N/A	#N/A	cyp-23A1
Necator americanus	NECAME_13487	843	492	831	4.6e-77	Cytochrome P450	cyp-33A1	1-to-1	26.5718	45.5285	DAF-9, DACH-1, CYP-14A1, CYP-14A2, CYP-14A3, CYP-14A4, CYP-14A5, CYP-23A1, CYP-33A1, CYP-33B1, CYP-33C1, CYP-33C2, CYP-33C3, CYP-33C4, CYP-33C5, CYP-33C6, CYP-33C7, CYP-33C8, CYP-33C9, CYP-33C11, CYP-33C12, CYP-33D1, CYP-33D3, CYP-33E1, CYP-33E2, CYP-33E3, CYP-34A1, CYP-34A2, CYP-34A5, CYP-34A6, CYP-34A7, CYP-34A8, CYP-34A9, CYP-34A10, CYP-35A1, CYP-35A2, CYP-35A3, CYP-35A4, CYP-35A5, CYP-35B1, C…	cyp-33C9	47.835	1.98e-167	488	cyp-33C
Necator americanus	NECAME_06288	164	31	160	4.5e-27	Cytochrome P450	cyp-33B1	1-to-1	28.0488	9.27419	DAF-9, DACH-1, CYP-14A1, CYP-14A2, CYP-14A3, CYP-14A4, CYP-14A5, CYP-23A1, CYP-33A1, CYP-33B1, CYP-33C1, CYP-33C2, CYP-33C3, CYP-33C4, CYP-33C5, CYP-33C6, CYP-33C7, CYP-33C8, CYP-33C9, CYP-33C11, CYP-33C12, CYP-33D1, CYP-33D3, CYP-33E1, CYP-33E2, CYP-33E3, CYP-34A1, CYP-34A2, CYP-34A5, CYP-34A6, CYP-34A7, CYP-34A8, CYP-34A9, CYP-34A10, CYP-35A1, CYP-35A2, CYP-35A3, CYP-35A4, CYP-35A5, CYP-35B1, C…	#N/A	#N/A	#N/A	#N/A	cyp-33B1
Necator americanus	NECAME_08121	428	2	409	9.1e-95	Cytochrome P450	cyp-33E1, cyp-33E2, cyp-33E3	1-to-many	50.9346	44.1296	DAF-9, DACH-1, CYP-14A1, CYP-14A2, CYP-14A3, CYP-14A4, CYP-14A5, CYP-23A1, CYP-33A1, CYP-33B1, CYP-33C1, CYP-33C2, CYP-33C3, CYP-33C4, CYP-33C5, CYP-33C6, CYP-33C7, CYP-33C8, CYP-33C9, CYP-33C11, CYP-33C12, CYP-33D1, CYP-33D3, CYP-33E1, CYP-33E2, CYP-33E3, CYP-34A1, CYP-34A2, CYP-34A5, CYP-34A6, CYP-34A7, CYP-34A8, CYP-34A9, CYP-34A10, CYP-35A1, CYP-35A2, CYP-35A3, CYP-35A4, CYP-35A5, CYP-35B1, C…	cyp-33E1	51.049	2.24e-162	460	cyp-33E
Necator americanus	NECAME_02359	394	51	312	1.9e-38	Cytochrome P450	cyp-34A5, cyp-34A6, cyp-34A7, cyp-34A8, cyp-34A9, cyp-34A10, cyp-35A1, cyp-35A2, cyp-35A3, cyp-35A4, cyp-35A5, cyp-35B1, cyp-35B2, cyp-35B3, cyp-35C1, cyp-35D1	Many-to-many	35.533	28.0561	DAF-9, DACH-1, CYP-14A1, CYP-14A2, CYP-14A3, CYP-14A4, CYP-14A5, CYP-23A1, CYP-33A1, CYP-33B1, CYP-33C1, CYP-33C2, CYP-33C3, CYP-33C4, CYP-33C5, CYP-33C6, CYP-33C7, CYP-33C8, CYP-33C9, CYP-33C11, CYP-33C12, CYP-33D1, CYP-33D3, CYP-33E1, CYP-33E2, CYP-33E3, CYP-34A1, CYP-34A2, CYP-34A5, CYP-34A6, CYP-34A7, CYP-34A8, CYP-34A9, CYP-34A10, CYP-35A1, CYP-35A2, CYP-35A3, CYP-35A4, CYP-35A5, CYP-35B1, C…	#N/A	#N/A	#N/A	#N/A
Necator americanus	NECAME_03617	300	5	249	7.5e-41	Cytochrome P450	cyp-34A5, cyp-34A6, cyp-34A7, cyp-34A8, cyp-34A9, cyp-34A10, cyp-35A1, cyp-35A2, cyp-35A3, cyp-35A4, cyp-35A5, cyp-35B1, cyp-35B2, cyp-35B3, cyp-35C1, cyp-35D1	Many-to-many	34.6667	20.8417	DAF-9, DACH-1, CYP-14A1, CYP-14A2, CYP-14A3, CYP-14A4, CYP-14A5, CYP-23A1, CYP-33A1, CYP-33B1, CYP-33C1, CYP-33C2, CYP-33C3, CYP-33C4, CYP-33C5, CYP-33C6, CYP-33C7, CYP-33C8, CYP-33C9, CYP-33C11, CYP-33C12, CYP-33D1, CYP-33D3, CYP-33E1, CYP-33E2, CYP-33E3, CYP-34A1, CYP-34A2, CYP-34A5, CYP-34A6, CYP-34A7, CYP-34A8, CYP-34A9, CYP-34A10, CYP-35A1, CYP-35A2, CYP-35A3, CYP-35A4, CYP-35A5, CYP-35B1, C…	#N/A	#N/A	#N/A	#N/A
Necator americanus	NECAME_06289	180	9	176	7.8e-27	Cytochrome P450	cyp-34A5, cyp-34A6, cyp-34A7, cyp-34A8, cyp-34A9, cyp-34A10, cyp-35A1, cyp-35A2, cyp-35A3, cyp-35A4, cyp-35A5, cyp-35B1, cyp-35B2, cyp-35B3, cyp-35C1, cyp-35D1	Many-to-many	41.1111	14.8297	DAF-9, DACH-1, CYP-14A1, CYP-14A2, CYP-14A3, CYP-14A4, CYP-14A5, CYP-23A1, CYP-33A1, CYP-33B1, CYP-33C1, CYP-33C2, CYP-33C3, CYP-33C4, CYP-33C5, CYP-33C6, CYP-33C7, CYP-33C8, CYP-33C9, CYP-33C11, CYP-33C12, CYP-33D1, CYP-33D3, CYP-33E1, CYP-33E2, CYP-33E3, CYP-34A1, CYP-34A2, CYP-34A5, CYP-34A6, CYP-34A7, CYP-34A8, CYP-34A9, CYP-34A10, CYP-35A1, CYP-35A2, CYP-35A3, CYP-35A4, CYP-35A5, CYP-35B1, C…	#N/A	#N/A	#N/A	#N/A
Necator americanus	NECAME_14802	148	5	139	2e-14	Cytochrome P450	cyp-34A5, cyp-34A6, cyp-34A7, cyp-34A8, cyp-34A9, cyp-34A10, cyp-35A1, cyp-35A2, cyp-35A3, cyp-35A4, cyp-35A5, cyp-35B1, cyp-35B2, cyp-35B3, cyp-35C1, cyp-35D1	Many-to-many	43.9189	13.0261	DAF-9, DACH-1, CYP-14A1, CYP-14A2, CYP-14A3, CYP-14A4, CYP-14A5, CYP-23A1, CYP-33A1, CYP-33B1, CYP-33C1, CYP-33C2, CYP-33C3, CYP-33C4, CYP-33C5, CYP-33C6, CYP-33C7, CYP-33C8, CYP-33C9, CYP-33C11, CYP-33C12, CYP-33D1, CYP-33D3, CYP-33E1, CYP-33E2, CYP-33E3, CYP-34A1, CYP-34A2, CYP-34A5, CYP-34A6, CYP-34A7, CYP-34A8, CYP-34A9, CYP-34A10, CYP-35A1, CYP-35A2, CYP-35A3, CYP-35A4, CYP-35A5, CYP-35B1, C…	#N/A	#N/A	#N/A	#N/A
Necator americanus	NECAME_14407	482	13	477	6.1e-87	Cytochrome P450	cyp-34A5, cyp-34A6, cyp-34A7, cyp-34A8, cyp-34A9, cyp-34A10, cyp-35A1, cyp-35A2, cyp-35A3, cyp-35A4, cyp-35A5, cyp-35B1, cyp-35B2, cyp-35B3, cyp-35C1, cyp-35D1	Many-to-many	38.3817	37.0742	DAF-9, DACH-1, CYP-14A1, CYP-14A2, CYP-14A3, CYP-14A4, CYP-14A5, CYP-23A1, CYP-33A1, CYP-33B1, CYP-33C1, CYP-33C2, CYP-33C3, CYP-33C4, CYP-33C5, CYP-33C6, CYP-33C7, CYP-33C8, CYP-33C9, CYP-33C11, CYP-33C12, CYP-33D1, CYP-33D3, CYP-33E1, CYP-33E2, CYP-33E3, CYP-34A1, CYP-34A2, CYP-34A5, CYP-34A6, CYP-34A7, CYP-34A8, CYP-34A9, CYP-34A10, CYP-35A1, CYP-35A2, CYP-35A3, CYP-35A4, CYP-35A5, CYP-35B1, C…	cyp-34A5	41.505	4.56e-131	382	cyp-34A5
Necator americanus	NECAME_01021	145	16	132	1.4e-13	Cytochrome P450	cyp-36A1	1-to-many	49.6552	14.6045	DAF-9, DACH-1, CYP-14A1, CYP-14A2, CYP-14A3, CYP-14A4, CYP-14A5, CYP-23A1, CYP-33A1, CYP-33B1, CYP-33C1, CYP-33C2, CYP-33C3, CYP-33C4, CYP-33C5, CYP-33C6, CYP-33C7, CYP-33C8, CYP-33C9, CYP-33C11, CYP-33C12, CYP-33D1, CYP-33D3, CYP-33E1, CYP-33E2, CYP-33E3, CYP-34A1, CYP-34A2, CYP-34A5, CYP-34A6, CYP-34A7, CYP-34A8, CYP-34A9, CYP-34A10, CYP-35A1, CYP-35A2, CYP-35A3, CYP-35A4, CYP-35A5, CYP-35B1, C…	#N/A	#N/A	#N/A	#N/A	cyp-36A1
Necator americanus	NECAME_01022	170	99	164	7.6e-17	Cytochrome P450	cyp-36A1	1-to-many	51.7647	17.8499	DAF-9, DACH-1, CYP-14A1, CYP-14A2, CYP-14A3, CYP-14A4, CYP-14A5, CYP-23A1, CYP-33A1, CYP-33B1, CYP-33C1, CYP-33C2, CYP-33C3, CYP-33C4, CYP-33C5, CYP-33C6, CYP-33C7, CYP-33C8, CYP-33C9, CYP-33C11, CYP-33C12, CYP-33D1, CYP-33D3, CYP-33E1, CYP-33E2, CYP-33E3, CYP-34A1, CYP-34A2, CYP-34A5, CYP-34A6, CYP-34A7, CYP-34A8, CYP-34A9, CYP-34A10, CYP-35A1, CYP-35A2, CYP-35A3, CYP-35A4, CYP-35A5, CYP-35B1, C…	#N/A	#N/A	#N/A	#N/A	cyp-36A1
Necator americanus	NECAME_03618	100	15	90	4.7e-09	Cytochrome P450	#N/A	#N/A	#N/A	#N/A	DAF-9, DACH-1, CYP-14A1, CYP-14A2, CYP-14A3, CYP-14A4, CYP-14A5, CYP-23A1, CYP-33A1, CYP-33B1, CYP-33C1, CYP-33C2, CYP-33C3, CYP-33C4, CYP-33C5, CYP-33C6, CYP-33C7, CYP-33C8, CYP-33C9, CYP-33C11, CYP-33C12, CYP-33D1, CYP-33D3, CYP-33E1, CYP-33E2, CYP-33E3, CYP-34A1, CYP-34A2, CYP-34A5, CYP-34A6, CYP-34A7, CYP-34A8, CYP-34A9, CYP-34A10, CYP-35A1, CYP-35A2, CYP-35A3, CYP-35A4, CYP-35A5, CYP-35B1, C…	#N/A	#N/A	#N/A	#N/A
Necator americanus	NECAME_14400	134	7	126	9.8e-06	Cytochrome P450	#N/A	#N/A	#N/A	#N/A	DAF-9, DACH-1, CYP-14A1, CYP-14A2, CYP-14A3, CYP-14A4, CYP-14A5, CYP-23A1, CYP-33A1, CYP-33B1, CYP-33C1, CYP-33C2, CYP-33C3, CYP-33C4, CYP-33C5, CYP-33C6, CYP-33C7, CYP-33C8, CYP-33C9, CYP-33C11, CYP-33C12, CYP-33D1, CYP-33D3, CYP-33E1, CYP-33E2, CYP-33E3, CYP-34A1, CYP-34A2, CYP-34A5, CYP-34A6, CYP-34A7, CYP-34A8, CYP-34A9, CYP-34A10, CYP-35A1, CYP-35A2, CYP-35A3, CYP-35A4, CYP-35A5, CYP-35B1, C…	#N/A	#N/A	#N/A	#N/A
Necator americanus	NECAME_14401	104	21	99	8e-15	Cytochrome P450	#N/A	#N/A	#N/A	#N/A	DAF-9, DACH-1, CYP-14A1, CYP-14A2, CYP-14A3, CYP-14A4, CYP-14A5, CYP-23A1, CYP-33A1, CYP-33B1, CYP-33C1, CYP-33C2, CYP-33C3, CYP-33C4, CYP-33C5, CYP-33C6, CYP-33C7, CYP-33C8, CYP-33C9, CYP-33C11, CYP-33C12, CYP-33D1, CYP-33D3, CYP-33E1, CYP-33E2, CYP-33E3, CYP-34A1, CYP-34A2, CYP-34A5, CYP-34A6, CYP-34A7, CYP-34A8, CYP-34A9, CYP-34A10, CYP-35A1, CYP-35A2, CYP-35A3, CYP-35A4, CYP-35A5, CYP-35B1, C…	#N/A	#N/A	#N/A	#N/A
Necator americanus	NECAME_16651	124	6	120	1.8e-13	Cytochrome P450	#N/A	#N/A	#N/A	#N/A	DAF-9, DACH-1, CYP-14A1, CYP-14A2, CYP-14A3, CYP-14A4, CYP-14A5, CYP-23A1, CYP-33A1, CYP-33B1, CYP-33C1, CYP-33C2, CYP-33C3, CYP-33C4, CYP-33C5, CYP-33C6, CYP-33C7, CYP-33C8, CYP-33C9, CYP-33C11, CYP-33C12, CYP-33D1, CYP-33D3, CYP-33E1, CYP-33E2, CYP-33E3, CYP-34A1, CYP-34A2, CYP-34A5, CYP-34A6, CYP-34A7, CYP-34A8, CYP-34A9, CYP-34A10, CYP-35A1, CYP-35A2, CYP-35A3, CYP-35A4, CYP-35A5, CYP-35B1, C…	#N/A	#N/A	#N/A	#N/A
Necator americanus	NECAME_18653	125	8	116	7.3e-08	Cytochrome P450	#N/A	#N/A	#N/A	#N/A	DAF-9, DACH-1, CYP-14A1, CYP-14A2, CYP-14A3, CYP-14A4, CYP-14A5, CYP-23A1, CYP-33A1, CYP-33B1, CYP-33C1, CYP-33C2, CYP-33C3, CYP-33C4, CYP-33C5, CYP-33C6, CYP-33C7, CYP-33C8, CYP-33C9, CYP-33C11, CYP-33C12, CYP-33D1, CYP-33D3, CYP-33E1, CYP-33E2, CYP-33E3, CYP-34A1, CYP-34A2, CYP-34A5, CYP-34A6, CYP-34A7, CYP-34A8, CYP-34A9, CYP-34A10, CYP-35A1, CYP-35A2, CYP-35A3, CYP-35A4, CYP-35A5, CYP-35B1, C…	#N/A	#N/A	#N/A	#N/A
Necator americanus	NECAME_19306	82	15	75	1.7e-09	Cytochrome P450	#N/A	#N/A	#N/A	#N/A	DAF-9, DACH-1, CYP-14A1, CYP-14A2, CYP-14A3, CYP-14A4, CYP-14A5, CYP-23A1, CYP-33A1, CYP-33B1, CYP-33C1, CYP-33C2, CYP-33C3, CYP-33C4, CYP-33C5, CYP-33C6, CYP-33C7, CYP-33C8, CYP-33C9, CYP-33C11, CYP-33C12, CYP-33D1, CYP-33D3, CYP-33E1, CYP-33E2, CYP-33E3, CYP-34A1, CYP-34A2, CYP-34A5, CYP-34A6, CYP-34A7, CYP-34A8, CYP-34A9, CYP-34A10, CYP-35A1, CYP-35A2, CYP-35A3, CYP-35A4, CYP-35A5, CYP-35B1, C…	#N/A	#N/A	#N/A	#N/A
Necator americanus	NECAME_14801	569	438	525	6.2e-15	Cytochrome P450	#N/A	#N/A	#N/A	#N/A	#N/A	#N/A	#N/A	#N/A	#N/A
Nippostrongylus brasiliensis	NBR_0000866901	845	580	802	1.3e-60	Cytochrome P450	cyp-13A11, cyp-13A12	1-to-many	22.4852	36.7505	CYP-13A1, CYP-13A2, CYP-13A3, CYP-13A4, CYP-13A5, CYP-13A6, CYP-13A7, CYP-13A8, CYP-13A10, CYP-13A11, CYP-13A12, CYP-13B1, CYP-13B2, CYP-25A1, CYP-25A2, CYP-25A3, CYP-25A4, CYP-25A6, CYP-43A1	cyp-13A12	39.034	2.02e-107	333	cyp-13A12
Nippostrongylus brasiliensis	NBR_0001588201	384	178	367	4e-59	Cytochrome P450	cyp-25A1, cyp-25A2, cyp-25A3, cyp-25A4, cyp-25A6	1-to-many	28.9062	22.1116	CYP-13A1, CYP-13A2, CYP-13A3, CYP-13A4, CYP-13A5, CYP-13A6, CYP-13A7, CYP-13A8, CYP-13A10, CYP-13A11, CYP-13A12, CYP-13B1, CYP-13B2, CYP-25A1, CYP-25A2, CYP-25A3, CYP-25A4, CYP-25A6, CYP-43A1	cyp-13A5	30.805	2.66e-51	172
Nippostrongylus brasiliensis	NBR_0001532901	157	34	153	5e-15	Cytochrome P450	cyp-43A1	1-to-1	29.9363	8.93536	CYP-13A1, CYP-13A2, CYP-13A3, CYP-13A4, CYP-13A5, CYP-13A6, CYP-13A7, CYP-13A8, CYP-13A10, CYP-13A11, CYP-13A12, CYP-13B1, CYP-13B2, CYP-25A1, CYP-25A2, CYP-25A3, CYP-25A4, CYP-25A6, CYP-43A1	#N/A	#N/A	#N/A	#N/A	cyp-43A1
Nippostrongylus brasiliensis	NBR_0000382801	123	27	116	4e-15	Cytochrome P450	cyp-31A2, cyp-31A3, cyp-31A5	Many-to-many	65.8537	16.3636	CYP-29A2, CYP-29A3, CYP-29A4, CYP-31A2, CYP-31A3, CYP-31A5, CYP-32A1, CYP-32B1, CYP-37A1, CYP-37B1, CYP-42A1	cyp-31A5	67.797	1.07e-57	173	cyp-31A5
Nippostrongylus brasiliensis	NBR_0000052001	517	86	508	5.8e-99	Cytochrome P450	cyp-32A1	1-to-1	54.9323	53.6862	CYP-29A2, CYP-29A3, CYP-29A4, CYP-31A2, CYP-31A3, CYP-31A5, CYP-32A1, CYP-32B1, CYP-37A1, CYP-37B1, CYP-42A1	cyp-32A1	54.664	0	600	cyp-32A1
Nippostrongylus brasiliensis	NBR_0001209301	272	86	259	9.8e-59	Cytochrome P450	cyp-37B1	1-to-many	43.0147	22.9862	CYP-29A2, CYP-29A3, CYP-29A4, CYP-31A2, CYP-31A3, CYP-31A5, CYP-32A1, CYP-32B1, CYP-37A1, CYP-37B1, CYP-42A1	#N/A	#N/A	#N/A	#N/A	cyp-37B1
Nippostrongylus brasiliensis	NBR_0001209501	1045	596	1024	1.5e-97	Cytochrome P450	cyp-37B1	1-to-many	24.2105	49.7053	CYP-29A2, CYP-29A3, CYP-29A4, CYP-31A2, CYP-31A3, CYP-31A5, CYP-32A1, CYP-32B1, CYP-37A1, CYP-37B1, CYP-42A1	cyp-37A1	48.148	8.21e-173	508
Nippostrongylus brasiliensis	NBR_0000765501	345	2	313	4e-58	Cytochrome P450	cyp-42A1	1-to-many	71.3043	48.1409	CYP-29A2, CYP-29A3, CYP-29A4, CYP-31A2, CYP-31A3, CYP-31A5, CYP-32A1, CYP-32B1, CYP-37A1, CYP-37B1, CYP-42A1	#N/A	#N/A	#N/A	#N/A
Nippostrongylus brasiliensis	NBR_0000765301	512	35	476	9.2e-107	Cytochrome P450	cyp-42A1	1-to-many	72.2656	72.407	CYP-29A2, CYP-29A3, CYP-29A4, CYP-31A2, CYP-31A3, CYP-31A5, CYP-32A1, CYP-32B1, CYP-37A1, CYP-37B1, CYP-42A1	cyp-42A1	72.835	0	819	cyp-42A1
Nippostrongylus brasiliensis	NBR_0000391201-mRNA-1	73	2	73	2.8e-27	Cytochrome P450	#N/A	#N/A	#N/A	#N/A	CYP-29A2, CYP-29A3, CYP-29A4, CYP-31A2, CYP-31A3, CYP-31A5, CYP-32A1, CYP-32B1, CYP-37A1, CYP-37B1, CYP-42A1	#N/A	#N/A	#N/A	#N/A
Nippostrongylus brasiliensis	NBR_0000818901-mRNA-1	505	41	492	2.1e-102	Cytochrome P450	#N/A	#N/A	#N/A	#N/A	CYP-29A2, CYP-29A3, CYP-29A4, CYP-31A2, CYP-31A3, CYP-31A5, CYP-32A1, CYP-32B1, CYP-37A1, CYP-37B1, CYP-42A1	cyp-32A1	39.962	2.03e-149	431	cyp-32A1
Nippostrongylus brasiliensis	NBR_0001064201	288	4	287	3.8e-58	Cytochrome P450	cyp-44A1	1-to-1	54.8611	32.3108	CYP-44A1	cyp-44A1	53.333	6.17e-111	323	cyp-44A1
Nippostrongylus brasiliensis	NBR_0000995601	335	4	223	1.7e-30	Cytochrome P450	cyp-14A1, cyp-14A2, cyp-14A3, cyp-14A4, cyp-14A5	Many-to-many	33.1343	22.6069	DAF-9, DACH-1, CYP-14A1, CYP-14A2, CYP-14A3, CYP-14A4, CYP-14A5, CYP-23A1, CYP-33A1, CYP-33B1, CYP-33C1, CYP-33C2, CYP-33C3, CYP-33C4, CYP-33C5, CYP-33C6, CYP-33C7, CYP-33C8, CYP-33C9, CYP-33C11, CYP-33C12, CYP-33D1, CYP-33D3, CYP-33E1, CYP-33E2, CYP-33E3, CYP-34A1, CYP-34A2, CYP-34A5, CYP-34A6, CYP-34A7, CYP-34A8, CYP-34A9, CYP-34A10, CYP-35A1, CYP-35A2, CYP-35A3, CYP-35A4, CYP-35A5, CYP-35B1, C…	#N/A	#N/A	#N/A	#N/A	cyp-14A
Nippostrongylus brasiliensis	NBR_0000995701	259	16	249	2.3e-56	Cytochrome P450	cyp-14A1, cyp-14A2, cyp-14A3, cyp-14A4, cyp-14A5	Many-to-many	42.0849	22.1996	DAF-9, DACH-1, CYP-14A1, CYP-14A2, CYP-14A3, CYP-14A4, CYP-14A5, CYP-23A1, CYP-33A1, CYP-33B1, CYP-33C1, CYP-33C2, CYP-33C3, CYP-33C4, CYP-33C5, CYP-33C6, CYP-33C7, CYP-33C8, CYP-33C9, CYP-33C11, CYP-33C12, CYP-33D1, CYP-33D3, CYP-33E1, CYP-33E2, CYP-33E3, CYP-34A1, CYP-34A2, CYP-34A5, CYP-34A6, CYP-34A7, CYP-34A8, CYP-34A9, CYP-34A10, CYP-35A1, CYP-35A2, CYP-35A3, CYP-35A4, CYP-35A5, CYP-35B1, C…	#N/A	#N/A	#N/A	#N/A	cyp-14A
Nippostrongylus brasiliensis	NBR_0000995801	683	455	651	2.8e-50	Cytochrome P450	cyp-14A1, cyp-14A2, cyp-14A3, cyp-14A4, cyp-14A5	Many-to-many	26.5007	36.8635	DAF-9, DACH-1, CYP-14A1, CYP-14A2, CYP-14A3, CYP-14A4, CYP-14A5, CYP-23A1, CYP-33A1, CYP-33B1, CYP-33C1, CYP-33C2, CYP-33C3, CYP-33C4, CYP-33C5, CYP-33C6, CYP-33C7, CYP-33C8, CYP-33C9, CYP-33C11, CYP-33C12, CYP-33D1, CYP-33D3, CYP-33E1, CYP-33E2, CYP-33E3, CYP-34A1, CYP-34A2, CYP-34A5, CYP-34A6, CYP-34A7, CYP-34A8, CYP-34A9, CYP-34A10, CYP-35A1, CYP-35A2, CYP-35A3, CYP-35A4, CYP-35A5, CYP-35B1, C…	#N/A	#N/A	#N/A	#N/A	cyp-14A
Nippostrongylus brasiliensis	NBR_0001143001	277	134	255	2.2e-27	Cytochrome P450	cyp-14A1, cyp-14A2, cyp-14A3, cyp-14A4, cyp-14A5	Many-to-many	35.7401	20.1629	DAF-9, DACH-1, CYP-14A1, CYP-14A2, CYP-14A3, CYP-14A4, CYP-14A5, CYP-23A1, CYP-33A1, CYP-33B1, CYP-33C1, CYP-33C2, CYP-33C3, CYP-33C4, CYP-33C5, CYP-33C6, CYP-33C7, CYP-33C8, CYP-33C9, CYP-33C11, CYP-33C12, CYP-33D1, CYP-33D3, CYP-33E1, CYP-33E2, CYP-33E3, CYP-34A1, CYP-34A2, CYP-34A5, CYP-34A6, CYP-34A7, CYP-34A8, CYP-34A9, CYP-34A10, CYP-35A1, CYP-35A2, CYP-35A3, CYP-35A4, CYP-35A5, CYP-35B1, C…	#N/A	#N/A	#N/A	#N/A	cyp-14A
Nippostrongylus brasiliensis	NBR_0001143101	131	29	96	5.8e-11	Cytochrome P450	cyp-14A1, cyp-14A2, cyp-14A3, cyp-14A4, cyp-14A5	Many-to-many	30.5344	8.14664	DAF-9, DACH-1, CYP-14A1, CYP-14A2, CYP-14A3, CYP-14A4, CYP-14A5, CYP-23A1, CYP-33A1, CYP-33B1, CYP-33C1, CYP-33C2, CYP-33C3, CYP-33C4, CYP-33C5, CYP-33C6, CYP-33C7, CYP-33C8, CYP-33C9, CYP-33C11, CYP-33C12, CYP-33D1, CYP-33D3, CYP-33E1, CYP-33E2, CYP-33E3, CYP-34A1, CYP-34A2, CYP-34A5, CYP-34A6, CYP-34A7, CYP-34A8, CYP-34A9, CYP-34A10, CYP-35A1, CYP-35A2, CYP-35A3, CYP-35A4, CYP-35A5, CYP-35B1, C…	#N/A	#N/A	#N/A	#N/A	cyp-14A
Nippostrongylus brasiliensis	NBR_0001143201	755	512	743	6.6e-60	Cytochrome P450	cyp-14A1, cyp-14A2, cyp-14A3, cyp-14A4, cyp-14A5	Many-to-many	22.649	34.8269	DAF-9, DACH-1, CYP-14A1, CYP-14A2, CYP-14A3, CYP-14A4, CYP-14A5, CYP-23A1, CYP-33A1, CYP-33B1, CYP-33C1, CYP-33C2, CYP-33C3, CYP-33C4, CYP-33C5, CYP-33C6, CYP-33C7, CYP-33C8, CYP-33C9, CYP-33C11, CYP-33C12, CYP-33D1, CYP-33D3, CYP-33E1, CYP-33E2, CYP-33E3, CYP-34A1, CYP-34A2, CYP-34A5, CYP-34A6, CYP-34A7, CYP-34A8, CYP-34A9, CYP-34A10, CYP-35A1, CYP-35A2, CYP-35A3, CYP-35A4, CYP-35A5, CYP-35B1, C…	#N/A	#N/A	#N/A	#N/A	cyp-14A
Nippostrongylus brasiliensis	NBR_0001143301	129	1	99	9.7e-22	Cytochrome P450	cyp-14A1, cyp-14A2, cyp-14A3, cyp-14A4, cyp-14A5	Many-to-many	29.4574	7.73931	DAF-9, DACH-1, CYP-14A1, CYP-14A2, CYP-14A3, CYP-14A4, CYP-14A5, CYP-23A1, CYP-33A1, CYP-33B1, CYP-33C1, CYP-33C2, CYP-33C3, CYP-33C4, CYP-33C5, CYP-33C6, CYP-33C7, CYP-33C8, CYP-33C9, CYP-33C11, CYP-33C12, CYP-33D1, CYP-33D3, CYP-33E1, CYP-33E2, CYP-33E3, CYP-34A1, CYP-34A2, CYP-34A5, CYP-34A6, CYP-34A7, CYP-34A8, CYP-34A9, CYP-34A10, CYP-35A1, CYP-35A2, CYP-35A3, CYP-35A4, CYP-35A5, CYP-35B1, C…	#N/A	#N/A	#N/A	#N/A	cyp-14A
Nippostrongylus brasiliensis	NBR_0000765401	465	28	453	6.4e-78	Cytochrome P450	cyp-14A1, cyp-14A2, cyp-14A3, cyp-14A4, cyp-14A5	Many-to-many	38.9247	36.8635	DAF-9, DACH-1, CYP-14A1, CYP-14A2, CYP-14A3, CYP-14A4, CYP-14A5, CYP-23A1, CYP-33A1, CYP-33B1, CYP-33C1, CYP-33C2, CYP-33C3, CYP-33C4, CYP-33C5, CYP-33C6, CYP-33C7, CYP-33C8, CYP-33C9, CYP-33C11, CYP-33C12, CYP-33D1, CYP-33D3, CYP-33E1, CYP-33E2, CYP-33E3, CYP-34A1, CYP-34A2, CYP-34A5, CYP-34A6, CYP-34A7, CYP-34A8, CYP-34A9, CYP-34A10, CYP-35A1, CYP-35A2, CYP-35A3, CYP-35A4, CYP-35A5, CYP-35B1, C…	cyp-14A3	40.937	4.55e-131	381	cyp-14A3
Nippostrongylus brasiliensis	NBR_0000798601	535	62	520	5.1e-97	Cytochrome P450	cyp-23A1	1-to-1	55.1402	55.2434	DAF-9, DACH-1, CYP-14A1, CYP-14A2, CYP-14A3, CYP-14A4, CYP-14A5, CYP-23A1, CYP-33A1, CYP-33B1, CYP-33C1, CYP-33C2, CYP-33C3, CYP-33C4, CYP-33C5, CYP-33C6, CYP-33C7, CYP-33C8, CYP-33C9, CYP-33C11, CYP-33C12, CYP-33D1, CYP-33D3, CYP-33E1, CYP-33E2, CYP-33E3, CYP-34A1, CYP-34A2, CYP-34A5, CYP-34A6, CYP-34A7, CYP-34A8, CYP-34A9, CYP-34A10, CYP-35A1, CYP-35A2, CYP-35A3, CYP-35A4, CYP-35A5, CYP-35B1, C…	cyp-23A1	56.597	0	613	cyp-23A1
Nippostrongylus brasiliensis	NBR_0000988501	203	56	194	1.4e-22	Cytochrome P450	cyp-33A1	1-to-1	37.4384	15.4472	DAF-9, DACH-1, CYP-14A1, CYP-14A2, CYP-14A3, CYP-14A4, CYP-14A5, CYP-23A1, CYP-33A1, CYP-33B1, CYP-33C1, CYP-33C2, CYP-33C3, CYP-33C4, CYP-33C5, CYP-33C6, CYP-33C7, CYP-33C8, CYP-33C9, CYP-33C11, CYP-33C12, CYP-33D1, CYP-33D3, CYP-33E1, CYP-33E2, CYP-33E3, CYP-34A1, CYP-34A2, CYP-34A5, CYP-34A6, CYP-34A7, CYP-34A8, CYP-34A9, CYP-34A10, CYP-35A1, CYP-35A2, CYP-35A3, CYP-35A4, CYP-35A5, CYP-35B1, C…	cyp-33C9	44.022	8.43e-58	182
Nippostrongylus brasiliensis	NBR_0000869401	143	26	136	5.9e-14	Cytochrome P450	cyp-35A1, cyp-35A2, cyp-35A3, cyp-35A4, cyp-35A5, cyp-35B1, cyp-35B2, cyp-35B3, cyp-35C1, cyp-35C2	1-to-many	34.965	10.1215	DAF-9, DACH-1, CYP-14A1, CYP-14A2, CYP-14A3, CYP-14A4, CYP-14A5, CYP-23A1, CYP-33A1, CYP-33B1, CYP-33C1, CYP-33C2, CYP-33C3, CYP-33C4, CYP-33C5, CYP-33C6, CYP-33C7, CYP-33C8, CYP-33C9, CYP-33C11, CYP-33C12, CYP-33D1, CYP-33D3, CYP-33E1, CYP-33E2, CYP-33E3, CYP-34A1, CYP-34A2, CYP-34A5, CYP-34A6, CYP-34A7, CYP-34A8, CYP-34A9, CYP-34A10, CYP-35A1, CYP-35A2, CYP-35A3, CYP-35A4, CYP-35A5, CYP-35B1, C…	#N/A	#N/A	#N/A	#N/A
Nippostrongylus brasiliensis	NBR_0002141801	338	202	328	2.3e-33	Cytochrome P450	cyp-36A1	1-to-many	54.4379	37.3225	DAF-9, DACH-1, CYP-14A1, CYP-14A2, CYP-14A3, CYP-14A4, CYP-14A5, CYP-23A1, CYP-33A1, CYP-33B1, CYP-33C1, CYP-33C2, CYP-33C3, CYP-33C4, CYP-33C5, CYP-33C6, CYP-33C7, CYP-33C8, CYP-33C9, CYP-33C11, CYP-33C12, CYP-33D1, CYP-33D3, CYP-33E1, CYP-33E2, CYP-33E3, CYP-34A1, CYP-34A2, CYP-34A5, CYP-34A6, CYP-34A7, CYP-34A8, CYP-34A9, CYP-34A10, CYP-35A1, CYP-35A2, CYP-35A3, CYP-35A4, CYP-35A5, CYP-35B1, C…	#N/A	#N/A	#N/A	#N/A	cyp-36A1
Nippostrongylus brasiliensis	NBR_0002137201	385	94	347	6.1e-41	Cytochrome P450	cyp-36A1	1-to-many	51.1688	39.9594	DAF-9, DACH-1, CYP-14A1, CYP-14A2, CYP-14A3, CYP-14A4, CYP-14A5, CYP-23A1, CYP-33A1, CYP-33B1, CYP-33C1, CYP-33C2, CYP-33C3, CYP-33C4, CYP-33C5, CYP-33C6, CYP-33C7, CYP-33C8, CYP-33C9, CYP-33C11, CYP-33C12, CYP-33D1, CYP-33D3, CYP-33E1, CYP-33E2, CYP-33E3, CYP-34A1, CYP-34A2, CYP-34A5, CYP-34A6, CYP-34A7, CYP-34A8, CYP-34A9, CYP-34A10, CYP-35A1, CYP-35A2, CYP-35A3, CYP-35A4, CYP-35A5, CYP-35B1, C…	cyp-36A1	47.458	3.95e-132	381	cyp-36A1
Nippostrongylus brasiliensis	NBR_0000287701-mRNA-1	228	2	223	1.1e-65	Cytochrome P450	#N/A	#N/A	#N/A	#N/A	DAF-9, DACH-1, CYP-14A1, CYP-14A2, CYP-14A3, CYP-14A4, CYP-14A5, CYP-23A1, CYP-33A1, CYP-33B1, CYP-33C1, CYP-33C2, CYP-33C3, CYP-33C4, CYP-33C5, CYP-33C6, CYP-33C7, CYP-33C8, CYP-33C9, CYP-33C11, CYP-33C12, CYP-33D1, CYP-33D3, CYP-33E1, CYP-33E2, CYP-33E3, CYP-34A1, CYP-34A2, CYP-34A5, CYP-34A6, CYP-34A7, CYP-34A8, CYP-34A9, CYP-34A10, CYP-35A1, CYP-35A2, CYP-35A3, CYP-35A4, CYP-35A5, CYP-35B1, C…	#N/A	#N/A	#N/A	#N/A
Nippostrongylus brasiliensis	NBR_0000372601-mRNA-1	118	26	103	1.5e-11	Cytochrome P450	#N/A	#N/A	#N/A	#N/A	DAF-9, DACH-1, CYP-14A1, CYP-14A2, CYP-14A3, CYP-14A4, CYP-14A5, CYP-23A1, CYP-33A1, CYP-33B1, CYP-33C1, CYP-33C2, CYP-33C3, CYP-33C4, CYP-33C5, CYP-33C6, CYP-33C7, CYP-33C8, CYP-33C9, CYP-33C11, CYP-33C12, CYP-33D1, CYP-33D3, CYP-33E1, CYP-33E2, CYP-33E3, CYP-34A1, CYP-34A2, CYP-34A5, CYP-34A6, CYP-34A7, CYP-34A8, CYP-34A9, CYP-34A10, CYP-35A1, CYP-35A2, CYP-35A3, CYP-35A4, CYP-35A5, CYP-35B1, C…	#N/A	#N/A	#N/A	#N/A
Nippostrongylus brasiliensis	NBR_0000461201-mRNA-1	75	8	69	2.2e-11	Cytochrome P450	#N/A	#N/A	#N/A	#N/A	DAF-9, DACH-1, CYP-14A1, CYP-14A2, CYP-14A3, CYP-14A4, CYP-14A5, CYP-23A1, CYP-33A1, CYP-33B1, CYP-33C1, CYP-33C2, CYP-33C3, CYP-33C4, CYP-33C5, CYP-33C6, CYP-33C7, CYP-33C8, CYP-33C9, CYP-33C11, CYP-33C12, CYP-33D1, CYP-33D3, CYP-33E1, CYP-33E2, CYP-33E3, CYP-34A1, CYP-34A2, CYP-34A5, CYP-34A6, CYP-34A7, CYP-34A8, CYP-34A9, CYP-34A10, CYP-35A1, CYP-35A2, CYP-35A3, CYP-35A4, CYP-35A5, CYP-35B1, C…	#N/A	#N/A	#N/A	#N/A
Nippostrongylus brasiliensis	NBR_0000515901-mRNA-1	75	2	67	9e-06	Cytochrome P450	#N/A	#N/A	#N/A	#N/A	DAF-9, DACH-1, CYP-14A1, CYP-14A2, CYP-14A3, CYP-14A4, CYP-14A5, CYP-23A1, CYP-33A1, CYP-33B1, CYP-33C1, CYP-33C2, CYP-33C3, CYP-33C4, CYP-33C5, CYP-33C6, CYP-33C7, CYP-33C8, CYP-33C9, CYP-33C11, CYP-33C12, CYP-33D1, CYP-33D3, CYP-33E1, CYP-33E2, CYP-33E3, CYP-34A1, CYP-34A2, CYP-34A5, CYP-34A6, CYP-34A7, CYP-34A8, CYP-34A9, CYP-34A10, CYP-35A1, CYP-35A2, CYP-35A3, CYP-35A4, CYP-35A5, CYP-35B1, C…	#N/A	#N/A	#N/A	#N/A
Nippostrongylus brasiliensis	NBR_0001291001-mRNA-1	187	17	181	6.9e-43	Cytochrome P450	#N/A	#N/A	#N/A	#N/A	DAF-9, DACH-1, CYP-14A1, CYP-14A2, CYP-14A3, CYP-14A4, CYP-14A5, CYP-23A1, CYP-33A1, CYP-33B1, CYP-33C1, CYP-33C2, CYP-33C3, CYP-33C4, CYP-33C5, CYP-33C6, CYP-33C7, CYP-33C8, CYP-33C9, CYP-33C11, CYP-33C12, CYP-33D1, CYP-33D3, CYP-33E1, CYP-33E2, CYP-33E3, CYP-34A1, CYP-34A2, CYP-34A5, CYP-34A6, CYP-34A7, CYP-34A8, CYP-34A9, CYP-34A10, CYP-35A1, CYP-35A2, CYP-35A3, CYP-35A4, CYP-35A5, CYP-35B1, C…	#N/A	#N/A	#N/A	#N/A
Nippostrongylus brasiliensis	NBR_0001291101-mRNA-1	101	16	94	3.2e-11	Cytochrome P450	#N/A	#N/A	#N/A	#N/A	DAF-9, DACH-1, CYP-14A1, CYP-14A2, CYP-14A3, CYP-14A4, CYP-14A5, CYP-23A1, CYP-33A1, CYP-33B1, CYP-33C1, CYP-33C2, CYP-33C3, CYP-33C4, CYP-33C5, CYP-33C6, CYP-33C7, CYP-33C8, CYP-33C9, CYP-33C11, CYP-33C12, CYP-33D1, CYP-33D3, CYP-33E1, CYP-33E2, CYP-33E3, CYP-34A1, CYP-34A2, CYP-34A5, CYP-34A6, CYP-34A7, CYP-34A8, CYP-34A9, CYP-34A10, CYP-35A1, CYP-35A2, CYP-35A3, CYP-35A4, CYP-35A5, CYP-35B1, C…	#N/A	#N/A	#N/A	#N/A
Nippostrongylus brasiliensis	NBR_0001619701-mRNA-1	311	6	233	7.3e-27	Cytochrome P450	#N/A	#N/A	#N/A	#N/A	DAF-9, DACH-1, CYP-14A1, CYP-14A2, CYP-14A3, CYP-14A4, CYP-14A5, CYP-23A1, CYP-33A1, CYP-33B1, CYP-33C1, CYP-33C2, CYP-33C3, CYP-33C4, CYP-33C5, CYP-33C6, CYP-33C7, CYP-33C8, CYP-33C9, CYP-33C11, CYP-33C12, CYP-33D1, CYP-33D3, CYP-33E1, CYP-33E2, CYP-33E3, CYP-34A1, CYP-34A2, CYP-34A5, CYP-34A6, CYP-34A7, CYP-34A8, CYP-34A9, CYP-34A10, CYP-35A1, CYP-35A2, CYP-35A3, CYP-35A4, CYP-35A5, CYP-35B1, C…	#N/A	#N/A	#N/A	#N/A
Nippostrongylus brasiliensis	NBR_0001619801-mRNA-1	382	179	379	2.5e-44	Cytochrome P450	#N/A	#N/A	#N/A	#N/A	DAF-9, DACH-1, CYP-14A1, CYP-14A2, CYP-14A3, CYP-14A4, CYP-14A5, CYP-23A1, CYP-33A1, CYP-33B1, CYP-33C1, CYP-33C2, CYP-33C3, CYP-33C4, CYP-33C5, CYP-33C6, CYP-33C7, CYP-33C8, CYP-33C9, CYP-33C11, CYP-33C12, CYP-33D1, CYP-33D3, CYP-33E1, CYP-33E2, CYP-33E3, CYP-34A1, CYP-34A2, CYP-34A5, CYP-34A6, CYP-34A7, CYP-34A8, CYP-34A9, CYP-34A10, CYP-35A1, CYP-35A2, CYP-35A3, CYP-35A4, CYP-35A5, CYP-35B1, C…	#N/A	#N/A	#N/A	#N/A
Nippostrongylus brasiliensis	NBR_0001619901-mRNA-1	182	26	102	1.4e-09	Cytochrome P450	#N/A	#N/A	#N/A	#N/A	DAF-9, DACH-1, CYP-14A1, CYP-14A2, CYP-14A3, CYP-14A4, CYP-14A5, CYP-23A1, CYP-33A1, CYP-33B1, CYP-33C1, CYP-33C2, CYP-33C3, CYP-33C4, CYP-33C5, CYP-33C6, CYP-33C7, CYP-33C8, CYP-33C9, CYP-33C11, CYP-33C12, CYP-33D1, CYP-33D3, CYP-33E1, CYP-33E2, CYP-33E3, CYP-34A1, CYP-34A2, CYP-34A5, CYP-34A6, CYP-34A7, CYP-34A8, CYP-34A9, CYP-34A10, CYP-35A1, CYP-35A2, CYP-35A3, CYP-35A4, CYP-35A5, CYP-35B1, C…	#N/A	#N/A	#N/A	#N/A
Nippostrongylus brasiliensis	NBR_0001754901-mRNA-1	598	3	179	1.9e-27	Cytochrome P450	#N/A	#N/A	#N/A	#N/A	DAF-9, DACH-1, CYP-14A1, CYP-14A2, CYP-14A3, CYP-14A4, CYP-14A5, CYP-23A1, CYP-33A1, CYP-33B1, CYP-33C1, CYP-33C2, CYP-33C3, CYP-33C4, CYP-33C5, CYP-33C6, CYP-33C7, CYP-33C8, CYP-33C9, CYP-33C11, CYP-33C12, CYP-33D1, CYP-33D3, CYP-33E1, CYP-33E2, CYP-33E3, CYP-34A1, CYP-34A2, CYP-34A5, CYP-34A6, CYP-34A7, CYP-34A8, CYP-34A9, CYP-34A10, CYP-35A1, CYP-35A2, CYP-35A3, CYP-35A4, CYP-35A5, CYP-35B1, C…	#N/A	#N/A	#N/A	#N/A
Nippostrongylus brasiliensis	NBR_0001837801-mRNA-1	432	18	297	7.7e-24	Cytochrome P450	#N/A	#N/A	#N/A	#N/A	DAF-9, DACH-1, CYP-14A1, CYP-14A2, CYP-14A3, CYP-14A4, CYP-14A5, CYP-23A1, CYP-33A1, CYP-33B1, CYP-33C1, CYP-33C2, CYP-33C3, CYP-33C4, CYP-33C5, CYP-33C6, CYP-33C7, CYP-33C8, CYP-33C9, CYP-33C11, CYP-33C12, CYP-33D1, CYP-33D3, CYP-33E1, CYP-33E2, CYP-33E3, CYP-34A1, CYP-34A2, CYP-34A5, CYP-34A6, CYP-34A7, CYP-34A8, CYP-34A9, CYP-34A10, CYP-35A1, CYP-35A2, CYP-35A3, CYP-35A4, CYP-35A5, CYP-35B1, C…	#N/A	#N/A	#N/A	#N/A
Nippostrongylus brasiliensis	NBR_0001860801-mRNA-1	157	9	108	8.1e-15	Cytochrome P450	#N/A	#N/A	#N/A	#N/A	DAF-9, DACH-1, CYP-14A1, CYP-14A2, CYP-14A3, CYP-14A4, CYP-14A5, CYP-23A1, CYP-33A1, CYP-33B1, CYP-33C1, CYP-33C2, CYP-33C3, CYP-33C4, CYP-33C5, CYP-33C6, CYP-33C7, CYP-33C8, CYP-33C9, CYP-33C11, CYP-33C12, CYP-33D1, CYP-33D3, CYP-33E1, CYP-33E2, CYP-33E3, CYP-34A1, CYP-34A2, CYP-34A5, CYP-34A6, CYP-34A7, CYP-34A8, CYP-34A9, CYP-34A10, CYP-35A1, CYP-35A2, CYP-35A3, CYP-35A4, CYP-35A5, CYP-35B1, C…	#N/A	#N/A	#N/A	#N/A
Nippostrongylus brasiliensis	NBR_0001984601-mRNA-1	374	47	331	3.6e-36	Cytochrome P450	#N/A	#N/A	#N/A	#N/A	DAF-9, DACH-1, CYP-14A1, CYP-14A2, CYP-14A3, CYP-14A4, CYP-14A5, CYP-23A1, CYP-33A1, CYP-33B1, CYP-33C1, CYP-33C2, CYP-33C3, CYP-33C4, CYP-33C5, CYP-33C6, CYP-33C7, CYP-33C8, CYP-33C9, CYP-33C11, CYP-33C12, CYP-33D1, CYP-33D3, CYP-33E1, CYP-33E2, CYP-33E3, CYP-34A1, CYP-34A2, CYP-34A5, CYP-34A6, CYP-34A7, CYP-34A8, CYP-34A9, CYP-34A10, CYP-35A1, CYP-35A2, CYP-35A3, CYP-35A4, CYP-35A5, CYP-35B1, C…	#N/A	#N/A	#N/A	#N/A
Nippostrongylus brasiliensis	NBR_0002105701-mRNA-1	355	1	350	1.2e-55	Cytochrome P450	#N/A	#N/A	#N/A	#N/A	DAF-9, DACH-1, CYP-14A1, CYP-14A2, CYP-14A3, CYP-14A4, CYP-14A5, CYP-23A1, CYP-33A1, CYP-33B1, CYP-33C1, CYP-33C2, CYP-33C3, CYP-33C4, CYP-33C5, CYP-33C6, CYP-33C7, CYP-33C8, CYP-33C9, CYP-33C11, CYP-33C12, CYP-33D1, CYP-33D3, CYP-33E1, CYP-33E2, CYP-33E3, CYP-34A1, CYP-34A2, CYP-34A5, CYP-34A6, CYP-34A7, CYP-34A8, CYP-34A9, CYP-34A10, CYP-35A1, CYP-35A2, CYP-35A3, CYP-35A4, CYP-35A5, CYP-35B1, C…	#N/A	#N/A	#N/A	#N/A
Nippostrongylus brasiliensis	NBR_0001543701-mRNA-1	490	25	478	3.4e-105	Cytochrome P450	#N/A	#N/A	#N/A	#N/A	DAF-9, DACH-1, CYP-14A1, CYP-14A2, CYP-14A3, CYP-14A4, CYP-14A5, CYP-23A1, CYP-33A1, CYP-33B1, CYP-33C1, CYP-33C2, CYP-33C3, CYP-33C4, CYP-33C5, CYP-33C6, CYP-33C7, CYP-33C8, CYP-33C9, CYP-33C11, CYP-33C12, CYP-33D1, CYP-33D3, CYP-33E1, CYP-33E2, CYP-33E3, CYP-34A1, CYP-34A2, CYP-34A5, CYP-34A6, CYP-34A7, CYP-34A8, CYP-34A9, CYP-34A10, CYP-35A1, CYP-35A2, CYP-35A3, CYP-35A4, CYP-35A5, CYP-35B1, C…	cyp-33C9	52.263	0	519	cyp-33C9
Nippostrongylus brasiliensis	NBR_0001456501-mRNA-1	466	132	457	8.6e-79	Cytochrome P450	#N/A	#N/A	#N/A	#N/A	DAF-9, DACH-1, CYP-14A1, CYP-14A2, CYP-14A3, CYP-14A4, CYP-14A5, CYP-23A1, CYP-33A1, CYP-33B1, CYP-33C1, CYP-33C2, CYP-33C3, CYP-33C4, CYP-33C5, CYP-33C6, CYP-33C7, CYP-33C8, CYP-33C9, CYP-33C11, CYP-33C12, CYP-33D1, CYP-33D3, CYP-33E1, CYP-33E2, CYP-33E3, CYP-34A1, CYP-34A2, CYP-34A5, CYP-34A6, CYP-34A7, CYP-34A8, CYP-34A9, CYP-34A10, CYP-35A1, CYP-35A2, CYP-35A3, CYP-35A4, CYP-35A5, CYP-35B1, C…	cyp-33C9	50.83	1.43e-175	495	cyp-33C9
Nippostrongylus brasiliensis	NBR_0002014401-mRNA-1	456	184	447	6.5e-72	Cytochrome P450	#N/A	#N/A	#N/A	#N/A	DAF-9, DACH-1, CYP-14A1, CYP-14A2, CYP-14A3, CYP-14A4, CYP-14A5, CYP-23A1, CYP-33A1, CYP-33B1, CYP-33C1, CYP-33C2, CYP-33C3, CYP-33C4, CYP-33C5, CYP-33C6, CYP-33C7, CYP-33C8, CYP-33C9, CYP-33C11, CYP-33C12, CYP-33D1, CYP-33D3, CYP-33E1, CYP-33E2, CYP-33E3, CYP-34A1, CYP-34A2, CYP-34A5, CYP-34A6, CYP-34A7, CYP-34A8, CYP-34A9, CYP-34A10, CYP-35A1, CYP-35A2, CYP-35A3, CYP-35A4, CYP-35A5, CYP-35B1, C…	cyp-33C9	50	1.17e-168	477	cyp-33C9
Nippostrongylus brasiliensis	NBR_0001227001-mRNA-1	147	12	141	6.7e-26	Cytochrome P450	#N/A	#N/A	#N/A	#N/A	DAF-9, DACH-1, CYP-14A1, CYP-14A2, CYP-14A3, CYP-14A4, CYP-14A5, CYP-23A1, CYP-33A1, CYP-33B1, CYP-33C1, CYP-33C2, CYP-33C3, CYP-33C4, CYP-33C5, CYP-33C6, CYP-33C7, CYP-33C8, CYP-33C9, CYP-33C11, CYP-33C12, CYP-33D1, CYP-33D3, CYP-33E1, CYP-33E2, CYP-33E3, CYP-34A1, CYP-34A2, CYP-34A5, CYP-34A6, CYP-34A7, CYP-34A8, CYP-34A9, CYP-34A10, CYP-35A1, CYP-35A2, CYP-35A3, CYP-35A4, CYP-35A5, CYP-35B1, C…	cyp-34A5	43.182	2.34e-36	123	cyp-34A5
Nippostrongylus brasiliensis	NBR_0001938701-mRNA-1	467	9	464	4.7e-70	Cytochrome P450	#N/A	#N/A	#N/A	#N/A	DAF-9, DACH-1, CYP-14A1, CYP-14A2, CYP-14A3, CYP-14A4, CYP-14A5, CYP-23A1, CYP-33A1, CYP-33B1, CYP-33C1, CYP-33C2, CYP-33C3, CYP-33C4, CYP-33C5, CYP-33C6, CYP-33C7, CYP-33C8, CYP-33C9, CYP-33C11, CYP-33C12, CYP-33D1, CYP-33D3, CYP-33E1, CYP-33E2, CYP-33E3, CYP-34A1, CYP-34A2, CYP-34A5, CYP-34A6, CYP-34A7, CYP-34A8, CYP-34A9, CYP-34A10, CYP-35A1, CYP-35A2, CYP-35A3, CYP-35A4, CYP-35A5, CYP-35B1, C…	cyp-34A6	41.358	1.08e-123	363	cyp-34A6
Nippostrongylus brasiliensis	NBR_0001004201-mRNA-1	862	633	857	2.1e-52	Cytochrome P450	#N/A	#N/A	#N/A	#N/A	DAF-9, DACH-1, CYP-14A1, CYP-14A2, CYP-14A3, CYP-14A4, CYP-14A5, CYP-23A1, CYP-33A1, CYP-33B1, CYP-33C1, CYP-33C2, CYP-33C3, CYP-33C4, CYP-33C5, CYP-33C6, CYP-33C7, CYP-33C8, CYP-33C9, CYP-33C11, CYP-33C12, CYP-33D1, CYP-33D3, CYP-33E1, CYP-33E2, CYP-33E3, CYP-34A1, CYP-34A2, CYP-34A5, CYP-34A6, CYP-34A7, CYP-34A8, CYP-34A9, CYP-34A10, CYP-35A1, CYP-35A2, CYP-35A3, CYP-35A4, CYP-35A5, CYP-35B1, C…	cyp-34A6	41.331	1e-125	381	cyp-34A6
Nippostrongylus brasiliensis	NBR_0001536901-mRNA-1	429	63	303	6.5e-31	Cytochrome P450	#N/A	#N/A	#N/A	#N/A	DAF-9, DACH-1, CYP-14A1, CYP-14A2, CYP-14A3, CYP-14A4, CYP-14A5, CYP-23A1, CYP-33A1, CYP-33B1, CYP-33C1, CYP-33C2, CYP-33C3, CYP-33C4, CYP-33C5, CYP-33C6, CYP-33C7, CYP-33C8, CYP-33C9, CYP-33C11, CYP-33C12, CYP-33D1, CYP-33D3, CYP-33E1, CYP-33E2, CYP-33E3, CYP-34A1, CYP-34A2, CYP-34A5, CYP-34A6, CYP-34A7, CYP-34A8, CYP-34A9, CYP-34A10, CYP-35A1, CYP-35A2, CYP-35A3, CYP-35A4, CYP-35A5, CYP-35B1, C…	daf-9	32.5	5.96e-72	229	daf-9
Nippostrongylus brasiliensis	NBR_0002193601	171	29	158	6.6e-28	Cytochrome P450	cyp-31A2, cyp-31A3, cyp-31A5	Many-to-many	47.3684	16.3636	#N/A	#N/A	#N/A	#N/A	#N/A
Oesophagostomum dentatum	OESDEN_04769	189	120	161	6.5e-10	Cytochrome P450	cyp-13A1, cyp-13A10	Many-to-many	40.7407	14.8362	CYP-13A1, CYP-13A2, CYP-13A3, CYP-13A4, CYP-13A5, CYP-13A6, CYP-13A7, CYP-13A8, CYP-13A10, CYP-13A11, CYP-13A12, CYP-13B1, CYP-13B2, CYP-25A1, CYP-25A2, CYP-25A3, CYP-25A4, CYP-25A6, CYP-43A1	#N/A	#N/A	#N/A	#N/A	cyp-13A
Oesophagostomum dentatum	OESDEN_04771	143	1	132	8.4e-35	Cytochrome P450	cyp-13A1, cyp-13A10	Many-to-many	53.8462	14.8362	CYP-13A1, CYP-13A2, CYP-13A3, CYP-13A4, CYP-13A5, CYP-13A6, CYP-13A7, CYP-13A8, CYP-13A10, CYP-13A11, CYP-13A12, CYP-13B1, CYP-13B2, CYP-25A1, CYP-25A2, CYP-25A3, CYP-25A4, CYP-25A6, CYP-43A1	#N/A	#N/A	#N/A	#N/A	cyp-13A
Oesophagostomum dentatum	OESDEN_04772	137	1	127	3.8e-36	Cytochrome P450	cyp-13A1, cyp-13A10	Many-to-many	51.8248	13.6802	CYP-13A1, CYP-13A2, CYP-13A3, CYP-13A4, CYP-13A5, CYP-13A6, CYP-13A7, CYP-13A8, CYP-13A10, CYP-13A11, CYP-13A12, CYP-13B1, CYP-13B2, CYP-25A1, CYP-25A2, CYP-25A3, CYP-25A4, CYP-25A6, CYP-43A1	#N/A	#N/A	#N/A	#N/A	cyp-13A
Oesophagostomum dentatum	OESDEN_10661	130	8	128	2e-14	Cytochrome P450	cyp-13A1, cyp-13A10	Many-to-many	49.2308	12.3314	CYP-13A1, CYP-13A2, CYP-13A3, CYP-13A4, CYP-13A5, CYP-13A6, CYP-13A7, CYP-13A8, CYP-13A10, CYP-13A11, CYP-13A12, CYP-13B1, CYP-13B2, CYP-25A1, CYP-25A2, CYP-25A3, CYP-25A4, CYP-25A6, CYP-43A1	#N/A	#N/A	#N/A	#N/A	cyp-13A
Oesophagostomum dentatum	OESDEN_10662	136	2	124	1.6e-34	Cytochrome P450	cyp-13A1, cyp-13A10	Many-to-many	55.8824	14.6435	CYP-13A1, CYP-13A2, CYP-13A3, CYP-13A4, CYP-13A5, CYP-13A6, CYP-13A7, CYP-13A8, CYP-13A10, CYP-13A11, CYP-13A12, CYP-13B1, CYP-13B2, CYP-25A1, CYP-25A2, CYP-25A3, CYP-25A4, CYP-25A6, CYP-43A1	#N/A	#N/A	#N/A	#N/A	cyp-13A
Oesophagostomum dentatum	OESDEN_11870	138	55	123	2.5e-05	Cytochrome P450	cyp-13A1, cyp-13A10	Many-to-many	31.1594	8.28516	CYP-13A1, CYP-13A2, CYP-13A3, CYP-13A4, CYP-13A5, CYP-13A6, CYP-13A7, CYP-13A8, CYP-13A10, CYP-13A11, CYP-13A12, CYP-13B1, CYP-13B2, CYP-25A1, CYP-25A2, CYP-25A3, CYP-25A4, CYP-25A6, CYP-43A1	#N/A	#N/A	#N/A	#N/A	cyp-13A
Oesophagostomum dentatum	OESDEN_25459	143	1	132	1.1e-37	Cytochrome P450	cyp-13A1, cyp-13A10	Many-to-many	55.9441	15.4143	CYP-13A1, CYP-13A2, CYP-13A3, CYP-13A4, CYP-13A5, CYP-13A6, CYP-13A7, CYP-13A8, CYP-13A10, CYP-13A11, CYP-13A12, CYP-13B1, CYP-13B2, CYP-25A1, CYP-25A2, CYP-25A3, CYP-25A4, CYP-25A6, CYP-43A1	#N/A	#N/A	#N/A	#N/A	cyp-13A
Oesophagostomum dentatum	OESDEN_10660	309	47	298	2.2e-65	Cytochrome P450	cyp-13A11, cyp-13A12	1-to-many	49.8382	29.7872	CYP-13A1, CYP-13A2, CYP-13A3, CYP-13A4, CYP-13A5, CYP-13A6, CYP-13A7, CYP-13A8, CYP-13A10, CYP-13A11, CYP-13A12, CYP-13B1, CYP-13B2, CYP-25A1, CYP-25A2, CYP-25A3, CYP-25A4, CYP-25A6, CYP-43A1	cyp-13A11	46.018	1.37e-97	290	cyp-13A11
Oesophagostomum dentatum	OESDEN_14933	154	33	142	3.8e-12	Cytochrome P450	cyp-13B1, cyp-13B2	1-to-many	31.8182	9.60784	CYP-13A1, CYP-13A2, CYP-13A3, CYP-13A4, CYP-13A5, CYP-13A6, CYP-13A7, CYP-13A8, CYP-13A10, CYP-13A11, CYP-13A12, CYP-13B1, CYP-13B2, CYP-25A1, CYP-25A2, CYP-25A3, CYP-25A4, CYP-25A6, CYP-43A1	#N/A	#N/A	#N/A	#N/A	cyp-13B
Oesophagostomum dentatum	OESDEN_01935	#N/A	#N/A	#N/A	#N/A	#N/A	cyp-25A6	1-to-1	17.6471	12.766	CYP-13A1, CYP-13A2, CYP-13A3, CYP-13A4, CYP-13A5, CYP-13A6, CYP-13A7, CYP-13A8, CYP-13A10, CYP-13A11, CYP-13A12, CYP-13B1, CYP-13B2, CYP-25A1, CYP-25A2, CYP-25A3, CYP-25A4, CYP-25A6, CYP-43A1	#N/A	#N/A	#N/A	#N/A
Oesophagostomum dentatum	OESDEN_00217	242	39	242	1e-23	Cytochrome P450	cyp-43A1	1-to-1	34.2975	15.7795	CYP-13A1, CYP-13A2, CYP-13A3, CYP-13A4, CYP-13A5, CYP-13A6, CYP-13A7, CYP-13A8, CYP-13A10, CYP-13A11, CYP-13A12, CYP-13B1, CYP-13B2, CYP-25A1, CYP-25A2, CYP-25A3, CYP-25A4, CYP-25A6, CYP-43A1	cyp-43A1	34.524	7.84e-43	145	cyp-43A1
Oesophagostomum dentatum	OESDEN_01936	335	2	309	1.2e-72	Cytochrome P450	#N/A	#N/A	#N/A	#N/A	CYP-13A1, CYP-13A2, CYP-13A3, CYP-13A4, CYP-13A5, CYP-13A6, CYP-13A7, CYP-13A8, CYP-13A10, CYP-13A11, CYP-13A12, CYP-13B1, CYP-13B2, CYP-25A1, CYP-25A2, CYP-25A3, CYP-25A4, CYP-25A6, CYP-43A1	cyp-25A1	33.981	7.21e-51	169	cyp-25A1
Oesophagostomum dentatum	OESDEN_07632	165	11	91	7.3e-06	Cytochrome P450	cyp-37A1	1-to-1	36.9697	12.0079	CYP-29A2, CYP-29A3, CYP-29A4, CYP-31A2, CYP-31A3, CYP-31A5, CYP-32A1, CYP-32B1, CYP-37A1, CYP-37B1, CYP-42A1	#N/A	#N/A	#N/A	#N/A	cyp-37A1
Oesophagostomum dentatum	OESDEN_07631	101	2	94	9.7e-28	Cytochrome P450	cyp-37B1	1-to-many	56.4356	11.1984	CYP-29A2, CYP-29A3, CYP-29A4, CYP-31A2, CYP-31A3, CYP-31A5, CYP-32A1, CYP-32B1, CYP-37A1, CYP-37B1, CYP-42A1	#N/A	#N/A	#N/A	#N/A	cyp-37B1
Oesophagostomum dentatum	OESDEN_17806	191	24	181	4e-25	Cytochrome P450	cyp-37B1	1-to-many	39.267	14.7348	CYP-29A2, CYP-29A3, CYP-29A4, CYP-31A2, CYP-31A3, CYP-31A5, CYP-32A1, CYP-32B1, CYP-37A1, CYP-37B1, CYP-42A1	cyp-37B1	40.984	1.8e-45	149	cyp-37B1
Oesophagostomum dentatum	OESDEN_02526	217	27	150	5.2e-10	Cytochrome P450	cyp-42A1	1-to-many	44.7005	18.9824	CYP-29A2, CYP-29A3, CYP-29A4, CYP-31A2, CYP-31A3, CYP-31A5, CYP-32A1, CYP-32B1, CYP-37A1, CYP-37B1, CYP-42A1	#N/A	#N/A	#N/A	#N/A	cyp-42A1
Oesophagostomum dentatum	OESDEN_11650	121	6	113	1.5e-36	Cytochrome P450	cyp-42A1	1-to-many	69.4215	16.4384	CYP-29A2, CYP-29A3, CYP-29A4, CYP-31A2, CYP-31A3, CYP-31A5, CYP-32A1, CYP-32B1, CYP-37A1, CYP-37B1, CYP-42A1	cyp-42A1	71.552	2.89e-57	178	cyp-42A1
Oesophagostomum dentatum	OESDEN_18116	61	1	60	1.4e-19	Cytochrome P450	#N/A	#N/A	#N/A	#N/A	CYP-29A2, CYP-29A3, CYP-29A4, CYP-31A2, CYP-31A3, CYP-31A5, CYP-32A1, CYP-32B1, CYP-37A1, CYP-37B1, CYP-42A1	#N/A	#N/A	#N/A	#N/A
Oesophagostomum dentatum	OESDEN_15573	194	2	192	3.5e-36	Cytochrome P450	#N/A	#N/A	#N/A	#N/A	CYP-29A2, CYP-29A3, CYP-29A4, CYP-31A2, CYP-31A3, CYP-31A5, CYP-32A1, CYP-32B1, CYP-37A1, CYP-37B1, CYP-42A1	cyp-32A1	43.367	5.97e-54	172	cyp-32A1
Oesophagostomum dentatum	OESDEN_05738	163	12	160	3.6e-38	Cytochrome P450	cyp-44A1	1-to-many	57.6687	19.2229	CYP-44A1	#N/A	#N/A	#N/A	#N/A	cyp-44A1
Oesophagostomum dentatum	OESDEN_05737	333	33	325	1.8e-32	Cytochrome P450	cyp-44A1	1-to-many	54.3544	37.0143	CYP-44A1	cyp-44A1	59.862	1e-127	367	cyp-44A1
Oesophagostomum dentatum	OESDEN_08071	117	28	114	2.4e-15	Cytochrome P450	cyp-14A1, cyp-14A2, cyp-14A3, cyp-14A4, cyp-14A5	Many-to-many	36.7521	8.75764	DAF-9, DACH-1, CYP-14A1, CYP-14A2, CYP-14A3, CYP-14A4, CYP-14A5, CYP-23A1, CYP-33A1, CYP-33B1, CYP-33C1, CYP-33C2, CYP-33C3, CYP-33C4, CYP-33C5, CYP-33C6, CYP-33C7, CYP-33C8, CYP-33C9, CYP-33C11, CYP-33C12, CYP-33D1, CYP-33D3, CYP-33E1, CYP-33E2, CYP-33E3, CYP-34A1, CYP-34A2, CYP-34A5, CYP-34A6, CYP-34A7, CYP-34A8, CYP-34A9, CYP-34A10, CYP-35A1, CYP-35A2, CYP-35A3, CYP-35A4, CYP-35A5, CYP-35B1, C…	#N/A	#N/A	#N/A	#N/A	cyp-14A
Oesophagostomum dentatum	OESDEN_08870	99	6	88	1.3e-19	Cytochrome P450	cyp-14A1, cyp-14A2, cyp-14A3, cyp-14A4, cyp-14A5	Many-to-many	36.3636	7.33198	DAF-9, DACH-1, CYP-14A1, CYP-14A2, CYP-14A3, CYP-14A4, CYP-14A5, CYP-23A1, CYP-33A1, CYP-33B1, CYP-33C1, CYP-33C2, CYP-33C3, CYP-33C4, CYP-33C5, CYP-33C6, CYP-33C7, CYP-33C8, CYP-33C9, CYP-33C11, CYP-33C12, CYP-33D1, CYP-33D3, CYP-33E1, CYP-33E2, CYP-33E3, CYP-34A1, CYP-34A2, CYP-34A5, CYP-34A6, CYP-34A7, CYP-34A8, CYP-34A9, CYP-34A10, CYP-35A1, CYP-35A2, CYP-35A3, CYP-35A4, CYP-35A5, CYP-35B1, C…	#N/A	#N/A	#N/A	#N/A	cyp-14A
Oesophagostomum dentatum	OESDEN_08871	146	11	137	9.3e-16	Cytochrome P450	cyp-14A1, cyp-14A2, cyp-14A3, cyp-14A4, cyp-14A5	Many-to-many	41.7808	12.4236	DAF-9, DACH-1, CYP-14A1, CYP-14A2, CYP-14A3, CYP-14A4, CYP-14A5, CYP-23A1, CYP-33A1, CYP-33B1, CYP-33C1, CYP-33C2, CYP-33C3, CYP-33C4, CYP-33C5, CYP-33C6, CYP-33C7, CYP-33C8, CYP-33C9, CYP-33C11, CYP-33C12, CYP-33D1, CYP-33D3, CYP-33E1, CYP-33E2, CYP-33E3, CYP-34A1, CYP-34A2, CYP-34A5, CYP-34A6, CYP-34A7, CYP-34A8, CYP-34A9, CYP-34A10, CYP-35A1, CYP-35A2, CYP-35A3, CYP-35A4, CYP-35A5, CYP-35B1, C…	#N/A	#N/A	#N/A	#N/A	cyp-14A
Oesophagostomum dentatum	OESDEN_08873	150	8	142	4.2e-35	Cytochrome P450	cyp-14A1, cyp-14A2, cyp-14A3, cyp-14A4, cyp-14A5	Many-to-many	37.3333	11.4053	DAF-9, DACH-1, CYP-14A1, CYP-14A2, CYP-14A3, CYP-14A4, CYP-14A5, CYP-23A1, CYP-33A1, CYP-33B1, CYP-33C1, CYP-33C2, CYP-33C3, CYP-33C4, CYP-33C5, CYP-33C6, CYP-33C7, CYP-33C8, CYP-33C9, CYP-33C11, CYP-33C12, CYP-33D1, CYP-33D3, CYP-33E1, CYP-33E2, CYP-33E3, CYP-34A1, CYP-34A2, CYP-34A5, CYP-34A6, CYP-34A7, CYP-34A8, CYP-34A9, CYP-34A10, CYP-35A1, CYP-35A2, CYP-35A3, CYP-35A4, CYP-35A5, CYP-35B1, C…	#N/A	#N/A	#N/A	#N/A	cyp-14A
Oesophagostomum dentatum	OESDEN_08874	#N/A	#N/A	#N/A	#N/A	#N/A	cyp-14A1, cyp-14A2, cyp-14A3, cyp-14A4, cyp-14A5	Many-to-many	32.8947	5.09165	DAF-9, DACH-1, CYP-14A1, CYP-14A2, CYP-14A3, CYP-14A4, CYP-14A5, CYP-23A1, CYP-33A1, CYP-33B1, CYP-33C1, CYP-33C2, CYP-33C3, CYP-33C4, CYP-33C5, CYP-33C6, CYP-33C7, CYP-33C8, CYP-33C9, CYP-33C11, CYP-33C12, CYP-33D1, CYP-33D3, CYP-33E1, CYP-33E2, CYP-33E3, CYP-34A1, CYP-34A2, CYP-34A5, CYP-34A6, CYP-34A7, CYP-34A8, CYP-34A9, CYP-34A10, CYP-35A1, CYP-35A2, CYP-35A3, CYP-35A4, CYP-35A5, CYP-35B1, C…	#N/A	#N/A	#N/A	#N/A	cyp-14A
Oesophagostomum dentatum	OESDEN_10390	219	4	210	4.6e-60	Cytochrome P450	cyp-14A1, cyp-14A2, cyp-14A3, cyp-14A4, cyp-14A5	Many-to-many	38.8128	17.3116	DAF-9, DACH-1, CYP-14A1, CYP-14A2, CYP-14A3, CYP-14A4, CYP-14A5, CYP-23A1, CYP-33A1, CYP-33B1, CYP-33C1, CYP-33C2, CYP-33C3, CYP-33C4, CYP-33C5, CYP-33C6, CYP-33C7, CYP-33C8, CYP-33C9, CYP-33C11, CYP-33C12, CYP-33D1, CYP-33D3, CYP-33E1, CYP-33E2, CYP-33E3, CYP-34A1, CYP-34A2, CYP-34A5, CYP-34A6, CYP-34A7, CYP-34A8, CYP-34A9, CYP-34A10, CYP-35A1, CYP-35A2, CYP-35A3, CYP-35A4, CYP-35A5, CYP-35B1, C…	#N/A	#N/A	#N/A	#N/A	cyp-14A
Oesophagostomum dentatum	OESDEN_10523	101	1	76	1.8e-18	Cytochrome P450	cyp-14A1, cyp-14A2, cyp-14A3, cyp-14A4, cyp-14A5	Many-to-many	34.6535	7.12831	DAF-9, DACH-1, CYP-14A1, CYP-14A2, CYP-14A3, CYP-14A4, CYP-14A5, CYP-23A1, CYP-33A1, CYP-33B1, CYP-33C1, CYP-33C2, CYP-33C3, CYP-33C4, CYP-33C5, CYP-33C6, CYP-33C7, CYP-33C8, CYP-33C9, CYP-33C11, CYP-33C12, CYP-33D1, CYP-33D3, CYP-33E1, CYP-33E2, CYP-33E3, CYP-34A1, CYP-34A2, CYP-34A5, CYP-34A6, CYP-34A7, CYP-34A8, CYP-34A9, CYP-34A10, CYP-35A1, CYP-35A2, CYP-35A3, CYP-35A4, CYP-35A5, CYP-35B1, C…	#N/A	#N/A	#N/A	#N/A	cyp-14A
Oesophagostomum dentatum	OESDEN_12905	281	7	273	6.4e-59	Cytochrome P450	cyp-14A1, cyp-14A2, cyp-14A3, cyp-14A4, cyp-14A5	Many-to-many	33.452	19.1446	DAF-9, DACH-1, CYP-14A1, CYP-14A2, CYP-14A3, CYP-14A4, CYP-14A5, CYP-23A1, CYP-33A1, CYP-33B1, CYP-33C1, CYP-33C2, CYP-33C3, CYP-33C4, CYP-33C5, CYP-33C6, CYP-33C7, CYP-33C8, CYP-33C9, CYP-33C11, CYP-33C12, CYP-33D1, CYP-33D3, CYP-33E1, CYP-33E2, CYP-33E3, CYP-34A1, CYP-34A2, CYP-34A5, CYP-34A6, CYP-34A7, CYP-34A8, CYP-34A9, CYP-34A10, CYP-35A1, CYP-35A2, CYP-35A3, CYP-35A4, CYP-35A5, CYP-35B1, C…	#N/A	#N/A	#N/A	#N/A	cyp-14A
Oesophagostomum dentatum	OESDEN_13292	122	22	121	2.6e-25	Cytochrome P450	cyp-14A1, cyp-14A2, cyp-14A3, cyp-14A4, cyp-14A5	Many-to-many	42.623	10.5906	DAF-9, DACH-1, CYP-14A1, CYP-14A2, CYP-14A3, CYP-14A4, CYP-14A5, CYP-23A1, CYP-33A1, CYP-33B1, CYP-33C1, CYP-33C2, CYP-33C3, CYP-33C4, CYP-33C5, CYP-33C6, CYP-33C7, CYP-33C8, CYP-33C9, CYP-33C11, CYP-33C12, CYP-33D1, CYP-33D3, CYP-33E1, CYP-33E2, CYP-33E3, CYP-34A1, CYP-34A2, CYP-34A5, CYP-34A6, CYP-34A7, CYP-34A8, CYP-34A9, CYP-34A10, CYP-35A1, CYP-35A2, CYP-35A3, CYP-35A4, CYP-35A5, CYP-35B1, C…	#N/A	#N/A	#N/A	#N/A	cyp-14A
Oesophagostomum dentatum	OESDEN_18538	130	6	124	1.2e-05	Cytochrome P450	cyp-14A1, cyp-14A2, cyp-14A3, cyp-14A4, cyp-14A5	Many-to-many	34.6154	9.16497	DAF-9, DACH-1, CYP-14A1, CYP-14A2, CYP-14A3, CYP-14A4, CYP-14A5, CYP-23A1, CYP-33A1, CYP-33B1, CYP-33C1, CYP-33C2, CYP-33C3, CYP-33C4, CYP-33C5, CYP-33C6, CYP-33C7, CYP-33C8, CYP-33C9, CYP-33C11, CYP-33C12, CYP-33D1, CYP-33D3, CYP-33E1, CYP-33E2, CYP-33E3, CYP-34A1, CYP-34A2, CYP-34A5, CYP-34A6, CYP-34A7, CYP-34A8, CYP-34A9, CYP-34A10, CYP-35A1, CYP-35A2, CYP-35A3, CYP-35A4, CYP-35A5, CYP-35B1, C…	#N/A	#N/A	#N/A	#N/A	cyp-14A
Oesophagostomum dentatum	OESDEN_18861	116	6	107	6.8e-19	Cytochrome P450	cyp-14A1, cyp-14A2, cyp-14A3, cyp-14A4, cyp-14A5	Many-to-many	42.2414	9.97963	DAF-9, DACH-1, CYP-14A1, CYP-14A2, CYP-14A3, CYP-14A4, CYP-14A5, CYP-23A1, CYP-33A1, CYP-33B1, CYP-33C1, CYP-33C2, CYP-33C3, CYP-33C4, CYP-33C5, CYP-33C6, CYP-33C7, CYP-33C8, CYP-33C9, CYP-33C11, CYP-33C12, CYP-33D1, CYP-33D3, CYP-33E1, CYP-33E2, CYP-33E3, CYP-34A1, CYP-34A2, CYP-34A5, CYP-34A6, CYP-34A7, CYP-34A8, CYP-34A9, CYP-34A10, CYP-35A1, CYP-35A2, CYP-35A3, CYP-35A4, CYP-35A5, CYP-35B1, C…	#N/A	#N/A	#N/A	#N/A	cyp-14A
Oesophagostomum dentatum	OESDEN_20182	204	23	182	4.9e-21	Cytochrome P450	cyp-14A1, cyp-14A2, cyp-14A3, cyp-14A4, cyp-14A5	Many-to-many	37.2549	15.4786	DAF-9, DACH-1, CYP-14A1, CYP-14A2, CYP-14A3, CYP-14A4, CYP-14A5, CYP-23A1, CYP-33A1, CYP-33B1, CYP-33C1, CYP-33C2, CYP-33C3, CYP-33C4, CYP-33C5, CYP-33C6, CYP-33C7, CYP-33C8, CYP-33C9, CYP-33C11, CYP-33C12, CYP-33D1, CYP-33D3, CYP-33E1, CYP-33E2, CYP-33E3, CYP-34A1, CYP-34A2, CYP-34A5, CYP-34A6, CYP-34A7, CYP-34A8, CYP-34A9, CYP-34A10, CYP-35A1, CYP-35A2, CYP-35A3, CYP-35A4, CYP-35A5, CYP-35B1, C…	#N/A	#N/A	#N/A	#N/A	cyp-14A
Oesophagostomum dentatum	OESDEN_24331	117	28	114	2.4e-15	Cytochrome P450	cyp-14A1, cyp-14A2, cyp-14A3, cyp-14A4, cyp-14A5	Many-to-many	35.8974	8.55397	DAF-9, DACH-1, CYP-14A1, CYP-14A2, CYP-14A3, CYP-14A4, CYP-14A5, CYP-23A1, CYP-33A1, CYP-33B1, CYP-33C1, CYP-33C2, CYP-33C3, CYP-33C4, CYP-33C5, CYP-33C6, CYP-33C7, CYP-33C8, CYP-33C9, CYP-33C11, CYP-33C12, CYP-33D1, CYP-33D3, CYP-33E1, CYP-33E2, CYP-33E3, CYP-34A1, CYP-34A2, CYP-34A5, CYP-34A6, CYP-34A7, CYP-34A8, CYP-34A9, CYP-34A10, CYP-35A1, CYP-35A2, CYP-35A3, CYP-35A4, CYP-35A5, CYP-35B1, C…	#N/A	#N/A	#N/A	#N/A	cyp-14A
Oesophagostomum dentatum	OESDEN_25425	89	2	87	4.9e-10	Cytochrome P450	cyp-14A1, cyp-14A2, cyp-14A3, cyp-14A4, cyp-14A5	Many-to-many	50.5618	9.16497	DAF-9, DACH-1, CYP-14A1, CYP-14A2, CYP-14A3, CYP-14A4, CYP-14A5, CYP-23A1, CYP-33A1, CYP-33B1, CYP-33C1, CYP-33C2, CYP-33C3, CYP-33C4, CYP-33C5, CYP-33C6, CYP-33C7, CYP-33C8, CYP-33C9, CYP-33C11, CYP-33C12, CYP-33D1, CYP-33D3, CYP-33E1, CYP-33E2, CYP-33E3, CYP-34A1, CYP-34A2, CYP-34A5, CYP-34A6, CYP-34A7, CYP-34A8, CYP-34A9, CYP-34A10, CYP-35A1, CYP-35A2, CYP-35A3, CYP-35A4, CYP-35A5, CYP-35B1, C…	#N/A	#N/A	#N/A	#N/A	cyp-14A
Oesophagostomum dentatum	OESDEN_25569	340	7	329	4.5e-66	Cytochrome P450	cyp-14A1, cyp-14A2, cyp-14A3, cyp-14A4, cyp-14A5	Many-to-many	35	24.2363	DAF-9, DACH-1, CYP-14A1, CYP-14A2, CYP-14A3, CYP-14A4, CYP-14A5, CYP-23A1, CYP-33A1, CYP-33B1, CYP-33C1, CYP-33C2, CYP-33C3, CYP-33C4, CYP-33C5, CYP-33C6, CYP-33C7, CYP-33C8, CYP-33C9, CYP-33C11, CYP-33C12, CYP-33D1, CYP-33D3, CYP-33E1, CYP-33E2, CYP-33E3, CYP-34A1, CYP-34A2, CYP-34A5, CYP-34A6, CYP-34A7, CYP-34A8, CYP-34A9, CYP-34A10, CYP-35A1, CYP-35A2, CYP-35A3, CYP-35A4, CYP-35A5, CYP-35B1, C…	#N/A	#N/A	#N/A	#N/A	cyp-14A
Oesophagostomum dentatum	OESDEN_08872	461	8	450	3.8e-89	Cytochrome P450	cyp-14A1, cyp-14A2, cyp-14A3, cyp-14A4, cyp-14A5	Many-to-many	37.3102	35.0305	DAF-9, DACH-1, CYP-14A1, CYP-14A2, CYP-14A3, CYP-14A4, CYP-14A5, CYP-23A1, CYP-33A1, CYP-33B1, CYP-33C1, CYP-33C2, CYP-33C3, CYP-33C4, CYP-33C5, CYP-33C6, CYP-33C7, CYP-33C8, CYP-33C9, CYP-33C11, CYP-33C12, CYP-33D1, CYP-33D3, CYP-33E1, CYP-33E2, CYP-33E3, CYP-34A1, CYP-34A2, CYP-34A5, CYP-34A6, CYP-34A7, CYP-34A8, CYP-34A9, CYP-34A10, CYP-35A1, CYP-35A2, CYP-35A3, CYP-35A4, CYP-35A5, CYP-35B1, C…	cyp-14A5	42.511	9.6e-131	380	cyp-14A5
Oesophagostomum dentatum	OESDEN_10116	118	29	116	3.8e-19	Cytochrome P450	cyp-23A1	1-to-many	45.7627	10.1124	DAF-9, DACH-1, CYP-14A1, CYP-14A2, CYP-14A3, CYP-14A4, CYP-14A5, CYP-23A1, CYP-33A1, CYP-33B1, CYP-33C1, CYP-33C2, CYP-33C3, CYP-33C4, CYP-33C5, CYP-33C6, CYP-33C7, CYP-33C8, CYP-33C9, CYP-33C11, CYP-33C12, CYP-33D1, CYP-33D3, CYP-33E1, CYP-33E2, CYP-33E3, CYP-34A1, CYP-34A2, CYP-34A5, CYP-34A6, CYP-34A7, CYP-34A8, CYP-34A9, CYP-34A10, CYP-35A1, CYP-35A2, CYP-35A3, CYP-35A4, CYP-35A5, CYP-35B1, C…	#N/A	#N/A	#N/A	#N/A	cyp-23A1
Oesophagostomum dentatum	OESDEN_13266	176	13	165	8.9e-22	Cytochrome P450	cyp-23A1	1-to-many	51.7045	17.0412	DAF-9, DACH-1, CYP-14A1, CYP-14A2, CYP-14A3, CYP-14A4, CYP-14A5, CYP-23A1, CYP-33A1, CYP-33B1, CYP-33C1, CYP-33C2, CYP-33C3, CYP-33C4, CYP-33C5, CYP-33C6, CYP-33C7, CYP-33C8, CYP-33C9, CYP-33C11, CYP-33C12, CYP-33D1, CYP-33D3, CYP-33E1, CYP-33E2, CYP-33E3, CYP-34A1, CYP-34A2, CYP-34A5, CYP-34A6, CYP-34A7, CYP-34A8, CYP-34A9, CYP-34A10, CYP-35A1, CYP-35A2, CYP-35A3, CYP-35A4, CYP-35A5, CYP-35B1, C…	#N/A	#N/A	#N/A	#N/A	cyp-23A1
Oesophagostomum dentatum	OESDEN_18965	239	12	178	1.3e-36	Cytochrome P450	cyp-33A1	1-to-many	35.1464	17.0732	DAF-9, DACH-1, CYP-14A1, CYP-14A2, CYP-14A3, CYP-14A4, CYP-14A5, CYP-23A1, CYP-33A1, CYP-33B1, CYP-33C1, CYP-33C2, CYP-33C3, CYP-33C4, CYP-33C5, CYP-33C6, CYP-33C7, CYP-33C8, CYP-33C9, CYP-33C11, CYP-33C12, CYP-33D1, CYP-33D3, CYP-33E1, CYP-33E2, CYP-33E3, CYP-34A1, CYP-34A2, CYP-34A5, CYP-34A6, CYP-34A7, CYP-34A8, CYP-34A9, CYP-34A10, CYP-35A1, CYP-35A2, CYP-35A3, CYP-35A4, CYP-35A5, CYP-35B1, C…	#N/A	#N/A	#N/A	#N/A	cyp-33A1
Oesophagostomum dentatum	OESDEN_22099	155	27	144	2.8e-20	Cytochrome P450	cyp-33A1	1-to-many	41.9355	13.2114	DAF-9, DACH-1, CYP-14A1, CYP-14A2, CYP-14A3, CYP-14A4, CYP-14A5, CYP-23A1, CYP-33A1, CYP-33B1, CYP-33C1, CYP-33C2, CYP-33C3, CYP-33C4, CYP-33C5, CYP-33C6, CYP-33C7, CYP-33C8, CYP-33C9, CYP-33C11, CYP-33C12, CYP-33D1, CYP-33D3, CYP-33E1, CYP-33E2, CYP-33E3, CYP-34A1, CYP-34A2, CYP-34A5, CYP-34A6, CYP-34A7, CYP-34A8, CYP-34A9, CYP-34A10, CYP-35A1, CYP-35A2, CYP-35A3, CYP-35A4, CYP-35A5, CYP-35B1, C…	#N/A	#N/A	#N/A	#N/A	cyp-33A1
Oesophagostomum dentatum	OESDEN_22372	154	26	140	1.3e-19	Cytochrome P450	cyp-33A1	1-to-many	42.2078	13.2114	DAF-9, DACH-1, CYP-14A1, CYP-14A2, CYP-14A3, CYP-14A4, CYP-14A5, CYP-23A1, CYP-33A1, CYP-33B1, CYP-33C1, CYP-33C2, CYP-33C3, CYP-33C4, CYP-33C5, CYP-33C6, CYP-33C7, CYP-33C8, CYP-33C9, CYP-33C11, CYP-33C12, CYP-33D1, CYP-33D3, CYP-33E1, CYP-33E2, CYP-33E3, CYP-34A1, CYP-34A2, CYP-34A5, CYP-34A6, CYP-34A7, CYP-34A8, CYP-34A9, CYP-34A10, CYP-35A1, CYP-35A2, CYP-35A3, CYP-35A4, CYP-35A5, CYP-35B1, C…	#N/A	#N/A	#N/A	#N/A	cyp-33A1
Oesophagostomum dentatum	OESDEN_20529	191	1	184	2e-57	Cytochrome P450	cyp-33B1	1-to-many	43.4555	16.7339	DAF-9, DACH-1, CYP-14A1, CYP-14A2, CYP-14A3, CYP-14A4, CYP-14A5, CYP-23A1, CYP-33A1, CYP-33B1, CYP-33C1, CYP-33C2, CYP-33C3, CYP-33C4, CYP-33C5, CYP-33C6, CYP-33C7, CYP-33C8, CYP-33C9, CYP-33C11, CYP-33C12, CYP-33D1, CYP-33D3, CYP-33E1, CYP-33E2, CYP-33E3, CYP-34A1, CYP-34A2, CYP-34A5, CYP-34A6, CYP-34A7, CYP-34A8, CYP-34A9, CYP-34A10, CYP-35A1, CYP-35A2, CYP-35A3, CYP-35A4, CYP-35A5, CYP-35B1, C…	#N/A	#N/A	#N/A	#N/A	cyp-33B1
Oesophagostomum dentatum	OESDEN_21952	125	2	113	3.2e-35	Cytochrome P450	cyp-33B1	1-to-many	40	10.0806	DAF-9, DACH-1, CYP-14A1, CYP-14A2, CYP-14A3, CYP-14A4, CYP-14A5, CYP-23A1, CYP-33A1, CYP-33B1, CYP-33C1, CYP-33C2, CYP-33C3, CYP-33C4, CYP-33C5, CYP-33C6, CYP-33C7, CYP-33C8, CYP-33C9, CYP-33C11, CYP-33C12, CYP-33D1, CYP-33D3, CYP-33E1, CYP-33E2, CYP-33E3, CYP-34A1, CYP-34A2, CYP-34A5, CYP-34A6, CYP-34A7, CYP-34A8, CYP-34A9, CYP-34A10, CYP-35A1, CYP-35A2, CYP-35A3, CYP-35A4, CYP-35A5, CYP-35B1, C…	#N/A	#N/A	#N/A	#N/A	cyp-33B1
Oesophagostomum dentatum	OESDEN_22933	222	2	216	1.5e-29	Cytochrome P450	cyp-33E1, cyp-33E2, cyp-33E3	Many-to-many	45.045	20.2429	DAF-9, DACH-1, CYP-14A1, CYP-14A2, CYP-14A3, CYP-14A4, CYP-14A5, CYP-23A1, CYP-33A1, CYP-33B1, CYP-33C1, CYP-33C2, CYP-33C3, CYP-33C4, CYP-33C5, CYP-33C6, CYP-33C7, CYP-33C8, CYP-33C9, CYP-33C11, CYP-33C12, CYP-33D1, CYP-33D3, CYP-33E1, CYP-33E2, CYP-33E3, CYP-34A1, CYP-34A2, CYP-34A5, CYP-34A6, CYP-34A7, CYP-34A8, CYP-34A9, CYP-34A10, CYP-35A1, CYP-35A2, CYP-35A3, CYP-35A4, CYP-35A5, CYP-35B1, C…	#N/A	#N/A	#N/A	#N/A
Oesophagostomum dentatum	OESDEN_13241	428	2	420	1.2e-96	Cytochrome P450	cyp-33E1, cyp-33E2, cyp-33E3	Many-to-many	50.4673	43.7247	DAF-9, DACH-1, CYP-14A1, CYP-14A2, CYP-14A3, CYP-14A4, CYP-14A5, CYP-23A1, CYP-33A1, CYP-33B1, CYP-33C1, CYP-33C2, CYP-33C3, CYP-33C4, CYP-33C5, CYP-33C6, CYP-33C7, CYP-33C8, CYP-33C9, CYP-33C11, CYP-33C12, CYP-33D1, CYP-33D3, CYP-33E1, CYP-33E2, CYP-33E3, CYP-34A1, CYP-34A2, CYP-34A5, CYP-34A6, CYP-34A7, CYP-34A8, CYP-34A9, CYP-34A10, CYP-35A1, CYP-35A2, CYP-35A3, CYP-35A4, CYP-35A5, CYP-35B1, C…	cyp-33E1	50.467	2.2e-158	449	cyp-33E1
Oesophagostomum dentatum	OESDEN_24021	261	2	255	3.7e-39	Cytochrome P450	cyp-33E1, cyp-33E2, cyp-33E3	Many-to-many	44.8276	23.6842	DAF-9, DACH-1, CYP-14A1, CYP-14A2, CYP-14A3, CYP-14A4, CYP-14A5, CYP-23A1, CYP-33A1, CYP-33B1, CYP-33C1, CYP-33C2, CYP-33C3, CYP-33C4, CYP-33C5, CYP-33C6, CYP-33C7, CYP-33C8, CYP-33C9, CYP-33C11, CYP-33C12, CYP-33D1, CYP-33D3, CYP-33E1, CYP-33E2, CYP-33E3, CYP-34A1, CYP-34A2, CYP-34A5, CYP-34A6, CYP-34A7, CYP-34A8, CYP-34A9, CYP-34A10, CYP-35A1, CYP-35A2, CYP-35A3, CYP-35A4, CYP-35A5, CYP-35B1, C…	cyp-33E2	44.664	3.75e-72	222	cyp-33E2
Oesophagostomum dentatum	OESDEN_02058	434	151	428	2.5e-60	Cytochrome P450	cyp-34A5, cyp-34A6, cyp-34A7, cyp-34A8, cyp-34A9, cyp-34A10, cyp-35A1, cyp-35A2, cyp-35A3, cyp-35A4, cyp-35A5, cyp-35B1, cyp-35B2, cyp-35B3, cyp-35C1, cyp-35D1	Many-to-many	30.8756	26.8537	DAF-9, DACH-1, CYP-14A1, CYP-14A2, CYP-14A3, CYP-14A4, CYP-14A5, CYP-23A1, CYP-33A1, CYP-33B1, CYP-33C1, CYP-33C2, CYP-33C3, CYP-33C4, CYP-33C5, CYP-33C6, CYP-33C7, CYP-33C8, CYP-33C9, CYP-33C11, CYP-33C12, CYP-33D1, CYP-33D3, CYP-33E1, CYP-33E2, CYP-33E3, CYP-34A1, CYP-34A2, CYP-34A5, CYP-34A6, CYP-34A7, CYP-34A8, CYP-34A9, CYP-34A10, CYP-35A1, CYP-35A2, CYP-35A3, CYP-35A4, CYP-35A5, CYP-35B1, C…	#N/A	#N/A	#N/A	#N/A
Oesophagostomum dentatum	OESDEN_02059	463	4	457	5.7e-82	Cytochrome P450	cyp-34A5, cyp-34A6, cyp-34A7, cyp-34A8, cyp-34A9, cyp-34A10, cyp-35A1, cyp-35A2, cyp-35A3, cyp-35A4, cyp-35A5, cyp-35B1, cyp-35B2, cyp-35B3, cyp-35C1, cyp-35D1	Many-to-many	36.0691	33.4669	DAF-9, DACH-1, CYP-14A1, CYP-14A2, CYP-14A3, CYP-14A4, CYP-14A5, CYP-23A1, CYP-33A1, CYP-33B1, CYP-33C1, CYP-33C2, CYP-33C3, CYP-33C4, CYP-33C5, CYP-33C6, CYP-33C7, CYP-33C8, CYP-33C9, CYP-33C11, CYP-33C12, CYP-33D1, CYP-33D3, CYP-33E1, CYP-33E2, CYP-33E3, CYP-34A1, CYP-34A2, CYP-34A5, CYP-34A6, CYP-34A7, CYP-34A8, CYP-34A9, CYP-34A10, CYP-35A1, CYP-35A2, CYP-35A3, CYP-35A4, CYP-35A5, CYP-35B1, C…	#N/A	#N/A	#N/A	#N/A
Oesophagostomum dentatum	OESDEN_03152	163	14	161	9e-33	Cytochrome P450	cyp-34A5, cyp-34A6, cyp-34A7, cyp-34A8, cyp-34A9, cyp-34A10, cyp-35A1, cyp-35A2, cyp-35A3, cyp-35A4, cyp-35A5, cyp-35B1, cyp-35B2, cyp-35B3, cyp-35C1, cyp-35D1	Many-to-many	44.7853	14.6293	DAF-9, DACH-1, CYP-14A1, CYP-14A2, CYP-14A3, CYP-14A4, CYP-14A5, CYP-23A1, CYP-33A1, CYP-33B1, CYP-33C1, CYP-33C2, CYP-33C3, CYP-33C4, CYP-33C5, CYP-33C6, CYP-33C7, CYP-33C8, CYP-33C9, CYP-33C11, CYP-33C12, CYP-33D1, CYP-33D3, CYP-33E1, CYP-33E2, CYP-33E3, CYP-34A1, CYP-34A2, CYP-34A5, CYP-34A6, CYP-34A7, CYP-34A8, CYP-34A9, CYP-34A10, CYP-35A1, CYP-35A2, CYP-35A3, CYP-35A4, CYP-35A5, CYP-35B1, C…	#N/A	#N/A	#N/A	#N/A
Oesophagostomum dentatum	OESDEN_20014	196	3	190	4.3e-15	Cytochrome P450	cyp-34A5, cyp-34A6, cyp-34A7, cyp-34A8, cyp-34A9, cyp-34A10, cyp-35A1, cyp-35A2, cyp-35A3, cyp-35A4, cyp-35A5, cyp-35B1, cyp-35B2, cyp-35B3, cyp-35C1, cyp-35D1	Many-to-many	35.7143	14.0281	DAF-9, DACH-1, CYP-14A1, CYP-14A2, CYP-14A3, CYP-14A4, CYP-14A5, CYP-23A1, CYP-33A1, CYP-33B1, CYP-33C1, CYP-33C2, CYP-33C3, CYP-33C4, CYP-33C5, CYP-33C6, CYP-33C7, CYP-33C8, CYP-33C9, CYP-33C11, CYP-33C12, CYP-33D1, CYP-33D3, CYP-33E1, CYP-33E2, CYP-33E3, CYP-34A1, CYP-34A2, CYP-34A5, CYP-34A6, CYP-34A7, CYP-34A8, CYP-34A9, CYP-34A10, CYP-35A1, CYP-35A2, CYP-35A3, CYP-35A4, CYP-35A5, CYP-35B1, C…	#N/A	#N/A	#N/A	#N/A
Oesophagostomum dentatum	OESDEN_20947	254	30	247	1.3e-47	Cytochrome P450	cyp-34A5, cyp-34A6, cyp-34A7, cyp-34A8, cyp-34A9, cyp-34A10, cyp-35A1, cyp-35A2, cyp-35A3, cyp-35A4, cyp-35A5, cyp-35B1, cyp-35B2, cyp-35B3, cyp-35C1, cyp-35D1	Many-to-many	42.9134	21.8437	DAF-9, DACH-1, CYP-14A1, CYP-14A2, CYP-14A3, CYP-14A4, CYP-14A5, CYP-23A1, CYP-33A1, CYP-33B1, CYP-33C1, CYP-33C2, CYP-33C3, CYP-33C4, CYP-33C5, CYP-33C6, CYP-33C7, CYP-33C8, CYP-33C9, CYP-33C11, CYP-33C12, CYP-33D1, CYP-33D3, CYP-33E1, CYP-33E2, CYP-33E3, CYP-34A1, CYP-34A2, CYP-34A5, CYP-34A6, CYP-34A7, CYP-34A8, CYP-34A9, CYP-34A10, CYP-35A1, CYP-35A2, CYP-35A3, CYP-35A4, CYP-35A5, CYP-35B1, C…	#N/A	#N/A	#N/A	#N/A
Oesophagostomum dentatum	OESDEN_15707	219	12	214	6.1e-57	Cytochrome P450	cyp-34A5, cyp-34A6, cyp-34A7, cyp-34A8, cyp-34A9, cyp-34A10, cyp-35A1, cyp-35A2, cyp-35A3, cyp-35A4, cyp-35A5, cyp-35B1, cyp-35B2, cyp-35B3, cyp-35C1, cyp-35D1	Many-to-many	39.726	17.4349	DAF-9, DACH-1, CYP-14A1, CYP-14A2, CYP-14A3, CYP-14A4, CYP-14A5, CYP-23A1, CYP-33A1, CYP-33B1, CYP-33C1, CYP-33C2, CYP-33C3, CYP-33C4, CYP-33C5, CYP-33C6, CYP-33C7, CYP-33C8, CYP-33C9, CYP-33C11, CYP-33C12, CYP-33D1, CYP-33D3, CYP-33E1, CYP-33E2, CYP-33E3, CYP-34A1, CYP-34A2, CYP-34A5, CYP-34A6, CYP-34A7, CYP-34A8, CYP-34A9, CYP-34A10, CYP-35A1, CYP-35A2, CYP-35A3, CYP-35A4, CYP-35A5, CYP-35B1, C…	cyp-35C1	51.852	8.36e-72	219
Oesophagostomum dentatum	OESDEN_10552	493	29	487	3.8e-89	Cytochrome P450	cyp-34A5, cyp-34A6, cyp-34A7, cyp-34A8, cyp-34A9, cyp-34A10, cyp-35A1, cyp-35A2, cyp-35A3, cyp-35A4, cyp-35A5, cyp-35B1, cyp-35B2, cyp-35B3, cyp-35C1, cyp-35D1	Many-to-many	37.5254	37.0742	DAF-9, DACH-1, CYP-14A1, CYP-14A2, CYP-14A3, CYP-14A4, CYP-14A5, CYP-23A1, CYP-33A1, CYP-33B1, CYP-33C1, CYP-33C2, CYP-33C3, CYP-33C4, CYP-33C5, CYP-33C6, CYP-33C7, CYP-33C8, CYP-33C9, CYP-33C11, CYP-33C12, CYP-33D1, CYP-33D3, CYP-33E1, CYP-33E2, CYP-33E3, CYP-34A1, CYP-34A2, CYP-34A5, CYP-34A6, CYP-34A7, CYP-34A8, CYP-34A9, CYP-34A10, CYP-35A1, CYP-35A2, CYP-35A3, CYP-35A4, CYP-35A5, CYP-35B1, C…	cyp-34A9	41.955	8.38e-139	402
Oesophagostomum dentatum	OESDEN_13173	282	15	275	1.4e-57	Cytochrome P450	cyp-36A1	1-to-many	54.2553	31.0345	DAF-9, DACH-1, CYP-14A1, CYP-14A2, CYP-14A3, CYP-14A4, CYP-14A5, CYP-23A1, CYP-33A1, CYP-33B1, CYP-33C1, CYP-33C2, CYP-33C3, CYP-33C4, CYP-33C5, CYP-33C6, CYP-33C7, CYP-33C8, CYP-33C9, CYP-33C11, CYP-33C12, CYP-33D1, CYP-33D3, CYP-33E1, CYP-33E2, CYP-33E3, CYP-34A1, CYP-34A2, CYP-34A5, CYP-34A6, CYP-34A7, CYP-34A8, CYP-34A9, CYP-34A10, CYP-35A1, CYP-35A2, CYP-35A3, CYP-35A4, CYP-35A5, CYP-35B1, C…	#N/A	#N/A	#N/A	#N/A	cyp-36A1
Oesophagostomum dentatum	OESDEN_19796	122	11	108	1.4e-25	Cytochrome P450	cyp-36A1	1-to-many	45.082	11.1562	DAF-9, DACH-1, CYP-14A1, CYP-14A2, CYP-14A3, CYP-14A4, CYP-14A5, CYP-23A1, CYP-33A1, CYP-33B1, CYP-33C1, CYP-33C2, CYP-33C3, CYP-33C4, CYP-33C5, CYP-33C6, CYP-33C7, CYP-33C8, CYP-33C9, CYP-33C11, CYP-33C12, CYP-33D1, CYP-33D3, CYP-33E1, CYP-33E2, CYP-33E3, CYP-34A1, CYP-34A2, CYP-34A5, CYP-34A6, CYP-34A7, CYP-34A8, CYP-34A9, CYP-34A10, CYP-35A1, CYP-35A2, CYP-35A3, CYP-35A4, CYP-35A5, CYP-35B1, C…	#N/A	#N/A	#N/A	#N/A	cyp-36A1
Oesophagostomum dentatum	OESDEN_21931	93	2	88	2.1e-20	Cytochrome P450	cyp-36A1	1-to-many	49.4624	9.33063	DAF-9, DACH-1, CYP-14A1, CYP-14A2, CYP-14A3, CYP-14A4, CYP-14A5, CYP-23A1, CYP-33A1, CYP-33B1, CYP-33C1, CYP-33C2, CYP-33C3, CYP-33C4, CYP-33C5, CYP-33C6, CYP-33C7, CYP-33C8, CYP-33C9, CYP-33C11, CYP-33C12, CYP-33D1, CYP-33D3, CYP-33E1, CYP-33E2, CYP-33E3, CYP-34A1, CYP-34A2, CYP-34A5, CYP-34A6, CYP-34A7, CYP-34A8, CYP-34A9, CYP-34A10, CYP-35A1, CYP-35A2, CYP-35A3, CYP-35A4, CYP-35A5, CYP-35B1, C…	#N/A	#N/A	#N/A	#N/A	cyp-36A1
Oesophagostomum dentatum	OESDEN_23591	135	6	125	7.2e-09	Cytochrome P450	cyp-36A1	1-to-many	39.2593	10.7505	DAF-9, DACH-1, CYP-14A1, CYP-14A2, CYP-14A3, CYP-14A4, CYP-14A5, CYP-23A1, CYP-33A1, CYP-33B1, CYP-33C1, CYP-33C2, CYP-33C3, CYP-33C4, CYP-33C5, CYP-33C6, CYP-33C7, CYP-33C8, CYP-33C9, CYP-33C11, CYP-33C12, CYP-33D1, CYP-33D3, CYP-33E1, CYP-33E2, CYP-33E3, CYP-34A1, CYP-34A2, CYP-34A5, CYP-34A6, CYP-34A7, CYP-34A8, CYP-34A9, CYP-34A10, CYP-35A1, CYP-35A2, CYP-35A3, CYP-35A4, CYP-35A5, CYP-35B1, C…	#N/A	#N/A	#N/A	#N/A	cyp-36A1
Oesophagostomum dentatum	OESDEN_12143	448	6	441	1.3e-79	Cytochrome P450	cyp-36A1	1-to-many	52.0089	47.2617	DAF-9, DACH-1, CYP-14A1, CYP-14A2, CYP-14A3, CYP-14A4, CYP-14A5, CYP-23A1, CYP-33A1, CYP-33B1, CYP-33C1, CYP-33C2, CYP-33C3, CYP-33C4, CYP-33C5, CYP-33C6, CYP-33C7, CYP-33C8, CYP-33C9, CYP-33C11, CYP-33C12, CYP-33D1, CYP-33D3, CYP-33E1, CYP-33E2, CYP-33E3, CYP-34A1, CYP-34A2, CYP-34A5, CYP-34A6, CYP-34A7, CYP-34A8, CYP-34A9, CYP-34A10, CYP-35A1, CYP-35A2, CYP-35A3, CYP-35A4, CYP-35A5, CYP-35B1, C…	cyp-36A1	52.466	6.72e-176	495	cyp-36A1
Oesophagostomum dentatum	OESDEN_01684	388	8	375	1.6e-66	Cytochrome P450	#N/A	#N/A	#N/A	#N/A	DAF-9, DACH-1, CYP-14A1, CYP-14A2, CYP-14A3, CYP-14A4, CYP-14A5, CYP-23A1, CYP-33A1, CYP-33B1, CYP-33C1, CYP-33C2, CYP-33C3, CYP-33C4, CYP-33C5, CYP-33C6, CYP-33C7, CYP-33C8, CYP-33C9, CYP-33C11, CYP-33C12, CYP-33D1, CYP-33D3, CYP-33E1, CYP-33E2, CYP-33E3, CYP-34A1, CYP-34A2, CYP-34A5, CYP-34A6, CYP-34A7, CYP-34A8, CYP-34A9, CYP-34A10, CYP-35A1, CYP-35A2, CYP-35A3, CYP-35A4, CYP-35A5, CYP-35B1, C…	#N/A	#N/A	#N/A	#N/A
Oesophagostomum dentatum	OESDEN_08203	180	11	177	1.4e-33	Cytochrome P450	#N/A	#N/A	#N/A	#N/A	DAF-9, DACH-1, CYP-14A1, CYP-14A2, CYP-14A3, CYP-14A4, CYP-14A5, CYP-23A1, CYP-33A1, CYP-33B1, CYP-33C1, CYP-33C2, CYP-33C3, CYP-33C4, CYP-33C5, CYP-33C6, CYP-33C7, CYP-33C8, CYP-33C9, CYP-33C11, CYP-33C12, CYP-33D1, CYP-33D3, CYP-33E1, CYP-33E2, CYP-33E3, CYP-34A1, CYP-34A2, CYP-34A5, CYP-34A6, CYP-34A7, CYP-34A8, CYP-34A9, CYP-34A10, CYP-35A1, CYP-35A2, CYP-35A3, CYP-35A4, CYP-35A5, CYP-35B1, C…	#N/A	#N/A	#N/A	#N/A
Oesophagostomum dentatum	OESDEN_10335	158	5	152	2e-08	Cytochrome P450	#N/A	#N/A	#N/A	#N/A	DAF-9, DACH-1, CYP-14A1, CYP-14A2, CYP-14A3, CYP-14A4, CYP-14A5, CYP-23A1, CYP-33A1, CYP-33B1, CYP-33C1, CYP-33C2, CYP-33C3, CYP-33C4, CYP-33C5, CYP-33C6, CYP-33C7, CYP-33C8, CYP-33C9, CYP-33C11, CYP-33C12, CYP-33D1, CYP-33D3, CYP-33E1, CYP-33E2, CYP-33E3, CYP-34A1, CYP-34A2, CYP-34A5, CYP-34A6, CYP-34A7, CYP-34A8, CYP-34A9, CYP-34A10, CYP-35A1, CYP-35A2, CYP-35A3, CYP-35A4, CYP-35A5, CYP-35B1, C…	#N/A	#N/A	#N/A	#N/A
Oesophagostomum dentatum	OESDEN_10524	448	26	343	1.3e-37	Cytochrome P450	#N/A	#N/A	#N/A	#N/A	DAF-9, DACH-1, CYP-14A1, CYP-14A2, CYP-14A3, CYP-14A4, CYP-14A5, CYP-23A1, CYP-33A1, CYP-33B1, CYP-33C1, CYP-33C2, CYP-33C3, CYP-33C4, CYP-33C5, CYP-33C6, CYP-33C7, CYP-33C8, CYP-33C9, CYP-33C11, CYP-33C12, CYP-33D1, CYP-33D3, CYP-33E1, CYP-33E2, CYP-33E3, CYP-34A1, CYP-34A2, CYP-34A5, CYP-34A6, CYP-34A7, CYP-34A8, CYP-34A9, CYP-34A10, CYP-35A1, CYP-35A2, CYP-35A3, CYP-35A4, CYP-35A5, CYP-35B1, C…	#N/A	#N/A	#N/A	#N/A
Oesophagostomum dentatum	OESDEN_12618	136	3	126	4e-29	Cytochrome P450	#N/A	#N/A	#N/A	#N/A	DAF-9, DACH-1, CYP-14A1, CYP-14A2, CYP-14A3, CYP-14A4, CYP-14A5, CYP-23A1, CYP-33A1, CYP-33B1, CYP-33C1, CYP-33C2, CYP-33C3, CYP-33C4, CYP-33C5, CYP-33C6, CYP-33C7, CYP-33C8, CYP-33C9, CYP-33C11, CYP-33C12, CYP-33D1, CYP-33D3, CYP-33E1, CYP-33E2, CYP-33E3, CYP-34A1, CYP-34A2, CYP-34A5, CYP-34A6, CYP-34A7, CYP-34A8, CYP-34A9, CYP-34A10, CYP-35A1, CYP-35A2, CYP-35A3, CYP-35A4, CYP-35A5, CYP-35B1, C…	#N/A	#N/A	#N/A	#N/A
Oesophagostomum dentatum	OESDEN_12619	102	23	99	6.2e-15	Cytochrome P450	#N/A	#N/A	#N/A	#N/A	DAF-9, DACH-1, CYP-14A1, CYP-14A2, CYP-14A3, CYP-14A4, CYP-14A5, CYP-23A1, CYP-33A1, CYP-33B1, CYP-33C1, CYP-33C2, CYP-33C3, CYP-33C4, CYP-33C5, CYP-33C6, CYP-33C7, CYP-33C8, CYP-33C9, CYP-33C11, CYP-33C12, CYP-33D1, CYP-33D3, CYP-33E1, CYP-33E2, CYP-33E3, CYP-34A1, CYP-34A2, CYP-34A5, CYP-34A6, CYP-34A7, CYP-34A8, CYP-34A9, CYP-34A10, CYP-35A1, CYP-35A2, CYP-35A3, CYP-35A4, CYP-35A5, CYP-35B1, C…	#N/A	#N/A	#N/A	#N/A
Oesophagostomum dentatum	OESDEN_12880	199	21	196	2.7e-32	Cytochrome P450	#N/A	#N/A	#N/A	#N/A	DAF-9, DACH-1, CYP-14A1, CYP-14A2, CYP-14A3, CYP-14A4, CYP-14A5, CYP-23A1, CYP-33A1, CYP-33B1, CYP-33C1, CYP-33C2, CYP-33C3, CYP-33C4, CYP-33C5, CYP-33C6, CYP-33C7, CYP-33C8, CYP-33C9, CYP-33C11, CYP-33C12, CYP-33D1, CYP-33D3, CYP-33E1, CYP-33E2, CYP-33E3, CYP-34A1, CYP-34A2, CYP-34A5, CYP-34A6, CYP-34A7, CYP-34A8, CYP-34A9, CYP-34A10, CYP-35A1, CYP-35A2, CYP-35A3, CYP-35A4, CYP-35A5, CYP-35B1, C…	#N/A	#N/A	#N/A	#N/A
Oesophagostomum dentatum	OESDEN_14775	176	6	172	1.1e-42	Cytochrome P450	#N/A	#N/A	#N/A	#N/A	DAF-9, DACH-1, CYP-14A1, CYP-14A2, CYP-14A3, CYP-14A4, CYP-14A5, CYP-23A1, CYP-33A1, CYP-33B1, CYP-33C1, CYP-33C2, CYP-33C3, CYP-33C4, CYP-33C5, CYP-33C6, CYP-33C7, CYP-33C8, CYP-33C9, CYP-33C11, CYP-33C12, CYP-33D1, CYP-33D3, CYP-33E1, CYP-33E2, CYP-33E3, CYP-34A1, CYP-34A2, CYP-34A5, CYP-34A6, CYP-34A7, CYP-34A8, CYP-34A9, CYP-34A10, CYP-35A1, CYP-35A2, CYP-35A3, CYP-35A4, CYP-35A5, CYP-35B1, C…	#N/A	#N/A	#N/A	#N/A
Oesophagostomum dentatum	OESDEN_16360	82	3	67	5.1e-11	Cytochrome P450	#N/A	#N/A	#N/A	#N/A	DAF-9, DACH-1, CYP-14A1, CYP-14A2, CYP-14A3, CYP-14A4, CYP-14A5, CYP-23A1, CYP-33A1, CYP-33B1, CYP-33C1, CYP-33C2, CYP-33C3, CYP-33C4, CYP-33C5, CYP-33C6, CYP-33C7, CYP-33C8, CYP-33C9, CYP-33C11, CYP-33C12, CYP-33D1, CYP-33D3, CYP-33E1, CYP-33E2, CYP-33E3, CYP-34A1, CYP-34A2, CYP-34A5, CYP-34A6, CYP-34A7, CYP-34A8, CYP-34A9, CYP-34A10, CYP-35A1, CYP-35A2, CYP-35A3, CYP-35A4, CYP-35A5, CYP-35B1, C…	#N/A	#N/A	#N/A	#N/A
Oesophagostomum dentatum	OESDEN_21355	140	13	125	9.1e-17	Cytochrome P450	#N/A	#N/A	#N/A	#N/A	DAF-9, DACH-1, CYP-14A1, CYP-14A2, CYP-14A3, CYP-14A4, CYP-14A5, CYP-23A1, CYP-33A1, CYP-33B1, CYP-33C1, CYP-33C2, CYP-33C3, CYP-33C4, CYP-33C5, CYP-33C6, CYP-33C7, CYP-33C8, CYP-33C9, CYP-33C11, CYP-33C12, CYP-33D1, CYP-33D3, CYP-33E1, CYP-33E2, CYP-33E3, CYP-34A1, CYP-34A2, CYP-34A5, CYP-34A6, CYP-34A7, CYP-34A8, CYP-34A9, CYP-34A10, CYP-35A1, CYP-35A2, CYP-35A3, CYP-35A4, CYP-35A5, CYP-35B1, C…	#N/A	#N/A	#N/A	#N/A
Oesophagostomum dentatum	OESDEN_22021	232	3	230	1.3e-52	Cytochrome P450	#N/A	#N/A	#N/A	#N/A	DAF-9, DACH-1, CYP-14A1, CYP-14A2, CYP-14A3, CYP-14A4, CYP-14A5, CYP-23A1, CYP-33A1, CYP-33B1, CYP-33C1, CYP-33C2, CYP-33C3, CYP-33C4, CYP-33C5, CYP-33C6, CYP-33C7, CYP-33C8, CYP-33C9, CYP-33C11, CYP-33C12, CYP-33D1, CYP-33D3, CYP-33E1, CYP-33E2, CYP-33E3, CYP-34A1, CYP-34A2, CYP-34A5, CYP-34A6, CYP-34A7, CYP-34A8, CYP-34A9, CYP-34A10, CYP-35A1, CYP-35A2, CYP-35A3, CYP-35A4, CYP-35A5, CYP-35B1, C…	#N/A	#N/A	#N/A	#N/A
Oesophagostomum dentatum	OESDEN_24799	292	4	283	3.6e-72	Cytochrome P450	#N/A	#N/A	#N/A	#N/A	DAF-9, DACH-1, CYP-14A1, CYP-14A2, CYP-14A3, CYP-14A4, CYP-14A5, CYP-23A1, CYP-33A1, CYP-33B1, CYP-33C1, CYP-33C2, CYP-33C3, CYP-33C4, CYP-33C5, CYP-33C6, CYP-33C7, CYP-33C8, CYP-33C9, CYP-33C11, CYP-33C12, CYP-33D1, CYP-33D3, CYP-33E1, CYP-33E2, CYP-33E3, CYP-34A1, CYP-34A2, CYP-34A5, CYP-34A6, CYP-34A7, CYP-34A8, CYP-34A9, CYP-34A10, CYP-35A1, CYP-35A2, CYP-35A3, CYP-35A4, CYP-35A5, CYP-35B1, C…	cyp-33C9	54.861	7.2e-112	325	cyp-33C9
Oesophagostomum dentatum	OESDEN_10931	466	163	457	6.7e-74	Cytochrome P450	#N/A	#N/A	#N/A	#N/A	DAF-9, DACH-1, CYP-14A1, CYP-14A2, CYP-14A3, CYP-14A4, CYP-14A5, CYP-23A1, CYP-33A1, CYP-33B1, CYP-33C1, CYP-33C2, CYP-33C3, CYP-33C4, CYP-33C5, CYP-33C6, CYP-33C7, CYP-33C8, CYP-33C9, CYP-33C11, CYP-33C12, CYP-33D1, CYP-33D3, CYP-33E1, CYP-33E2, CYP-33E3, CYP-34A1, CYP-34A2, CYP-34A5, CYP-34A6, CYP-34A7, CYP-34A8, CYP-34A9, CYP-34A10, CYP-35A1, CYP-35A2, CYP-35A3, CYP-35A4, CYP-35A5, CYP-35B1, C…	cyp-33C9	49.257	4.35e-164	466	cyp-33C9
Oesophagostomum dentatum	OESDEN_04987	414	18	409	1.1e-76	Cytochrome P450	#N/A	#N/A	#N/A	#N/A	DAF-9, DACH-1, CYP-14A1, CYP-14A2, CYP-14A3, CYP-14A4, CYP-14A5, CYP-23A1, CYP-33A1, CYP-33B1, CYP-33C1, CYP-33C2, CYP-33C3, CYP-33C4, CYP-33C5, CYP-33C6, CYP-33C7, CYP-33C8, CYP-33C9, CYP-33C11, CYP-33C12, CYP-33D1, CYP-33D3, CYP-33E1, CYP-33E2, CYP-33E3, CYP-34A1, CYP-34A2, CYP-34A5, CYP-34A6, CYP-34A7, CYP-34A8, CYP-34A9, CYP-34A10, CYP-35A1, CYP-35A2, CYP-35A3, CYP-35A4, CYP-35A5, CYP-35B1, C…	cyp-34A9	43.276	1.39e-120	353	cyp-34A9
Oesophagostomum dentatum	OESDEN_08463	500	7	374	2.9e-79	Cytochrome P450	#N/A	#N/A	#N/A	#N/A	DAF-9, DACH-1, CYP-14A1, CYP-14A2, CYP-14A3, CYP-14A4, CYP-14A5, CYP-23A1, CYP-33A1, CYP-33B1, CYP-33C1, CYP-33C2, CYP-33C3, CYP-33C4, CYP-33C5, CYP-33C6, CYP-33C7, CYP-33C8, CYP-33C9, CYP-33C11, CYP-33C12, CYP-33D1, CYP-33D3, CYP-33E1, CYP-33E2, CYP-33E3, CYP-34A1, CYP-34A2, CYP-34A5, CYP-34A6, CYP-34A7, CYP-34A8, CYP-34A9, CYP-34A10, CYP-35A1, CYP-35A2, CYP-35A3, CYP-35A4, CYP-35A5, CYP-35B1, C…	daf-9	35.583	7.75e-104	315	daf-9
Onchocerca flexuosa	OFLC_0000170701-mRNA-1	380	30	379	5.5e-37	Cytochrome P450	#N/A	#N/A	#N/A	#N/A	CYP-13A1, CYP-13A2, CYP-13A3, CYP-13A4, CYP-13A5, CYP-13A6, CYP-13A7, CYP-13A8, CYP-13A10, CYP-13A11, CYP-13A12, CYP-13B1, CYP-13B2, CYP-25A1, CYP-25A2, CYP-25A3, CYP-25A4, CYP-25A6, CYP-43A1	#N/A	#N/A	#N/A	#N/A
Onchocerca flexuosa	OFLC_0000922201-mRNA-1	121	12	92	4.7e-24	Cytochrome P450	#N/A	#N/A	#N/A	#N/A	CYP-13A1, CYP-13A2, CYP-13A3, CYP-13A4, CYP-13A5, CYP-13A6, CYP-13A7, CYP-13A8, CYP-13A10, CYP-13A11, CYP-13A12, CYP-13B1, CYP-13B2, CYP-25A1, CYP-25A2, CYP-25A3, CYP-25A4, CYP-25A6, CYP-43A1	#N/A	#N/A	#N/A	#N/A
Onchocerca flexuosa	OFLC_0000016401-mRNA-1	1049	295	425	2.3e-45	Cytochrome P450	#N/A	#N/A	#N/A	#N/A	CYP-29A2, CYP-29A3, CYP-29A4, CYP-31A2, CYP-31A3, CYP-31A5, CYP-32A1, CYP-32B1, CYP-37A1, CYP-37B1, CYP-42A1	cyp-42A1	54.455	0	592	cyp-42A1
Onchocerca flexuosa	OFLC_0000395001-mRNA-1	423	2	417	8e-83	Cytochrome P450	#N/A	#N/A	#N/A	#N/A	DAF-9, DACH-1, CYP-14A1, CYP-14A2, CYP-14A3, CYP-14A4, CYP-14A5, CYP-23A1, CYP-33A1, CYP-33B1, CYP-33C1, CYP-33C2, CYP-33C3, CYP-33C4, CYP-33C5, CYP-33C6, CYP-33C7, CYP-33C8, CYP-33C9, CYP-33C11, CYP-33C12, CYP-33D1, CYP-33D3, CYP-33E1, CYP-33E2, CYP-33E3, CYP-34A1, CYP-34A2, CYP-34A5, CYP-34A6, CYP-34A7, CYP-34A8, CYP-34A9, CYP-34A10, CYP-35A1, CYP-35A2, CYP-35A3, CYP-35A4, CYP-35A5, CYP-35B1, C…	cyp-23A1	51.991	5.46e-157	447	cyp-23A1
Onchocerca flexuosa	OFLC_0000012801-mRNA-1	503	31	489	1.3e-99	Cytochrome P450	#N/A	#N/A	#N/A	#N/A	DAF-9, DACH-1, CYP-14A1, CYP-14A2, CYP-14A3, CYP-14A4, CYP-14A5, CYP-23A1, CYP-33A1, CYP-33B1, CYP-33C1, CYP-33C2, CYP-33C3, CYP-33C4, CYP-33C5, CYP-33C6, CYP-33C7, CYP-33C8, CYP-33C9, CYP-33C11, CYP-33C12, CYP-33D1, CYP-33D3, CYP-33E1, CYP-33E2, CYP-33E3, CYP-34A1, CYP-34A2, CYP-34A5, CYP-34A6, CYP-34A7, CYP-34A8, CYP-34A9, CYP-34A10, CYP-35A1, CYP-35A2, CYP-35A3, CYP-35A4, CYP-35A5, CYP-35B1, C…	daf-9	35.622	1.36e-98	301	daf-9
Onchocerca flexuosa	X798_02028	474	30	470	1.1e-73	Cytochrome P450	cyp-13A11, cyp-13A12	1-to-many	30.1688	27.6596	CYP-13A1, CYP-13A2, CYP-13A3, CYP-13A4, CYP-13A5, CYP-13A6, CYP-13A7, CYP-13A8, CYP-13A10, CYP-13A11, CYP-13A12, CYP-13B1, CYP-13B2, CYP-25A1, CYP-25A2, CYP-25A3, CYP-25A4, CYP-25A6, CYP-43A1	cyp-13A2	33.407	3.1e-86	267	cyp-13A
Onchocerca flexuosa	X798_04747	461	299	429	6.9e-46	Cytochrome P450	cyp-42A1	1-to-1	60.9544	54.9902	CYP-29A2, CYP-29A3, CYP-29A4, CYP-31A2, CYP-31A3, CYP-31A5, CYP-32A1, CYP-32B1, CYP-37A1, CYP-37B1, CYP-42A1	cyp-42A1	55.098	0	604	cyp-42A1
Onchocerca flexuosa	X798_01205	516	47	510	1.4e-95	Cytochrome P450	cyp-23A1	1-to-1	48.6434	47.0037	DAF-9, DACH-1, CYP-14A1, CYP-14A2, CYP-14A3, CYP-14A4, CYP-14A5, CYP-23A1, CYP-33A1, CYP-33B1, CYP-33C1, CYP-33C2, CYP-33C3, CYP-33C4, CYP-33C5, CYP-33C6, CYP-33C7, CYP-33C8, CYP-33C9, CYP-33C11, CYP-33C12, CYP-33D1, CYP-33D3, CYP-33E1, CYP-33E2, CYP-33E3, CYP-34A1, CYP-34A2, CYP-34A5, CYP-34A6, CYP-34A7, CYP-34A8, CYP-34A9, CYP-34A10, CYP-35A1, CYP-35A2, CYP-35A3, CYP-35A4, CYP-35A5, CYP-35B1, C…	cyp-23A1	51.633	0	518	cyp-23A1
Onchocerca flexuosa	X798_01196	503	31	489	1.3e-99	Cytochrome P450	#N/A	#N/A	#N/A	#N/A	DAF-9, DACH-1, CYP-14A1, CYP-14A2, CYP-14A3, CYP-14A4, CYP-14A5, CYP-23A1, CYP-33A1, CYP-33B1, CYP-33C1, CYP-33C2, CYP-33C3, CYP-33C4, CYP-33C5, CYP-33C6, CYP-33C7, CYP-33C8, CYP-33C9, CYP-33C11, CYP-33C12, CYP-33D1, CYP-33D3, CYP-33E1, CYP-33E2, CYP-33E3, CYP-34A1, CYP-34A2, CYP-34A5, CYP-34A6, CYP-34A7, CYP-34A8, CYP-34A9, CYP-34A10, CYP-35A1, CYP-35A2, CYP-35A3, CYP-35A4, CYP-35A5, CYP-35B1, C…	#N/A	#N/A	#N/A	#N/A
Onchocerca ochengi	OOCN_0000436301	1440	956	1411	9.2e-75	Cytochrome P450	cyp-13A8	1-to-1	10.7639	30.4519	CYP-13A1, CYP-13A2, CYP-13A3, CYP-13A4, CYP-13A5, CYP-13A6, CYP-13A7, CYP-13A8, CYP-13A10, CYP-13A11, CYP-13A12, CYP-13B1, CYP-13B2, CYP-25A1, CYP-25A2, CYP-25A3, CYP-25A4, CYP-25A6, CYP-43A1	cyp-13A2	33.532	2.8e-80	267	cyp-13A
Onchocerca ochengi	nOo.2.0.1.t01255-RA	714	501	685	4.2e-52	Cytochrome P450	#N/A	#N/A	#N/A	#N/A	CYP-13A1, CYP-13A2, CYP-13A3, CYP-13A4, CYP-13A5, CYP-13A6, CYP-13A7, CYP-13A8, CYP-13A10, CYP-13A11, CYP-13A12, CYP-13B1, CYP-13B2, CYP-25A1, CYP-25A2, CYP-25A3, CYP-25A4, CYP-25A6, CYP-43A1	cyp-13A8	31.588	1.64e-80	258	cyp-13A8
Onchocerca ochengi	OOCN_0001082001	509	35	481	2e-104	Cytochrome P450	cyp-42A1	1-to-1	64.2436	63.9922	CYP-29A2, CYP-29A3, CYP-29A4, CYP-31A2, CYP-31A3, CYP-31A5, CYP-32A1, CYP-32B1, CYP-37A1, CYP-37B1, CYP-42A1	cyp-42A1	64.118	0	722	cyp-42A1
Onchocerca ochengi	nOo.2.0.1.t06090-RA	491	32	464	1e-101	Cytochrome P450	#N/A	#N/A	#N/A	#N/A	CYP-29A2, CYP-29A3, CYP-29A4, CYP-31A2, CYP-31A3, CYP-31A5, CYP-32A1, CYP-32B1, CYP-37A1, CYP-37B1, CYP-42A1	cyp-42A1	64.008	0	677	cyp-42A1
Onchocerca ochengi	OOCN_0001057901	551	58	545	4.2e-90	Cytochrome P450	cyp-23A1	1-to-1	46.098	47.5655	DAF-9, DACH-1, CYP-14A1, CYP-14A2, CYP-14A3, CYP-14A4, CYP-14A5, CYP-23A1, CYP-33A1, CYP-33B1, CYP-33C1, CYP-33C2, CYP-33C3, CYP-33C4, CYP-33C5, CYP-33C6, CYP-33C7, CYP-33C8, CYP-33C9, CYP-33C11, CYP-33C12, CYP-33D1, CYP-33D3, CYP-33E1, CYP-33E2, CYP-33E3, CYP-34A1, CYP-34A2, CYP-34A5, CYP-34A6, CYP-34A7, CYP-34A8, CYP-34A9, CYP-34A10, CYP-35A1, CYP-35A2, CYP-35A3, CYP-35A4, CYP-35A5, CYP-35B1, C…	cyp-23A1	49.222	2.06e-177	504	cyp-23A1
Onchocerca ochengi	nOo.2.0.1.t06026-RA	678	234	661	1.5e-92	Cytochrome P450	#N/A	#N/A	#N/A	#N/A	DAF-9, DACH-1, CYP-14A1, CYP-14A2, CYP-14A3, CYP-14A4, CYP-14A5, CYP-23A1, CYP-33A1, CYP-33B1, CYP-33C1, CYP-33C2, CYP-33C3, CYP-33C4, CYP-33C5, CYP-33C6, CYP-33C7, CYP-33C8, CYP-33C9, CYP-33C11, CYP-33C12, CYP-33D1, CYP-33D3, CYP-33E1, CYP-33E2, CYP-33E3, CYP-34A1, CYP-34A2, CYP-34A5, CYP-34A6, CYP-34A7, CYP-34A8, CYP-34A9, CYP-34A10, CYP-35A1, CYP-35A2, CYP-35A3, CYP-35A4, CYP-35A5, CYP-35B1, C…	#N/A	#N/A	#N/A	#N/A
Onchocerca ochengi	nOo.2.0.1.t00911-RA	540	47	534	3.8e-90	Cytochrome P450	#N/A	#N/A	#N/A	#N/A	DAF-9, DACH-1, CYP-14A1, CYP-14A2, CYP-14A3, CYP-14A4, CYP-14A5, CYP-23A1, CYP-33A1, CYP-33B1, CYP-33C1, CYP-33C2, CYP-33C3, CYP-33C4, CYP-33C5, CYP-33C6, CYP-33C7, CYP-33C8, CYP-33C9, CYP-33C11, CYP-33C12, CYP-33D1, CYP-33D3, CYP-33E1, CYP-33E2, CYP-33E3, CYP-34A1, CYP-34A2, CYP-34A5, CYP-34A6, CYP-34A7, CYP-34A8, CYP-34A9, CYP-34A10, CYP-35A1, CYP-35A2, CYP-35A3, CYP-35A4, CYP-35A5, CYP-35B1, C…	cyp-23A1	49.222	3.05e-177	503	cyp-23A1
Onchocerca ochengi	OOCN_0001022301-mRNA-1	535	119	518	2.3e-86	Cytochrome P450	#N/A	#N/A	#N/A	#N/A	DAF-9, DACH-1, CYP-14A1, CYP-14A2, CYP-14A3, CYP-14A4, CYP-14A5, CYP-23A1, CYP-33A1, CYP-33B1, CYP-33C1, CYP-33C2, CYP-33C3, CYP-33C4, CYP-33C5, CYP-33C6, CYP-33C7, CYP-33C8, CYP-33C9, CYP-33C11, CYP-33C12, CYP-33D1, CYP-33D3, CYP-33E1, CYP-33E2, CYP-33E3, CYP-34A1, CYP-34A2, CYP-34A5, CYP-34A6, CYP-34A7, CYP-34A8, CYP-34A9, CYP-34A10, CYP-35A1, CYP-35A2, CYP-35A3, CYP-35A4, CYP-35A5, CYP-35B1, C…	daf-9	32.998	1.78e-90	281	daf-9
Onchocerca ochengi	nOo.2.0.1.g00911	#N/A	#N/A	#N/A	#N/A	#N/A	cyp-23A1	1-to-1	46.4815	47.0037	#N/A	#N/A	#N/A	#N/A	#N/A
Onchocerca ochengi	nOo.2.0.1.g01255	#N/A	#N/A	#N/A	#N/A	#N/A	cyp-25A1, cyp-25A2, cyp-25A3, cyp-25A4, cyp-25A6	1-to-many	15.6863	22.3108	#N/A	#N/A	#N/A	#N/A	#N/A
Onchocerca ochengi	nOo.2.0.1.g06090	#N/A	#N/A	#N/A	#N/A	#N/A	cyp-42A1	1-to-1	64.1548	61.6438	#N/A	#N/A	#N/A	#N/A	#N/A
Onchocerca volvulus	OVOC2830	456	9	441	4.1e-74	Cytochrome P450	#N/A	#N/A	#N/A	#N/A	CYP-13A1, CYP-13A2, CYP-13A3, CYP-13A4, CYP-13A5, CYP-13A6, CYP-13A7, CYP-13A8, CYP-13A10, CYP-13A11, CYP-13A12, CYP-13B1, CYP-13B2, CYP-25A1, CYP-25A2, CYP-25A3, CYP-25A4, CYP-25A6, CYP-43A1	cyp-13A2	33.846	5e-85	263	cyp-13A2
Onchocerca volvulus	OVOC6962	509	35	481	2e-104	Cytochrome P450	#N/A	#N/A	#N/A	#N/A	CYP-29A2, CYP-29A3, CYP-29A4, CYP-31A2, CYP-31A3, CYP-31A5, CYP-32A1, CYP-32B1, CYP-37A1, CYP-37B1, CYP-42A1	cyp-42A1	64.118	0	722	cyp-42A1
Onchocerca volvulus	OVOC10761	551	58	545	4.2e-90	Cytochrome P450	#N/A	#N/A	#N/A	#N/A	DAF-9, DACH-1, CYP-14A1, CYP-14A2, CYP-14A3, CYP-14A4, CYP-14A5, CYP-23A1, CYP-33A1, CYP-33B1, CYP-33C1, CYP-33C2, CYP-33C3, CYP-33C4, CYP-33C5, CYP-33C6, CYP-33C7, CYP-33C8, CYP-33C9, CYP-33C11, CYP-33C12, CYP-33D1, CYP-33D3, CYP-33E1, CYP-33E2, CYP-33E3, CYP-34A1, CYP-34A2, CYP-34A5, CYP-34A6, CYP-34A7, CYP-34A8, CYP-34A9, CYP-34A10, CYP-35A1, CYP-35A2, CYP-35A3, CYP-35A4, CYP-35A5, CYP-35B1, C…	cyp-23A1	49.222	2.06e-177	504	cyp-23A1
Onchocerca volvulus	OVOC10799	504	32	487	6.1e-101	Cytochrome P450	#N/A	#N/A	#N/A	#N/A	DAF-9, DACH-1, CYP-14A1, CYP-14A2, CYP-14A3, CYP-14A4, CYP-14A5, CYP-23A1, CYP-33A1, CYP-33B1, CYP-33C1, CYP-33C2, CYP-33C3, CYP-33C4, CYP-33C5, CYP-33C6, CYP-33C7, CYP-33C8, CYP-33C9, CYP-33C11, CYP-33C12, CYP-33D1, CYP-33D3, CYP-33E1, CYP-33E2, CYP-33E3, CYP-34A1, CYP-34A2, CYP-34A5, CYP-34A6, CYP-34A7, CYP-34A8, CYP-34A9, CYP-34A10, CYP-35A1, CYP-35A2, CYP-35A3, CYP-35A4, CYP-35A5, CYP-35B1, C…	daf-9	35.408	1.78e-97	299	daf-9
Onchocerca volvulus	WBGene00239639	#N/A	#N/A	#N/A	#N/A	#N/A	cyp-13A8	1-to-1	31.1404	27.8978	#N/A	#N/A	#N/A	#N/A	#N/A	CYP-13A8
Onchocerca volvulus	WBGene00247570	#N/A	#N/A	#N/A	#N/A	#N/A	cyp-23A1	1-to-1	46.098	47.5655	#N/A	#N/A	#N/A	#N/A	#N/A	CYP-23A1
Onchocerca volvulus	WBGene00243771	#N/A	#N/A	#N/A	#N/A	#N/A	cyp-42A1	1-to-1	64.2436	63.9922	#N/A	#N/A	#N/A	#N/A	#N/A	CYP-42A1
Opisthorchis felineus	CRM22_007730	463	37	331	3.2e-25	Cytochrome P450	daf-9, cyp-34A1, cyp-34A2, cyp-34A4	1-to-many	14.2549	13.0952	DAF-9, DACH-1, CYP-14A1, CYP-14A2, CYP-14A3, CYP-14A4, CYP-14A5, CYP-23A1, CYP-33A1, CYP-33B1, CYP-33C1, CYP-33C2, CYP-33C3, CYP-33C4, CYP-33C5, CYP-33C6, CYP-33C7, CYP-33C8, CYP-33C9, CYP-33C11, CYP-33C12, CYP-33D1, CYP-33D3, CYP-33E1, CYP-33E2, CYP-33E3, CYP-34A1, CYP-34A2, CYP-34A5, CYP-34A6, CYP-34A7, CYP-34A8, CYP-34A9, CYP-34A10, CYP-35A1, CYP-35A2, CYP-35A3, CYP-35A4, CYP-35A5, CYP-35B1, C…	#N/A	#N/A	#N/A	#N/A	DAF-9
Opisthorchis viverrini	T265_12456	410	4	277	1e-20	Cytochrome P450	daf-9, cyp-34A1, cyp-34A2, cyp-34A4	1-to-many	13.9024	11.3095	DAF-9, DACH-1, CYP-14A1, CYP-14A2, CYP-14A3, CYP-14A4, CYP-14A5, CYP-23A1, CYP-33A1, CYP-33B1, CYP-33C1, CYP-33C2, CYP-33C3, CYP-33C4, CYP-33C5, CYP-33C6, CYP-33C7, CYP-33C8, CYP-33C9, CYP-33C11, CYP-33C12, CYP-33D1, CYP-33D3, CYP-33E1, CYP-33E2, CYP-33E3, CYP-34A1, CYP-34A2, CYP-34A5, CYP-34A6, CYP-34A7, CYP-34A8, CYP-34A9, CYP-34A10, CYP-35A1, CYP-35A2, CYP-35A3, CYP-35A4, CYP-35A5, CYP-35B1, C…	#N/A	#N/A	#N/A	#N/A	DAF-9
Parascaris equorum	PEQ_0000856501	404	266	403	2.2e-27	Cytochrome P450	cyp-13A1, cyp-13A10	1-to-many	28.7129	22.3507	CYP-13A1, CYP-13A2, CYP-13A3, CYP-13A4, CYP-13A5, CYP-13A6, CYP-13A7, CYP-13A8, CYP-13A10, CYP-13A11, CYP-13A12, CYP-13B1, CYP-13B2, CYP-25A1, CYP-25A2, CYP-25A3, CYP-25A4, CYP-25A6, CYP-43A1	cyp-13B2	31.106	3.49e-57	188	CYP-13
Parascaris equorum	PEQ_0000510701-mRNA-1	229	185	228	6.2e-06	Cytochrome P450	#N/A	#N/A	#N/A	#N/A	CYP-13A1, CYP-13A2, CYP-13A3, CYP-13A4, CYP-13A5, CYP-13A6, CYP-13A7, CYP-13A8, CYP-13A10, CYP-13A11, CYP-13A12, CYP-13B1, CYP-13B2, CYP-25A1, CYP-25A2, CYP-25A3, CYP-25A4, CYP-25A6, CYP-43A1	#N/A	#N/A	#N/A	#N/A
Parascaris equorum	PEQ_0000278601	#N/A	#N/A	#N/A	#N/A	#N/A	cyp-42A1	1-to-many	63.6364	8.21918	CYP-29A2, CYP-29A3, CYP-29A4, CYP-31A2, CYP-31A3, CYP-31A5, CYP-32A1, CYP-32B1, CYP-37A1, CYP-37B1, CYP-42A1	#N/A	#N/A	#N/A	#N/A	CYP-42A1
Parascaris equorum	PEQ_0001300701	133	3	60	1.7e-18	Cytochrome P450	cyp-42A1	1-to-many	54.8872	14.2857	CYP-29A2, CYP-29A3, CYP-29A4, CYP-31A2, CYP-31A3, CYP-31A5, CYP-32A1, CYP-32B1, CYP-37A1, CYP-37B1, CYP-42A1	#N/A	#N/A	#N/A	#N/A	CYP-42A1
Parascaris equorum	PEQ_0000080201-mRNA-1	78	2	73	3.3e-24	Cytochrome P450	#N/A	#N/A	#N/A	#N/A	CYP-29A2, CYP-29A3, CYP-29A4, CYP-31A2, CYP-31A3, CYP-31A5, CYP-32A1, CYP-32B1, CYP-37A1, CYP-37B1, CYP-42A1	#N/A	#N/A	#N/A	#N/A
Parascaris equorum	PEQ_0000156801-mRNA-1	123	3	121	2.3e-26	Cytochrome P450	#N/A	#N/A	#N/A	#N/A	CYP-29A2, CYP-29A3, CYP-29A4, CYP-31A2, CYP-31A3, CYP-31A5, CYP-32A1, CYP-32B1, CYP-37A1, CYP-37B1, CYP-42A1	#N/A	#N/A	#N/A	#N/A
Parascaris equorum	PEQ_0000859101-mRNA-1	69	5	56	3.9e-06	Cytochrome P450	#N/A	#N/A	#N/A	#N/A	CYP-29A2, CYP-29A3, CYP-29A4, CYP-31A2, CYP-31A3, CYP-31A5, CYP-32A1, CYP-32B1, CYP-37A1, CYP-37B1, CYP-42A1	#N/A	#N/A	#N/A	#N/A
Parascaris equorum	PEQ_0000980601-mRNA-1	421	92	374	3.7e-69	Cytochrome P450	#N/A	#N/A	#N/A	#N/A	CYP-29A2, CYP-29A3, CYP-29A4, CYP-31A2, CYP-31A3, CYP-31A5, CYP-32A1, CYP-32B1, CYP-37A1, CYP-37B1, CYP-42A1	cyp-32A1	41.111	1.25e-93	285	CYP-32A1
Parascaris equorum	PEQ_0001099901-mRNA-1	190	65	188	4.5e-15	Cytochrome P450	#N/A	#N/A	#N/A	#N/A	CYP-29A2, CYP-29A3, CYP-29A4, CYP-31A2, CYP-31A3, CYP-31A5, CYP-32A1, CYP-32B1, CYP-37A1, CYP-37B1, CYP-42A1	cyp-37B1	33.862	2.19e-32	114	CYP-37B1
Parascaris equorum	PEQ_0000526701	289	152	251	2e-28	Cytochrome P450	cyp-23A1	1-to-1	43.2526	23.4082	DAF-9, DACH-1, CYP-14A1, CYP-14A2, CYP-14A3, CYP-14A4, CYP-14A5, CYP-23A1, CYP-33A1, CYP-33B1, CYP-33C1, CYP-33C2, CYP-33C3, CYP-33C4, CYP-33C5, CYP-33C6, CYP-33C7, CYP-33C8, CYP-33C9, CYP-33C11, CYP-33C12, CYP-33D1, CYP-33D3, CYP-33E1, CYP-33E2, CYP-33E3, CYP-34A1, CYP-34A2, CYP-34A5, CYP-34A6, CYP-34A7, CYP-34A8, CYP-34A9, CYP-34A10, CYP-35A1, CYP-35A2, CYP-35A3, CYP-35A4, CYP-35A5, CYP-35B1, C…	cyp-23A1	46.415	9.42e-75	231	CYP-23A1
Parascaris equorum	PEQ_0000586401-mRNA-1	77	10	47	2.6e-12	Cytochrome P450	#N/A	#N/A	#N/A	#N/A	DAF-9, DACH-1, CYP-14A1, CYP-14A2, CYP-14A3, CYP-14A4, CYP-14A5, CYP-23A1, CYP-33A1, CYP-33B1, CYP-33C1, CYP-33C2, CYP-33C3, CYP-33C4, CYP-33C5, CYP-33C6, CYP-33C7, CYP-33C8, CYP-33C9, CYP-33C11, CYP-33C12, CYP-33D1, CYP-33D3, CYP-33E1, CYP-33E2, CYP-33E3, CYP-34A1, CYP-34A2, CYP-34A5, CYP-34A6, CYP-34A7, CYP-34A8, CYP-34A9, CYP-34A10, CYP-35A1, CYP-35A2, CYP-35A3, CYP-35A4, CYP-35A5, CYP-35B1, C…	#N/A	#N/A	#N/A	#N/A
Parascaris univalens	PgR012_g148	218	8	217	1.6e-31	Cytochrome P450	cyp-13A1, cyp-13A10	Many-to-many	37.6147	15.7996	CYP-13A1, CYP-13A2, CYP-13A3, CYP-13A4, CYP-13A5, CYP-13A6, CYP-13A7, CYP-13A8, CYP-13A10, CYP-13A11, CYP-13A12, CYP-13B1, CYP-13B2, CYP-25A1, CYP-25A2, CYP-25A3, CYP-25A4, CYP-25A6, CYP-43A1	#N/A	#N/A	#N/A	#N/A	CYP-13A1
Parascaris univalens	PgR012_g147	153	32	141	4e-30	Cytochrome P450	cyp-13B1, cyp-13B2	1-to-many	47.7124	14.3137	CYP-13A1, CYP-13A2, CYP-13A3, CYP-13A4, CYP-13A5, CYP-13A6, CYP-13A7, CYP-13A8, CYP-13A10, CYP-13A11, CYP-13A12, CYP-13B1, CYP-13B2, CYP-25A1, CYP-25A2, CYP-25A3, CYP-25A4, CYP-25A6, CYP-43A1	#N/A	#N/A	#N/A	#N/A	CYP-13B1
Parascaris univalens	PgR010_g185	494	120	485	8e-79	Cytochrome P450	cyp-25A1, cyp-25A2, cyp-25A3, cyp-25A4, cyp-25A6	Many-to-many	25.5597	27.2908	CYP-13A1, CYP-13A2, CYP-13A3, CYP-13A4, CYP-13A5, CYP-13A6, CYP-13A7, CYP-13A8, CYP-13A10, CYP-13A11, CYP-13A12, CYP-13B1, CYP-13B2, CYP-25A1, CYP-25A2, CYP-25A3, CYP-25A4, CYP-25A6, CYP-43A1	cyp-13A2	29.259	7.73e-57	190
Parascaris univalens	PgR114_g002	561	82	554	4.6e-103	Cytochrome P450	cyp-25A1, cyp-25A2, cyp-25A3, cyp-25A4, cyp-25A6	Many-to-many	21.2121	23.7052	CYP-13A1, CYP-13A2, CYP-13A3, CYP-13A4, CYP-13A5, CYP-13A6, CYP-13A7, CYP-13A8, CYP-13A10, CYP-13A11, CYP-13A12, CYP-13B1, CYP-13B2, CYP-25A1, CYP-25A2, CYP-25A3, CYP-25A4, CYP-25A6, CYP-43A1	cyp-25A3	28.302	1.57e-67	220	cyp-25A
Parascaris univalens	PgR002_g027	518	45	494	3.4e-82	Cytochrome P450	cyp-43A1	1-to-1	32.8185	32.3194	CYP-13A1, CYP-13A2, CYP-13A3, CYP-13A4, CYP-13A5, CYP-13A6, CYP-13A7, CYP-13A8, CYP-13A10, CYP-13A11, CYP-13A12, CYP-13B1, CYP-13B2, CYP-25A1, CYP-25A2, CYP-25A3, CYP-25A4, CYP-25A6, CYP-43A1	cyp-43A1	35.835	5.25e-100	304
Parascaris univalens	PgR006_g150	509	35	489	8.9e-104	Cytochrome P450	cyp-42A1	1-to-1	64.0471	63.7965	CYP-29A2, CYP-29A3, CYP-29A4, CYP-31A2, CYP-31A3, CYP-31A5, CYP-32A1, CYP-32B1, CYP-37A1, CYP-37B1, CYP-42A1	cyp-42A1	64.706	0	726	CYP-42A1
Parascaris univalens	PgR033_g054_t01	438	31	349	1.3e-53	Cytochrome P450	#N/A	#N/A	#N/A	#N/A	CYP-29A2, CYP-29A3, CYP-29A4, CYP-31A2, CYP-31A3, CYP-31A5, CYP-32A1, CYP-32B1, CYP-37A1, CYP-37B1, CYP-42A1	#N/A	#N/A	#N/A	#N/A
Parascaris univalens	PgB17_g019_t01	413	11	393	4.1e-97	Cytochrome P450	#N/A	#N/A	#N/A	#N/A	CYP-29A2, CYP-29A3, CYP-29A4, CYP-31A2, CYP-31A3, CYP-31A5, CYP-32A1, CYP-32B1, CYP-37A1, CYP-37B1, CYP-42A1	cyp-32A1	45.036	2.35e-129	376	cyp-32A1
Parascaris univalens	PgR071_g005_t01	505	40	494	7.3e-109	Cytochrome P450	#N/A	#N/A	#N/A	#N/A	CYP-29A2, CYP-29A3, CYP-29A4, CYP-31A2, CYP-31A3, CYP-31A5, CYP-32A1, CYP-32B1, CYP-37A1, CYP-37B1, CYP-42A1	cyp-29A4	43.539	1.52e-149	430	cyp-29A4
Parascaris univalens	PgR020_g037	493	27	487	8.9e-93	Cytochrome P450	cyp-14A1, cyp-14A2, cyp-14A3, cyp-14A4, cyp-14A5	1-to-many	41.1765	41.3442	DAF-9, DACH-1, CYP-14A1, CYP-14A2, CYP-14A3, CYP-14A4, CYP-14A5, CYP-23A1, CYP-33A1, CYP-33B1, CYP-33C1, CYP-33C2, CYP-33C3, CYP-33C4, CYP-33C5, CYP-33C6, CYP-33C7, CYP-33C8, CYP-33C9, CYP-33C11, CYP-33C12, CYP-33D1, CYP-33D3, CYP-33E1, CYP-33E2, CYP-33E3, CYP-34A1, CYP-34A2, CYP-34A5, CYP-34A6, CYP-34A7, CYP-34A8, CYP-34A9, CYP-34A10, CYP-35A1, CYP-35A2, CYP-35A3, CYP-35A4, CYP-35A5, CYP-35B1, C…	cyp-14A3	43.121	2.57e-145	419	cyp-14A
Parascaris univalens	PgB07_g082	313	2	244	2.7e-24	Cytochrome P450	cyp-23A1	1-to-1	53.9936	31.6479	DAF-9, DACH-1, CYP-14A1, CYP-14A2, CYP-14A3, CYP-14A4, CYP-14A5, CYP-23A1, CYP-33A1, CYP-33B1, CYP-33C1, CYP-33C2, CYP-33C3, CYP-33C4, CYP-33C5, CYP-33C6, CYP-33C7, CYP-33C8, CYP-33C9, CYP-33C11, CYP-33C12, CYP-33D1, CYP-33D3, CYP-33E1, CYP-33E2, CYP-33E3, CYP-34A1, CYP-34A2, CYP-34A5, CYP-34A6, CYP-34A7, CYP-34A8, CYP-34A9, CYP-34A10, CYP-35A1, CYP-35A2, CYP-35A3, CYP-35A4, CYP-35A5, CYP-35B1, C…	cyp-23A1	47.139	1.85e-110	324	cyp-23A1
Parascaris univalens	PgR027_g023	400	219	375	2.2e-53	Cytochrome P450	daf-9, cyp-34A1, cyp-34A2, cyp-34A4	Many-to-many	26.75	21.2302	DAF-9, DACH-1, CYP-14A1, CYP-14A2, CYP-14A3, CYP-14A4, CYP-14A5, CYP-23A1, CYP-33A1, CYP-33B1, CYP-33C1, CYP-33C2, CYP-33C3, CYP-33C4, CYP-33C5, CYP-33C6, CYP-33C7, CYP-33C8, CYP-33C9, CYP-33C11, CYP-33C12, CYP-33D1, CYP-33D3, CYP-33E1, CYP-33E2, CYP-33E3, CYP-34A1, CYP-34A2, CYP-34A5, CYP-34A6, CYP-34A7, CYP-34A8, CYP-34A9, CYP-34A10, CYP-35A1, CYP-35A2, CYP-35A3, CYP-35A4, CYP-35A5, CYP-35B1, C…	cyp-14A5	30.505	1.63e-69	220
Parastrongyloides trichosuri	PTRK_0001426400	509	14	496	2.1e-90	Cytochrome P450	cyp-25A1, cyp-25A2, cyp-25A3, cyp-25A4, cyp-25A6	Many-to-many	25.5403	25.8964	CYP-13A1, CYP-13A2, CYP-13A3, CYP-13A4, CYP-13A5, CYP-13A6, CYP-13A7, CYP-13A8, CYP-13A10, CYP-13A11, CYP-13A12, CYP-13B1, CYP-13B2, CYP-25A1, CYP-25A2, CYP-25A3, CYP-25A4, CYP-25A6, CYP-43A1	cyp-13A5	30.159	2.33e-65	213
Parastrongyloides trichosuri	PTRK_0000193500	520	31	511	1.6e-96	Cytochrome P450	cyp-25A1, cyp-25A2, cyp-25A3, cyp-25A4, cyp-25A6	Many-to-many	25.7692	26.6932	CYP-13A1, CYP-13A2, CYP-13A3, CYP-13A4, CYP-13A5, CYP-13A6, CYP-13A7, CYP-13A8, CYP-13A10, CYP-13A11, CYP-13A12, CYP-13B1, CYP-13B2, CYP-25A1, CYP-25A2, CYP-25A3, CYP-25A4, CYP-25A6, CYP-43A1	cyp-13A5	29.885	1.18e-62	206
Parastrongyloides trichosuri	PTRK_0001351000	514	40	499	3.4e-106	Cytochrome P450	cyp-37B1	1-to-1	44.9416	45.3831	CYP-29A2, CYP-29A3, CYP-29A4, CYP-31A2, CYP-31A3, CYP-31A5, CYP-32A1, CYP-32B1, CYP-37A1, CYP-37B1, CYP-42A1	cyp-37A1	47.162	0	511
Parastrongyloides trichosuri	PTRK_0000370000	514	35	499	3.9e-104	Cytochrome P450	cyp-42A1	1-to-1	61.6732	62.0352	CYP-29A2, CYP-29A3, CYP-29A4, CYP-31A2, CYP-31A3, CYP-31A5, CYP-32A1, CYP-32B1, CYP-37A1, CYP-37B1, CYP-42A1	cyp-42A1	62.622	0	699	cyp-42A1
Parastrongyloides trichosuri	PTRK_0000172400.1	500	40	482	1.1e-100	Cytochrome P450	#N/A	#N/A	#N/A	#N/A	CYP-29A2, CYP-29A3, CYP-29A4, CYP-31A2, CYP-31A3, CYP-31A5, CYP-32A1, CYP-32B1, CYP-37A1, CYP-37B1, CYP-42A1	#N/A	#N/A	#N/A	#N/A
Parastrongyloides trichosuri	PTRK_0000183500.1	501	40	471	1.2e-100	Cytochrome P450	#N/A	#N/A	#N/A	#N/A	CYP-29A2, CYP-29A3, CYP-29A4, CYP-31A2, CYP-31A3, CYP-31A5, CYP-32A1, CYP-32B1, CYP-37A1, CYP-37B1, CYP-42A1	#N/A	#N/A	#N/A	#N/A
Parastrongyloides trichosuri	PTRK_0000460600.1	500	41	472	7.6e-98	Cytochrome P450	#N/A	#N/A	#N/A	#N/A	CYP-29A2, CYP-29A3, CYP-29A4, CYP-31A2, CYP-31A3, CYP-31A5, CYP-32A1, CYP-32B1, CYP-37A1, CYP-37B1, CYP-42A1	#N/A	#N/A	#N/A	#N/A
Parastrongyloides trichosuri	PTRK_0001459900.1	219	7	192	2.1e-62	Cytochrome P450	#N/A	#N/A	#N/A	#N/A	CYP-29A2, CYP-29A3, CYP-29A4, CYP-31A2, CYP-31A3, CYP-31A5, CYP-32A1, CYP-32B1, CYP-37A1, CYP-37B1, CYP-42A1	#N/A	#N/A	#N/A	#N/A
Parastrongyloides trichosuri	PTRK_0001460000.1	479	308	469	2.2e-46	Cytochrome P450	#N/A	#N/A	#N/A	#N/A	CYP-29A2, CYP-29A3, CYP-29A4, CYP-31A2, CYP-31A3, CYP-31A5, CYP-32A1, CYP-32B1, CYP-37A1, CYP-37B1, CYP-42A1	#N/A	#N/A	#N/A	#N/A
Parastrongyloides trichosuri	PTRK_0001460100.1	233	97	233	4.9e-17	Cytochrome P450	#N/A	#N/A	#N/A	#N/A	CYP-29A2, CYP-29A3, CYP-29A4, CYP-31A2, CYP-31A3, CYP-31A5, CYP-32A1, CYP-32B1, CYP-37A1, CYP-37B1, CYP-42A1	#N/A	#N/A	#N/A	#N/A
Parastrongyloides trichosuri	PTRK_0001460200.1	677	203	628	1.3e-102	Cytochrome P450	#N/A	#N/A	#N/A	#N/A	CYP-29A2, CYP-29A3, CYP-29A4, CYP-31A2, CYP-31A3, CYP-31A5, CYP-32A1, CYP-32B1, CYP-37A1, CYP-37B1, CYP-42A1	#N/A	#N/A	#N/A	#N/A
Parastrongyloides trichosuri	PTRK_0001702500.1	502	40	488	8.6e-97	Cytochrome P450	#N/A	#N/A	#N/A	#N/A	CYP-29A2, CYP-29A3, CYP-29A4, CYP-31A2, CYP-31A3, CYP-31A5, CYP-32A1, CYP-32B1, CYP-37A1, CYP-37B1, CYP-42A1	#N/A	#N/A	#N/A	#N/A
Parastrongyloides trichosuri	PTRK_0000286300.1	495	32	490	3.5e-107	Cytochrome P450	#N/A	#N/A	#N/A	#N/A	CYP-29A2, CYP-29A3, CYP-29A4, CYP-31A2, CYP-31A3, CYP-31A5, CYP-32A1, CYP-32B1, CYP-37A1, CYP-37B1, CYP-42A1	cyp-31A3	50.509	0	509	cyp-31A3
Parastrongyloides trichosuri	PTRK_0001461400.1	502	44	491	1.9e-99	Cytochrome P450	#N/A	#N/A	#N/A	#N/A	CYP-29A2, CYP-29A3, CYP-29A4, CYP-31A2, CYP-31A3, CYP-31A5, CYP-32A1, CYP-32B1, CYP-37A1, CYP-37B1, CYP-42A1	cyp-29A4	40.281	1e-115	343	cyp-29A4
Parastrongyloides trichosuri	PTRK_0000224800	492	25	485	5.6e-94	Cytochrome P450	cyp-14A1, cyp-14A2, cyp-14A3, cyp-14A4, cyp-14A5	Many-to-many	35.7724	35.8452	DAF-9, DACH-1, CYP-14A1, CYP-14A2, CYP-14A3, CYP-14A4, CYP-14A5, CYP-23A1, CYP-33A1, CYP-33B1, CYP-33C1, CYP-33C2, CYP-33C3, CYP-33C4, CYP-33C5, CYP-33C6, CYP-33C7, CYP-33C8, CYP-33C9, CYP-33C11, CYP-33C12, CYP-33D1, CYP-33D3, CYP-33E1, CYP-33E2, CYP-33E3, CYP-34A1, CYP-34A2, CYP-34A5, CYP-34A6, CYP-34A7, CYP-34A8, CYP-34A9, CYP-34A10, CYP-35A1, CYP-35A2, CYP-35A3, CYP-35A4, CYP-35A5, CYP-35B1, C…	#N/A	#N/A	#N/A	#N/A	cyp-14A
Parastrongyloides trichosuri	PTRK_0000318500	485	15	464	6.4e-62	Cytochrome P450	cyp-14A1, cyp-14A2, cyp-14A3, cyp-14A4, cyp-14A5	Many-to-many	26.8041	26.4766	DAF-9, DACH-1, CYP-14A1, CYP-14A2, CYP-14A3, CYP-14A4, CYP-14A5, CYP-23A1, CYP-33A1, CYP-33B1, CYP-33C1, CYP-33C2, CYP-33C3, CYP-33C4, CYP-33C5, CYP-33C6, CYP-33C7, CYP-33C8, CYP-33C9, CYP-33C11, CYP-33C12, CYP-33D1, CYP-33D3, CYP-33E1, CYP-33E2, CYP-33E3, CYP-34A1, CYP-34A2, CYP-34A5, CYP-34A6, CYP-34A7, CYP-34A8, CYP-34A9, CYP-34A10, CYP-35A1, CYP-35A2, CYP-35A3, CYP-35A4, CYP-35A5, CYP-35B1, C…	#N/A	#N/A	#N/A	#N/A	cyp-14A
Parastrongyloides trichosuri	PTRK_0000464100	514	47	507	9.2e-89	Cytochrome P450	cyp-14A1, cyp-14A2, cyp-14A3, cyp-14A4, cyp-14A5	Many-to-many	30.1556	31.5682	DAF-9, DACH-1, CYP-14A1, CYP-14A2, CYP-14A3, CYP-14A4, CYP-14A5, CYP-23A1, CYP-33A1, CYP-33B1, CYP-33C1, CYP-33C2, CYP-33C3, CYP-33C4, CYP-33C5, CYP-33C6, CYP-33C7, CYP-33C8, CYP-33C9, CYP-33C11, CYP-33C12, CYP-33D1, CYP-33D3, CYP-33E1, CYP-33E2, CYP-33E3, CYP-34A1, CYP-34A2, CYP-34A5, CYP-34A6, CYP-34A7, CYP-34A8, CYP-34A9, CYP-34A10, CYP-35A1, CYP-35A2, CYP-35A3, CYP-35A4, CYP-35A5, CYP-35B1, C…	#N/A	#N/A	#N/A	#N/A	cyp-14A
Parastrongyloides trichosuri	PTRK_0000789500	459	25	458	2.4e-94	Cytochrome P450	cyp-14A1, cyp-14A2, cyp-14A3, cyp-14A4, cyp-14A5	Many-to-many	36.6013	34.2159	DAF-9, DACH-1, CYP-14A1, CYP-14A2, CYP-14A3, CYP-14A4, CYP-14A5, CYP-23A1, CYP-33A1, CYP-33B1, CYP-33C1, CYP-33C2, CYP-33C3, CYP-33C4, CYP-33C5, CYP-33C6, CYP-33C7, CYP-33C8, CYP-33C9, CYP-33C11, CYP-33C12, CYP-33D1, CYP-33D3, CYP-33E1, CYP-33E2, CYP-33E3, CYP-34A1, CYP-34A2, CYP-34A5, CYP-34A6, CYP-34A7, CYP-34A8, CYP-34A9, CYP-34A10, CYP-35A1, CYP-35A2, CYP-35A3, CYP-35A4, CYP-35A5, CYP-35B1, C…	#N/A	#N/A	#N/A	#N/A	cyp-14A
Parastrongyloides trichosuri	PTRK_0000911300	307	25	301	3.4e-36	Cytochrome P450	cyp-14A1, cyp-14A2, cyp-14A3, cyp-14A4, cyp-14A5	Many-to-many	35.8306	22.4033	DAF-9, DACH-1, CYP-14A1, CYP-14A2, CYP-14A3, CYP-14A4, CYP-14A5, CYP-23A1, CYP-33A1, CYP-33B1, CYP-33C1, CYP-33C2, CYP-33C3, CYP-33C4, CYP-33C5, CYP-33C6, CYP-33C7, CYP-33C8, CYP-33C9, CYP-33C11, CYP-33C12, CYP-33D1, CYP-33D3, CYP-33E1, CYP-33E2, CYP-33E3, CYP-34A1, CYP-34A2, CYP-34A5, CYP-34A6, CYP-34A7, CYP-34A8, CYP-34A9, CYP-34A10, CYP-35A1, CYP-35A2, CYP-35A3, CYP-35A4, CYP-35A5, CYP-35B1, C…	#N/A	#N/A	#N/A	#N/A	cyp-14A
Parastrongyloides trichosuri	PTRK_0000959900	203	25	201	4.8e-25	Cytochrome P450	cyp-14A1, cyp-14A2, cyp-14A3, cyp-14A4, cyp-14A5	Many-to-many	36.4532	15.0713	DAF-9, DACH-1, CYP-14A1, CYP-14A2, CYP-14A3, CYP-14A4, CYP-14A5, CYP-23A1, CYP-33A1, CYP-33B1, CYP-33C1, CYP-33C2, CYP-33C3, CYP-33C4, CYP-33C5, CYP-33C6, CYP-33C7, CYP-33C8, CYP-33C9, CYP-33C11, CYP-33C12, CYP-33D1, CYP-33D3, CYP-33E1, CYP-33E2, CYP-33E3, CYP-34A1, CYP-34A2, CYP-34A5, CYP-34A6, CYP-34A7, CYP-34A8, CYP-34A9, CYP-34A10, CYP-35A1, CYP-35A2, CYP-35A3, CYP-35A4, CYP-35A5, CYP-35B1, C…	#N/A	#N/A	#N/A	#N/A	cyp-14A
Parastrongyloides trichosuri	PTRK_0000960400	492	25	486	1.1e-88	Cytochrome P450	cyp-14A1, cyp-14A2, cyp-14A3, cyp-14A4, cyp-14A5	Many-to-many	32.1138	32.1792	DAF-9, DACH-1, CYP-14A1, CYP-14A2, CYP-14A3, CYP-14A4, CYP-14A5, CYP-23A1, CYP-33A1, CYP-33B1, CYP-33C1, CYP-33C2, CYP-33C3, CYP-33C4, CYP-33C5, CYP-33C6, CYP-33C7, CYP-33C8, CYP-33C9, CYP-33C11, CYP-33C12, CYP-33D1, CYP-33D3, CYP-33E1, CYP-33E2, CYP-33E3, CYP-34A1, CYP-34A2, CYP-34A5, CYP-34A6, CYP-34A7, CYP-34A8, CYP-34A9, CYP-34A10, CYP-35A1, CYP-35A2, CYP-35A3, CYP-35A4, CYP-35A5, CYP-35B1, C…	#N/A	#N/A	#N/A	#N/A	cyp-14A
Parastrongyloides trichosuri	PTRK_0001576200	456	7	450	1.5e-87	Cytochrome P450	cyp-14A1, cyp-14A2, cyp-14A3, cyp-14A4, cyp-14A5	Many-to-many	31.7982	29.5316	DAF-9, DACH-1, CYP-14A1, CYP-14A2, CYP-14A3, CYP-14A4, CYP-14A5, CYP-23A1, CYP-33A1, CYP-33B1, CYP-33C1, CYP-33C2, CYP-33C3, CYP-33C4, CYP-33C5, CYP-33C6, CYP-33C7, CYP-33C8, CYP-33C9, CYP-33C11, CYP-33C12, CYP-33D1, CYP-33D3, CYP-33E1, CYP-33E2, CYP-33E3, CYP-34A1, CYP-34A2, CYP-34A5, CYP-34A6, CYP-34A7, CYP-34A8, CYP-34A9, CYP-34A10, CYP-35A1, CYP-35A2, CYP-35A3, CYP-35A4, CYP-35A5, CYP-35B1, C…	#N/A	#N/A	#N/A	#N/A	cyp-14A
Parastrongyloides trichosuri	PTRK_0000557300	501	28	496	4.2e-88	Cytochrome P450	cyp-14A1, cyp-14A2, cyp-14A3, cyp-14A4, cyp-14A5	Many-to-many	32.5349	33.1976	DAF-9, DACH-1, CYP-14A1, CYP-14A2, CYP-14A3, CYP-14A4, CYP-14A5, CYP-23A1, CYP-33A1, CYP-33B1, CYP-33C1, CYP-33C2, CYP-33C3, CYP-33C4, CYP-33C5, CYP-33C6, CYP-33C7, CYP-33C8, CYP-33C9, CYP-33C11, CYP-33C12, CYP-33D1, CYP-33D3, CYP-33E1, CYP-33E2, CYP-33E3, CYP-34A1, CYP-34A2, CYP-34A5, CYP-34A6, CYP-34A7, CYP-34A8, CYP-34A9, CYP-34A10, CYP-35A1, CYP-35A2, CYP-35A3, CYP-35A4, CYP-35A5, CYP-35B1, C…	cyp-14A2	38.086	6.02e-119	352	cyp-14A2
Parastrongyloides trichosuri	PTRK_0001576300	492	25	483	1.1e-93	Cytochrome P450	cyp-14A1, cyp-14A2, cyp-14A3, cyp-14A4, cyp-14A5	Many-to-many	36.3821	36.4562	DAF-9, DACH-1, CYP-14A1, CYP-14A2, CYP-14A3, CYP-14A4, CYP-14A5, CYP-23A1, CYP-33A1, CYP-33B1, CYP-33C1, CYP-33C2, CYP-33C3, CYP-33C4, CYP-33C5, CYP-33C6, CYP-33C7, CYP-33C8, CYP-33C9, CYP-33C11, CYP-33C12, CYP-33D1, CYP-33D3, CYP-33E1, CYP-33E2, CYP-33E3, CYP-34A1, CYP-34A2, CYP-34A5, CYP-34A6, CYP-34A7, CYP-34A8, CYP-34A9, CYP-34A10, CYP-35A1, CYP-35A2, CYP-35A3, CYP-35A4, CYP-35A5, CYP-35B1, C…	cyp-14A5	36.885	6.79e-122	359	cyp-14A5
Parastrongyloides trichosuri	PTRK_0000960300	498	31	491	4.6e-92	Cytochrome P450	cyp-14A1, cyp-14A2, cyp-14A3, cyp-14A4, cyp-14A5	Many-to-many	35.1406	35.6415	DAF-9, DACH-1, CYP-14A1, CYP-14A2, CYP-14A3, CYP-14A4, CYP-14A5, CYP-23A1, CYP-33A1, CYP-33B1, CYP-33C1, CYP-33C2, CYP-33C3, CYP-33C4, CYP-33C5, CYP-33C6, CYP-33C7, CYP-33C8, CYP-33C9, CYP-33C11, CYP-33C12, CYP-33D1, CYP-33D3, CYP-33E1, CYP-33E2, CYP-33E3, CYP-34A1, CYP-34A2, CYP-34A5, CYP-34A6, CYP-34A7, CYP-34A8, CYP-34A9, CYP-34A10, CYP-35A1, CYP-35A2, CYP-35A3, CYP-35A4, CYP-35A5, CYP-35B1, C…	cyp-14A1	36.196	4.77e-114	339	cyp-14A1
[truncated: 785 more rows]
